# Supplementary material for: Organ-specific adaptive signaling pathway activation in metastatic breast cancer cells
Source: Oncotarget. 2015 Mar 30;6(14):12682–96. doi: 10.18632/oncotarget.3707 (PMC4494966; doi:10.18632/oncotarget.3707)
Supplement: Supplementary file 2 [file oncotarget-06-12682-s002.xlsx]

## Sheet: ERROR RATES
CLASSIFICATION ERROR RATES
BRAIN vs REST
True\Predicted	BRAIN	REST	CLASSIFICATION ERROR (%)*
BRAIN	3	0	0
NON BRAIN	0	15	0
BONE vs REST
True\Predicted	BONE	REST	CLASSIFICATION ERROR (%)*
BONE	2	1	33.3333
NON BONE	5	10	33.3333
LUNG vs REST
True\Predicted	LUNG	REST	CLASSIFICATION ERROR (%)*
LUNG	1	1	50
NON LUNG	7	9	43.75
ADRENAL vs REST
True\Predicted	ADRENAL	REST	CLASSIFICATION ERROR (%)*
ADRENAL	3	0	0
NON ADRENAL	0	15	0
TUMOR DERIVATIVE vs REST
True\Predicted	TUMOR DERIVATIVE	REST	CLASSIFICATION ERROR (%)*
REST	0	16	0
TUMOR DERIVATIVE	2	0	0
PARENTAL vs REST
True\Predicted	PARENTAL	REST	CLASSIFICATION ERROR (%)*
PARENTAL	5	0	0
REST	0	13	0
METASTATIC vs REST
True\Predicted	METASTATIC	REST	CLASSIFICATION ERROR (%)*
METASTATIC	11	0	0
REST	0	7	0
* % MISCLASSIFIED

## Sheet: SIGNATURE GENES
GENES COMPRISING CLASSIFYING SIGNATURE (IN ORDER OF DESCENDING RANK)
BRAIN MET	BONE MET	LUNG MET	ADRENAL MET	TUMOR DER	PARENTAL	METASTATIC
LYPD1	HS.537002	LMO7	DEFB103B	SAA2	LOC652683	ESM1
LOC100134073	EEF1A2	SCARNA18	DEFB103A	CLIP3	LOC100133171	MSLN
SLITRK2	SNF8	C13ORF15	CYB5R2	SPANXA1	BST2	RCN3
TMEM47	S100P	EEF1A2	HAND1	HLA-DMB	LOC100129681	CSPG4
NCKAP1L	EXOSC6	C8ORF34	S100A3	FLNC	PTGS2	MMP1
GPER	HS.533562	HS.374023	TSPAN8	DPYSL3	CDH11	FAM43A
CLGN	LXN	HS.566332	FAT3	HLA-DMA	FAM43A	ABCA3
SHISA2	NINJ2	KIAA1641	TAGLN	CSF2	IFITM1	C5ORF46
CD96	SLC27A3	GPR162	TSPAN33	FAM133A	MMP1	MMP3
SERPINF1	MMP3	SNORA79	SCN9A	RN5S9	SPANXB1	AGR2
PLD5	ZNF85	BAIAP2L2	DENND2A	GSPT2	SPANXA2	TNFSF12-TNFSF13
GZMA	MAGEE1	HS.576153	HS.155736	SPANXD	C10ORF116	CDH11
IL13RA2	COX7B2	S100P	DDIT4L	DBNDD1	IL8	CTXN1
WFS1	ISG20	NDP	STXBP6	TUBB2B	OSR1	HS.566332
HS.580229	NYNRIN	ABCA4	RAB3IL1	WDR72	RHOJ	PPP2R2C
TRMT12	C16ORF48	BEXL1	AP1S2	ADM	HSPA1A	ESAM
NOTCH4	RBKS	HSD17B2	ADARB1	GAPDHL6	SPANXE	FST
PICK1	VSIG1	KAL1	HIST2H2AA3	IRF1	SPANXB2	BAMBI
SGK	SNN	C5ORF46	MMP3	XAF1	ARHGAP22	PKIA
AKR1C3	SEMA3B	ISG20	PGM5	CRY1	SPANXC	TMEM173
MAGEE1	CCDC88C	PAOX	LOC653924	NFKBIE	PNPLA6	NDP
NXT2	ESAM	HS.445179	KCNU1	TAGLN	HS.146586	OSR1
LDB2	TFF3	RN7SK	HSPB8	IL1A	FAM46C	PTGS2
LOC100132564	C17ORF70	ENTPD3	LOC730413	ENPP1	MOCS1	RHOJ
NMU	RNY3	LOC728908	C4ORF19	HOXB8	MSLN	DUSP22
LOC791120	TFAP2C	EPOR	C5ORF30	GYPC	ESAM	EVI5L
KLF2	GSTM2	MTMR11	POPDC3	EIF3I	IRX3	GHR
ZNF204	AGR2	ZNF706	CTNND2	LMTK3	RGMB	KLF5
LPHN2	BAIAP2L2	PKDREJ	HSPC159	HMMR	PKIA	ARPM1
C8ORF13	HS.145444	ACOX2	HCLS1	CST1	PPP2R2C	LY96
NR2F2	PES1	RBPMS2	IER3	CYCSP52	C5ORF46	LOC645638
PHYH	RPPH1	HS.390407	RASSF7	EDNRA	MALL	DUSP1
ALDH5A1	IRX3	TNFSF4	GMFG	MGC4294	ZNF358	MALL
IGFBP5	ZDHHC1	LOC646365	LOC100133984	BSCL2	SPRY2	TRPM4
RAB40B	LOC100130553	EGR2	NOS3	LOC729760	MAGEB2	MOBK1B
TIE1	CSPG4	VSIG1	DDIT4	LAMC2	EEF1A2	SLCO1B3
GPR116		STK32C	INSIG1	ANKRD29	HS.566332	HS.537002
DMAP1		PTPN22	C4BPB	TMEM158	EVI5L	IL8
TFF3		SLC38A4	QPCT	HAS2AS	LOC88523	MYCT1
RUNDC3B		RBKS	CEP110	LEPREL1	LOC727958	LOC100133171
TNC		SPTA1	NBN	LOC401677	NDP	TIE1
CXORF57		HS.537742	IFIT1	HS.554324	ARPM1	SEL1L3
C14ORF173		NANOS1	SSX1	TIMM8A	CARD16	CDH10
GHR		CREBZF	REEP2	ESM1	LOXL4	DNAH2
TCEAL3			LOX	C11ORF75	AGR2	LOC652683
ZHX2			MSL3L1	ZSWIM4	LOC651319	SNCAIP
SRPX2			IFI27	NOL6	LOC653366	SLC25A23
BHLHB2			TFAP2C	LYL1	HCG3	ITGB2
BEX2			ARHGEF5L	HABP4	RCN3	MFGE8
MX1			CCND2	PHLDB1	LOC644173	G6PD
MGC16121			CTPS2	C9ORF41	SNAPC2	CASP4
CPE			CD96	GPR116	LOC642934	C11ORF80
HRASLS3			CALB2	KBTBD11	KCNS3	MFSD6
RHOU			CCDC5	ABCB9	TMED1	MYC
RBKS			GDF15	CYR61	SNCAIP	DBNDD1
PEMT			HS.535392	CST4	ESM1	MFSD3
LRRC26			FOXRED2	LOC390349	TNPO2	LOC653506
SCNN1A			ADAM8	LOC100132804	SPANXA1	UBL3
CFH			MYCT1	CBL	BCYRN1	CD24
SERPINB2			TNFAIP8L3	TUBB6	LOC643938	MFSD10
RNY1			CLDN1	HS.573264	TIE1	DAB2
KLHL8			EIF4E3	TMEM136	VAMP8	NCF2
ANK3			RAB9A	SCG5	PRSS23	ELMOD2
RPPH1			NRIP1	PDLIM7	TMEM173	CDH12
ZBTB22			C14ORF37	ARHGEF5L	HS.445442	ST3GAL6
FLJ25404			GNGT2	NFX1	STOM	ADD1
EXOSC10			GFPT2	PRAGMIN	KHDRBS3	RGMB
GCDH			GAL3ST4	TAF1D	IFI27L1	NEO1
BCHE			PLIN5	COL6A1	LOC728661	KHDRBS3
CHM			HS.572999	P2RY11	LOC729708	ADARB1
NLGN1			SREBF1	MYOM2	LY96	ARHGEF5L
SPIN4			PON3	CHPT1	CSPG4	HES4
TFAP2C			PGF	ALOX5AP	IRX5	FLJ14166
TBC1D2			LOC285047	H1F0	SLC38A4	TMEM166
LAMA4			LOC339352	SLC47A1	NCAPD2	EVL
HOXB5			C9ORF85	PPM1M	STC1	FLJ42177
NUP188			MATN2	LAIR2	PEAR1	HOXD1
ARHGEF19			GAL	MAGEC2	AP1M1	HSPA1A
RGS4			LOC100129982	HLA-DRA	MMP3	SNAPC2
ARMCX2			PPFIBP2	RNY5	CNTNAP1	CCDC92
RNF150			LOC100134253	ZBTB4	C2ORF70	TSPAN8
LOC649839			SLC1A3	DCAF10	CTXN1	ACTG2
NAP1L3			LAPTM5	C3ORF14	ELMOD2	PEAR1
FLJ39827			DUSP1	FLJ21986	SLCO1B3	F12
MEX3C			VTI1B	STOX2	LOC100129828	EDN1
FZD4			LARP4	FOXO4	CCDC130	NRBP2
CHML			QPCTL	MGC13057	C13ORF15	SPNS2
LOC389816			BMP6	NUCB1	ST3GAL6	TMED1
HS.407903			LOC100130123	PICK1	LAMC2	MAGEB2
REEP1			TSPAN17	LOC730273	TNFSF12-TNFSF13	SNORD13
C19ORF33			MPP4	AIF1L	C19ORF56	C21ORF7
SGK1				TGFBR3	SFRS5	ENTPD3
NUP54				ATPBD1B	BMP6	CARD8
ANKRD50				CHEK1	FST	ETFB
ANKRD33				RHOU	RPS6	FOXR2
C6ORF48				MAP4K2	PITX1	MGC12965
LOC441550				CCDC84	ABHD8	ARHGAP22
TMEM98				LOC100130154	ENPP4	FAM110B
LOC440585				CCNG1	DENND2A	TGFBR3
C17ORF70				HS.561747	IFI27L2	LMO2
RTN1				C2ORF89	LOC732165	PNPLA6
LPAR1				UPF3B	SNORA63	MOCS1
STMN3				CENTA1	HES4	DDIT4L
ABCE1				CD99L2	BAMBI	NOL6
THBD				CADM1	NUMB	TAGLN3
LAMC1				HS.403972	WDR72	CRIM1
MT1G				PAPPA	RILPL1	LOC729708
NDUFB8				LOC85389	SRPX2	SSX1
LOC100132503				SSBP2	ITGB2	AOX1
PLAC8				SLC2A4RG	AADACL1	AADACL1
WBP5				MIR1974	UCN2	KRT81
TBCE				RBPMS2	HSPE1	SFRS5
RASEF				LOC100129673	TNFRSF14	CALM1
LOC648638				TUBB3	ABCA3	TSPYL5
BRWD3				EFEMP1	DDIT4L	SPANXB1
ANAPC10				NLRP2	FOXR2	TXNDC9
LOC644936				SEL1L3	TPRG1L	HECW2
CBX4				DUSP1	NCF2	SPANXA2
COX7B				SAA4	RASD1	PITX1
ST6GALNAC3				LAPTM5	TM4SF1	ACBD7
PTTG3P				DNAH2	BACE2	FLJ21986
DNER				LOC647307	OXR1	LOC400304
2011-09-11				PTPLB	ENTPD3	TBC1D4
KIAA1199				PLEKHG4	FOXQ1	PPP1R12A
LOC653135				MGC42630	LOC648980	TMEM195
LOC442597				OKL38	MFSD6	NEXN
C9ORF114				HS.537002	LAT	C14ORF78
MIR1978				MFGE8	ECHDC2	BST2
SNAP91				HS.374023	C19ORF66	ZFAND2A
CCDC147				PTPRU	CCND1	TGFB1I1
CIRBP				TBC1D4	LOC100133163	ADAMTS1
HEXDC				HS.354359	FLJ42177	IL18
RGS2				SBDS	ZNF653	EFNA1
MAST4				S1PR5	SPNS2	LOC100129681
HAO1				NFKBIA	PPFIBP2	FOXQ1
SMARCA5				SLC15A3	DUSP6	KLC1
PCYT2				TC2N	CDH12	ZNF358
NCAPG				KLRC2	JUND	HS.568093
FJX1				VKORC1L1	PTK7	DKK1
KCTD3				NAV2	APCDD1L	JUND
SNHG8				C16ORF35	C2CD2	E2F2
FLJ22795				DNAJA2	SNTB1	LARP4
SNUPN				F2RL1	LOC646123	NCAPD2
ANKRD17				PIK3AP1	TSPAN8	SRPX2
DYNLT3				TNFRSF14	CALM1	HSZFP36
PCDH18				S100A4	LOC731486	SPANXB2
ANXA1				LOC644242	TJAP1	TM4SF1
NINJ2				CHST7	DNAL1	CNTNAP1
XAGE1B				NUDT7	KRT86	SLC35B4
H2AFZ				PSMB9	AARS2	HCFC1R1
TUBB3				IFITM1	ZNF521	TC2N
ACTA2				LRRC6	LOC346887	CCND1
ZNF302				PIGQ	ABCC3	CYP2J2
FLJ37644				HYLS1	KRT81	TMEM47
GLRB				KDELC2	KRT19	PGM5
KRT81				HS.453381	TUBB2B	C8ORF34
ST3GAL3				C11ORF80	PTTG1IP	SDPR
LOC100131735				TMSB10	DDA1	LOC644936
CCNA2				SNORA84	C1ORF86	TTLL11
BLVRB				ZNF467	EVL	PPAP2B
ATPAF2				SOD1	EFNA1	HES5
NRCAM				TUBB2A	JDP2	CCDC130
TAX1BP3				SRBD1	BIRC2	FAM53A
PET112L				REP15	ZFAND2A	LOC646123
RBPMS2				F3	ICAM2	EEF1A2
NANOS3				RBM7	IQCK	DDA1
LOC651202				FABP6	TXNDC9	ENPP4
RORB				ZBTB44	FAM84B	SNAP91
NEDD4L				WNT5A	GNB1	SPRY2
ATP1B1				ARHGEF12	SCG2	ZSCAN5A
SH3BGRL				ALG9	HECW2	HS.155736
CYP2J2				USP47	AURKAIP1	PRR16
RFP				HLA-DPA1	ADARB1	GALC
ZNF223				HLA-E	HSZFP36	LRRC20
M160				RBL2	ITGA5	LOC642934
DUSP22				LOC100134294	ABCA1	ZNF559
CORO1C				LOC729768	MYH10	SPANXC
ANP32B				LOC643287	G6PD	SNORA63
ABI3				HS.76704	STS-1	SUPT3H
ATPIF1				TICAM2	PRKCSH	KIF3A
IGFBP3				MYL5	KRT80	PCNX
HDGFRP3				WASF3	ARHGAP21	TUBB2A
UCHL5				IL24	DUSP22	C13ORF15
LAMB1				SNORA24	KIAA0240	SLC30A3
CAPN5				CTSB	ACBD7	CCRN4L
ZNF419				B4GALT5	LZIC	STOM
SH3YL1				ABCA3	RNU4-2	SLC9A2
XK				CBX5	WBP5	FAHD2A
LMO2				C20ORF100	UBL3	ANO3
LOC653506				MICB	MUTED	GGH
SPAG7				SNORD13	MOBK1B	MAST4
MOBKL1A				PEBP1	NDRG1	ABCA1
TP53I13				STARD8	GSTM2	LOC401115
LOC647037				HS.137206	SPTLC2	PDLIM7
ZNF17				LOC653071	HS.155736	CHURC1
FLJ16165				DNHL1	NAPRT1	RAB11FIP5
CENPC1				ST3GAL2	GSTM1	BAPX1
C19ORF42				SUMF1	SLC15A3	SLC38A4
HNRNPD				MFSD3	ZNF627	HS.497591
XAGE1A				TAGLN3	GMFG	LOC728661
HS.508682				ZFYVE19	ASAM	SAT1
TMEM154				TSC22D2	NR1H3	PRKCDBP
MSN				CDH18	LOC100134134	FLJ12684
LOC728006				UBR4	EIF2C2	KBTBD8
ZNF532				TMEM98	RN7SK	PECI
ZNF364				GALNTL1	EIF5B	AP1M1
AGTPBP1				NME4	CARD8	C10ORF116
C1ORF218				PLCG2	STARD8	PON3
CHSY1				ATP6AP1	ADAMTS1	C14ORF37
SLC27A3				GRAMD1A	YIPF3	TAGLN
C19ORF66				SGCB	UBE2G2	SCARA3
LOC341315				FOSB	TYK2	RNY1
C6ORF62				MYO1D	KIAA1688	ECT2
FAM21D				MFSD10	C5ORF39	RILPL1
SCOC				NCAM2	TGFB1I1	LOC346887
ARPM1				TXNRD2	GPR162	GCDH
GSTP1				LOC100129681	CASP4	BIRC2
SFRS11				CDC42EP5	PTPN22	PTGER4
SET				TSPAN33	RPS23	C9ORF82
RBMX				LRRC20	NEXN	ARHGEF18
ANXA3				KLF5	KCNU1	SPANXE
TMEM79				CSPG4	TRIM4	TIA1
LOC402677				STX3	C16ORF48	PDCL3
LOC729687				IL17D	MGC4294	CYB5R2
ZNF827				ADD1	LOC645638	FAM46C
FOXA1				C2ORF18	C1ORF50	AMDHD1
PKD2				MIR886	HDAC4	LAYN
HS.127310				BST2	HSCB	LOXL4
ASPM				ADCY3	YIPF2	LOC399959
SCNN1D				SLC22A15	HOXD1	ABCC3
BPNT1				SPRED2	RAB38	MED28
FLJ20021				DUSP14	EDN1	TNPO2
AGPAT9				LOC642342	TMEM127	KIAA1688
HS.534061				HEYL	ARHGEF18	HS.579631
KIF4A				TSPAN3	HJURP	TCEAL8
FES				SLBP	BAIAP2L1	PHACTR2
G3BP2				MYC	FLJ14166	GRK5
ARMCX1				PITPNM1	KLC1	BCL2A1
HERC5				GHR	LZTR1	HK2
LOC647150				KCNQ3	SDPR	EBAG9
CIT				UBA7	TMEM156	PICK1
EXOSC9				MSLN	RAB11FIP5	SLC44A2
RPS10P3				SCYL1	SLC30A3	BACE2
C6ORF191				UQCRH	YIPF5	RPS23
CPT1C				TMEM194A	AOX1	PAWR
SLC39A8				CXORF56	TMEM195	YIPF2
LOC391833				LOC100130506	XAB2	PPM1M
THEM2				LOC731486	C14ORF169	PPFIBP2
HEYL				TMC6	NEO1	KCNU1
TSPAN6				NCBP1	SAT1	PRKCSH
COPS4				FIG4	CCDC92	EIF2C2
TPK1				DDX41	MYCT1	PLOD2
LOC646942				DTX3L	LOC100134304	C16ORF48
RAD23B				NXF3	F12	HSPC159
ASPSCR1				YAP1	KLF5	2011-03-01
ATAD2				IDH2	ACRC	HS.374023
SLC36A4				LOC220433	CDC37	RPS6
HS.154336				HARS2	IGFBP1	HDAC4
MAD2L1				IFIH1	EFEMP1	SNORA25
IL17D				SLC1A3	MED20	IFITM1
LOC390183				LSM2	FERMT2	ABI3
MEIG1				IL13RA2	OSTC	EFR3A
NONO				LMO2	LOC400304	TPRG1L
MIR1974				PON2	CDH10	GALNTL4
IRX2				IRAK2	FLG	LOC387882
RPS6KB1				C1ORF97	GHR	RNASEH2A
CTSO				TIMP3	MAPRE3	C1ORF93
FZD6				HS.546375	COX17	SESN3
ANKRD29				MAGEA6	KIAA0020	LOC100134291
CRIP2				SNORA25	TMEM205	PTTG1IP
PPP1R13B				ACAD8	SUPT3H	PARP3
GUF1				RNU6-15	MRPL14	MYOM2
PHLDA1				CD24	WDR22	KRT86
LOC554203				ZDHHC9	ILVBL	TIGD5
LOC730187				DGKQ	FZD8	CTGF
HDAC8				CRIM1		NDRG1
C11ORF74				MAPKAP1		STC1
MORF4L1				CCDC19		RAB38
GPR137B				TANC2		LOC100131801
GGT3				LOC643911		ZNF653
IQGAP1				SDHD		BMP6
UAP1				RYBP		GADD45GIP1
LY75				LAMB2		GALNTL1
LOC126235				NR4A2		CSTA
KAL1				SC5DL		FBXL7
ZSCAN18				SLC29A2		LOC341315
CCDC23				LOC644937		VDAC2
RCN3				HS.497591		ASAM
OSTF1				PPIE		PCDH20
KLHL13				RRAGD		MRPS17
HS.46839				ATP5EP2		ICAM3
FAM104A				SYNCRIP		KBTBD11
KIF2A				TINF2		KCNMB4
NSBP1				LAMP2		SPTLC2
KDELC2				TSPAN17		C19ORF42
GSTM2				S100A3		NUMB
RXRB				ALCAM		TRMT1
FANCC				ANKRD6		LOC732165
PLAU				D2HGDH		GPR162
YY1AP1				FAM53A		SQRDL
IFI35				DLAT		VSNL1
KIAA0090				TFF3		FLJ10781
DNAH1				CITED2		EXD2
ASB1				DYNLL1		ILVBL
RAB3IL1				AYP1P1		IRX3
LOC645638				KRBA1		GIPC1
XAGE1C				AASDHPPT		BAIAP2L1
KISS1				CA9		FIBP
SPAG1				LBX2		ZNF627
SPA17				SETBP1		NOS3
LOC728457				PPFIBP1		IFIT2
SEMA7A				RP5-1022P6.2		ROM1
ZFP90				NCAPD3		ABHD8
MED9				GLB1L3		PLSCR3
UPRT				SFTPA2B		IFI27L1
TDRD7				LOC650076		ZNF266
ITGB5				MRPL17		CARM1
NMRAL1				ATP5L		C19ORF66
SNAPC1				PTGFR		IGFBP3
KLHL20				RIMS2		KCNS3
CC2D1B				MYH10		IFI27L2
RHOJ				ZYX		LOC285550
SOX18				PEX13		ACOT9
TM4SF19				RXRB		LOC648980
SKA2				ACAT1		TTLL5
RAP1GDS1				ERCC2		SF3A2
SNHG5				MMP3		NXN
KIAA1324L				VPS37D		TNK2
SNORA12				PDE8B		XAF1
BCKDHA				PAK1IP1		ANKRD50
SLC7A6				PDCD10		KRT19
CKB				ZBTB48		LOC653071
HCG18				AP1M2		FIG4
GRAMD1B				CLDN23		ACTR1A
TCEAL8				PYGL		DRAM1
TMEM165				LOC653580		ZNF521
ALDH9A1				LOC653524		PRSS23
C11ORF61				CLIC3		CCDC82
APPBP2				MRPL46		HRASLS
CCDC92				AKAP12		BEX5
HS.28456				PLAC8		ZNF844
CDK10				LOC100129828		IFIT1
AMMECR1				SLC25A23		CCPG1
GPX8				SLC35F2		VWA5A
ALG9				DBI		ATL3
LIPG				APAF1		WDR92
DKK1				SAC3D1		JDP2
SCARNA14				LOC440928		HSPE1
MGC39900				RAB3IL1		LZIC
ZNF23				CTHRC1		SPC24
TMEM206				LY75		LOC493869
LOC440093				YEATS2		LRFN3
MYH10				NCAPG		GJB2
ZNF512B				LOC646630		FERMT2
RINL				ERAP2		FOXRED2
JUN				DPH2		DGKQ
GADD45A				TEAD4		CRSP9
TMEM141				LOC390345		HS.66187
C9ORF169				TNFSF18		VPS37C
ZNF322A				IRX5		LOC375295
ETS1				CARS2		PIN1
RPUSD4				HS.562230		EIF5B
GNG11				LOC652563		NCAM2
G0S2				PGM5		ZNF317
MALT1				TGFBI		UBE2J1
NDUFS4				ZW10		ATP6V1D
DOLK				CST2		KIAA1310
SCG5				ECHS1		ECGF1
PTPRN2				C21ORF34		EPM2AIP1
TXN				BPHL		LOX
CDC20				VASN		HS.146586
SP140				SNHG12		OXR1
HS.193557				CCBL2		CHES1
ATP6V1B1				LOC642741		ARL15
LOC728791				ASAP3		HS.296031
C19ORF44				ZNF418		HAND1
C9ORF126				DOCK2		DEFB103A
PNN				LOC652799		HSCB
LMO7				RPL14		POLR1E
RPS4X				ORAOV1		C17ORF91
COL8A1				TAP1		SYT15
LOC653226				COMT		VIPR1
RBM34				FAM36A		CARD16
PRRG1				NFIB		CRADD
PTGFRN				B4GALT4		GMFB
TNS3				DHCR24		GFPT2
LOC100129067				BCAS4		NUDT7
MT1F				MTMR2		RASD1
KLF9				RCN3		TMEM156
INPP4B				ANXA2P3		EVPL
PTDSS1				KIAA1731		LRRC6
PLD6				SERPINA10		DYNLT3
SLC12A8				C9ORF46		RAD23A
C4ORF32				MYL9		IGF2BP2
LOC643007				KAT2B		CHST3
CHD9				HEXB		C19ORF60
SAMD9				FBXL2		ALOX5AP
CXORF26				CORO1C		MIR886
TTC23				HLA-DRB4		SUMF2
HDHD3				SLC30A7		NAPRT1
LMNA				LOC729086		SPOCD1
ZFP112				UCN		QSOX1
ZCCHC11				RDBP		CDC37
DOPEY2				HS.532698		MUTED
SHROOM2				PPP2R1B		ACTN1
MTHFD2L				GBP2		FBXL6
CXORF39				TRNT1		XAB2
ZFYVE26				ATP13A1		ELL
MAGOH				ANXA3		LEPREL1
CFD				DCPS		DNAL1
C17ORF58				ETFB		REXO2
PCBD1				LOC645638		HS.28456
MESP1				ALDH5A1		UBE2Q2
SERPINI1				PDE7B		HS.370423
DNAH2				HMGA1		AARS2
CDC42BPB				OXSR1		SCG2
ERI3				C20ORF191		FLJ45337
FXYD5				TRPM4		BPHL
C9ORF5				EPM2AIP1		C8ORF40
DISP1				LOC652595		CCDC88A
PPPDE1				SECISBP2L		TMEM106C
C16ORF7				FLJ35258		GPX8
NSUN4				EPPB9		TGFBI
ROD1				ANXA6		AQP11
SAMSN1				IFT20		LOC339352
LOC645351				GPR68		UROS
NGFRAP1				HS.444785		KIAA1217
GCNT1				ODF2L		IGFBP6
ROBO3				LOC387882		TXNDC15
GSTM1				CSNK2A2		DENND2A
FBXO38				SCARA3		LOC100134108
CHRAC1				ECHDC2		UCN2
HMGA1				TSSC4		LOC646785
ATP5H				PI4K2B		ICAM2
VPS4B				INPP4B		ZNF439
MED30				CDH10		VAMP8
LRRC8A				GTSE1		GDF15
FAT1				FZD4		LOC100132240
LOC730074				APCDD1L		PAPPA
ILF2				TUBB2C		CD320
ANXA5				MYOF		LOC100133163
ING2				GJB2		C12ORF23
LOC100132199				C6ORF153		PDZD2
TMEM71				RNU1G2		LOC643272
KRBA1				TMEM86B		PTK6
CD151				ACTN1		FAM176A
C1ORF19				C21ORF7		LOC374395
LRRC16A				DOCK5		C21ORF34
GLIPR2				UTP14A		RAB8A
RUSC1				RGS10		MRFAP1
FAM108B1				NKAP		DHPS
UBA7				ANXA2		C1ORF50
C4ORF22				RNU1-3		CAPN2
ZMYM1				TMEM166		TSPAN17
FLJ10081				CSTA		LOC645166
KRT80				C20ORF45		TSPO
DCK				CXORF38		CXCR4
RMND5B				HEY2		LOC151162
S100A11				HMBS		TTC8
FER1L3				EPDR1		YIPF3
KIAA1211				CCNH		RNASEK
ALCAM				APPBP2		HS.559604
NEK2				HS.334831		FLOT2
CD163L1				ZNF35		KRT80
MSTO1				SEC61G		FCHSD2
HS.125056				LOC653377		HS.564874
C14ORF135				KHSRP		FAM26A
GPBP1L1				LOC653506		TMEM97
CCDC109B				MEF2C		EPB41L3
EHBP1				C10ORF116		TOX2
GPC4				E2F2		PTPN22
PSMB2				FAM49A		LPXN
LOC730534				LOC88523		SAMD5
RAGE				NBPF22P		CCDC41
MAT2B				NUP62CL		STS-1
ACTB				PAPSS2		ZNF20
C9ORF21				HADHA		DDX39
LOC399988				MCM3AP		ILK
TMEM166				FUT4		MUDENG
TRIML2				SERTAD2		CD9
SDSL				HS.545976		LOC728285
LOC100129585				CDC42EP2		FLJ31306
MND1				C14ORF93		MRPS36
LOC392522				EIF2AK1		CTNND2
LOC731835				RHPN2		GLRX
RPRC1				GPRC5A		ZNF364
GAR1				DNAJB11		ZDHHC8
HS.155736				FLJ35024		PET112L
DNLZ				RBM24		COL17A1
ZNF692				ETV6		GAL3ST4
MRPL9				GTPBP6		NR1H3
C1ORF50				KLHDC3		RNF150
STK38				MTF2		LOC729535
RAB7L1				RNF145		HHIP
AARS				C6ORF126		ALDH1A3
STOX2				HSPA9		RNY5
FH				DRAM1		RAMP1
TLE1				WDR51A		SLC2A4RG
ANKRD13C				UCHL3		GLTP
WDR72				CCS		WSB2
CUL5				C2ORF79		RRP7A
CLDN1				PEG10		EEA1
ZFAND1				SGCE		MRPL14
PSMD10				IL18		LOC644937
ACYP2				LARP4		RND3
MAP1LC3B				TRIM38		U2AF1
IFI27				SLC16A10		RER1
KBTBD11				FSTL1		ZNF239
IFI6				LOC100132444		PTPRU
IL1RAP				FOXA1		GLIPR1
LOC100131787				ATP5O		TOB1
C4ORF14				PCOLCE2		ABHD5
CCNJL				GSS		FLG
NRSN2				C19ORF60		FAR1
ADC				C16ORF33		CTSF
STARD8				OSBPL5		ELAVL1
LOC100133542				EXOSC7		FBXL2
HS.390407				SIK3		C19ORF56
FRG1				C11ORF1		CCND2
NCF2				C16ORF80		ZNF558
SDHD				PSMB10		GTPBP3
C17ORF48				C13ORF27		CCNK
NOTCH1				HSPA2		LOC100129539
KIAA1826				LOC388955		GSDMC
PGRMC2				THYN1		PPP2R5E
PUS3				RNU4-2		FLNC
DNASE2				FADS2		KIAA0020
C14ORF93				SLC44A2		EPOR
SMURF2				LOC646753		PELI2
LSM6				IFIT1		LOC727958
MGC13057				TMEM56		PI4K2B
DHX38				BCYRN1		REEP2
ITM2A				LOC644173		ARHGAP21
PHF17				CAV1		ZNF700
C15ORF40				ABI3		GOLSYN
PRKCA				NDUFV1		RRAGB
EIF1				LOC652290		SLC24A6
RANBP9				MAP1LC3B		AHI1
PI4KB				LOC100133080		BASP1
LEPR				2011-09-15		C5ORF39
HTATIP2				RND3		NACC2
C18ORF54				CMC1		MGC16121
INTS7				NUDT14		C14ORF159
TSEN15				TMEM159		KHSRP
XPR1				MYH3		CRYZ
LOC220433				TMEM128		FDX1L
LOC729342				LAMP1		C8ORF48
DARS2				LRP10		HNRNPUL2
PSMB7				ARL8B		GSTM3
GNPAT				PELP1		SHISA3
OSBPL10				ABHD5		C5ORF13
HS.444329				LOC113386		CORO1C
EIF4A2				LOC399959		NFX1
BRP44				MKRN2		IRF9
TRIM2				PRMT5		TNFAIP3
CAV1				PCDH20		ASB9
STK19				KATNB1		EIF4A2
SMAGP				CDCA5		ZNF561
MCOLN2				KLHL29		PIK3R2
INSM1				EXOSC5		ASCC1
ESM1				BCL9L		SOX2
CCDC125				LOC100128291		OCEL1
LOC100131905				SLC25A3		INHBE
RNMTL1				LOC643007		GNB1
WDR23				PQLC3		SEMA3B
NYNRIN				UROS		STX5
LOC653219				ALDH6A1		SMARCA4
HMGB2				SNX10		ASAP1
ALG13				PRRT3		SELT
CNTNAP1				ARL1		PAPOLA
ASNS				SNX24		OSTF1
KIAA1688				COPB2		LOC100132728
HS.232649				LOC732156		TMEM136
TBXAS1				DDAH1		ZFP36L1
UBASH3B				SALL2		TNFAIP8L3
PDGFC				TSHZ3		DCAF10
CLDND2				LOC392787		ZBTB44
ERRFI1				SNORD36A		GOLGA8B
SPERT				STIP1		ATP5I
HMGN2				ZNF792		LOC644058
DPYSL2				HCG3		TSPAN1
ENG				SUCLG1		RCAN3
C1ORF97				RNU6-1		UNC50
LOC100132795				C5ORF32		CD59
PPP1R3C				P2RX4		GMFG
CEP135				ZNF319		RAB9A
RPL31				AHSA2		LONRF1
ZFAND5				KYNU		C4BPB
CAV2				PGM2		SRBD1
ZSWIM7				ATP6V1B2		SHISA2
RAF1				FAM102B		S100P
LOC729660				ATG2A		ITGBL1
ABCB7				LOC641844		APBB3
LIMS2				IGF2BP2		SGMS2
CRABP2				ANKRD32		DOCK6
CASP4				C9ORF21		C19ORF43
LOC646821				ZNRD1		GAL
LOC284293				NUP93		TRQ1
DDEF2				SF3B14		MFAP2
HEATR6				MYCT1		C1ORF53
THYN1				LOC100134363		MAN2A1
IER5				TMEM22		C4ORF34
C1ORF212				IGFBP6		SNRPD3
HS.107418				CHKA		MED6
SIPA1L2				PDIA3P		SETD3
BHLHB9				AHNAK		CFH
CISD2				FAM104B		E4F1
MRPS33				DEF8		NR3C2
NPC2				HES6		PGRMC2
PRKAG2				CCDC88C		UAP1
RPP21				ZNF23		SIL1
NSUN6				ARHGEF9		HSD17B10
NUCKS1				EIF1B		ADRB2
ITGA6				HS.551137		LOC651319
IGDCC4				IL6		CYP26B1
MPRIP				IFRD2		FAM24B
KIFC1				STK32C		PSPH
LOC388654				SEC22C		LOC653366
PLCE1				C11ORF2		LOC643384
DHDH				FAHD2B		DDX58
PRPSAP2				LOC652826		RNF32
FLJ35390				SNRNP27		PTK7
LOC100129502				DUSP22		DEFB103B
XAGE1				REEP2		SMU1
TMX4				MYO5A		CHCHD2
C10ORF58				CENPA		ZNF525
MBTPS1				HOMER1		NAT12
NME2				PLA2G12A		KDELR3
ECM1				LOC642393		FAM156B
ADAMTS3				TSPYL5		HS.445442
DCXR				EHF		CSF1R
TRIT1				HS.543887		NRIP1
C9ORF91				LOC642956		CYTSA
ZC3H11B				MGC12965		ARL1
HS.538554				HS.336370		HABP4
USO1				YARS		TJAP1
METAP1				ADCK2		FAM32A
CBR3				SPANXE		PAOX
CA12				C17ORF97		TUBA4A
POTEF				TRQ1		EVI1
EIF5A2				FLJ44379		TLK1
LOC91431				ATPBD3		ETS1
GPR177				HS.568093		PDCD10
LOC100134291				UCP2		S100A3
IRAK3				CASP4		HS.580342
ACSL5				PPP1R14B		KLHL36
GNPDA2				PRRG1		HAUS5
NOV				PEX19		ZNF706
MRPL1				SPOCD1		SAA2
LOC399959				HELLS		HJURP
KIAA0368				HS.146586		RHBDF1
U2AF2				LOC100134291		CDCP1
SLC20A1				REXO2		SCO2
OSTC				KBTBD9		CHST10
BRD2				ZSCAN5A		PAPSS1
SNAPIN				ANXA1		CDC16
DDX5				CUL9		TYK2
RICS				EPB41L3		GSDMD
HNRNPR				C20ORF24		CCDC88C
PRPF4				SESN1		B4GALT6
SEC11A				HPS1		RUNDC3B
LOC149448				UBXN2A		LOC643938
LOC653924				CD164		COL7A1
RCADH5				RFC4		IGFBP1
LOC646609				LOC645726		PGLS
GMNN				CTXN1		SLC35A1
ATG12				ACRC		PCOLCE2
ZNF439				CPXM1		SNHG9
NUF2				POPDC3		SLC35A3
TRMT11				FAM136B		LOC647307
VAMP4				MIR135B		CYHR1
PGK1				GSTT2		MRPS18A
LOC389168				ASB7		PLXDC2
C11ORF68				RPUSD1		FBXL10
LOC148915				SPA17		MC1R
MGC18216				ARHGEF10		NUS1
PBX2				ACAT2		AVPI1
LOC652608				HS.580229		LOC730273
KLHL4				ZBTB7B		HS.579479
ARHGAP22				LOC647302		FZD8
SLC6A9				TGOLN2		FAM91A1
HES5				LOC731231		CTSC
MRPS14				FRK		C14ORF112
SRP9				RCAN2		PDZD8
ADAM8				RPP21		CD82
FRMPD3				LOC100129759		GZMA
HNRNPU				LOC654121		DDIT4
PGBD1				MIR599		FZD4
ZNF442				SSX1		HCG3
AASDHPPT				PITRM1		TSPAN3
MAPK13				ZSCAN29		SC5DL
FAM133A				CLEC4E		PROS1
TEX10				RNH1		MYO1D
LEF1				C9ORF95		LOC285735
METTL7A				LOC730246		PDE3B
BTBD6				CSF1R		ZNF518B
LOC387882				CORO1B		LOC88523
LOC286512				LOC646214		CAPN1
TGM2				JHDM1D		C11ORF75
LOC401233				PCBP1		LDLR
CDKAL1				UAP1		DUT
JAK2				LOC642897		PDLIM5
LOC392008				RAB6A		RPS5
PMF1				ATL3		LOC648605
AZI1				LOC652669		ATP6V0C
UHMK1				PBX2		LOC646044
VIM				PALLD		ANXA2P1
FAM20B				FOSL1		RELN
PAPSS1				ATP2A2		PAFAH1B1
FLJ22662				HS.537004		SERTAD2
KLHDC4				NSMCE4A		DHFRL1
LOC100134393				NDUFA12		RAP1GAP
CDK5RAP2				PPP1R13B		C21ORF70
LAS1L				HS.60257		NINJ2
ADD3				HLA-B		RNF141
ENOPH1				SLC9A2		PTS
DPY19L4				CDS2		LOC100134134
LOC100128221				RPUSD3		C4ORF19
CEP78				NKTR		OBFC1
PDE1C				ZNF816A		HS.374278
OAF				NCRNA00087		TMEM127
PPP3CA				KLF6		SNTB1
BCL2A1				MRPL20		ITPK1
SOCS2				CKB		LOC389404
PLSCR3				ACTB		CCDC90B
LIX1L				MGAT1		KIAA1191
HEY2				SLC35A3		GNB1L
HERPUD1				LOC644936		POLR1C
LOC645381				RNF26		PAPD4
FLJ14213				THOC2		CARD11
BCAR3				AHNAK2		SDC2
NSUN5				RPL22L1		TBC1D2
SDHC				LOC729009		SCYL2
DAP3				KIAA0802		ATP13A1
MORG1				HADHB		CYP4V2
PAQR8				KBTBD8		GPD1L
LOC729964				KCNMB4		COMMD3
SLC15A3				PDGFA		LOC100133033
HS.336643				LOC100127888
KLHL12				SHOC2
MIR886				C12ORF49
PEX19				BAT5
LOC442454				CPS1
LOC92249				ANGPTL2
TRAPPC2P1				PCSK5
LOC390876				ITPR3
RUFY3				ENG
ACTN1				ACOT9
LOC146517				GGCX
ASB9				UQCRFS1
MTERFD1				LOC221442
LOC100131572				SF3A3
C11ORF54				SDHA
ESPN				HDGFRP3
LOC729983				AQP11
TMEM183B				OSCAR
LOC643336				LRRC57
WARS2				RIPK4
STK25				ZNF252
C8ORF45				CIAO1
HS.400256				FAM46B
ACOT9				LOC729375
GNA13				GPN1
LOC100128410				LRIG1
TBC1D9				C10ORF58
LOC388344				DISP1
MAN1B1				GOT2
NPAS2				CEP55
LOC641848				PEPD
CDH4				ANO3
ZNF613				TACSTD2
MESDC1				SLC11A2
TNFRSF21				PPP1CC
LOC100132715				VPS26
RPL7A				C4ORF19
RABGAP1L				ZNF264
MYC				SOS2
CDK6				UBE2G2
DBNDD1				LOC732075
FAM193A				HAUS4
SDAD1				CUL4A
UGCG				CGN
SMAD4				TEX261
SCYL1BP1				LCOR
LOC647000				HLA-H
RAB33B				CYP27A1
ARMCX5				LOC642852
FAM65A				TTLL11
PMPCA				JUB
COL13A1				RNU1A3
KLHL2				OAF
LOC728672				RPS2
PCNT				RARRES3
NT5C				LOC730060
WIPI1				TSPAN1
LOC100129673				MICALL1
LOC729839				SLC20A2
ELOVL1				CBARA1
LOC653773				BCHE
LOC652071				TMEM134
HGS				ST6GALNAC3
TFPI2				HCFC1R1
CUEDC1				FLJ12684
RER1				DAB2
TIGD2				ACTG2
OGT				FAM65A
PSPH				DUSP11
ZFP82				KIAA1600
CXCL1				PGAM4
FTSJD1				DHRS7
SLC25A4				LOC648605
BATF3				TFDP1
TPR				FLJ27365
OSGIN2				GADD45B
NDUFS5				FTSJ3
DCAF6				VEGFB
BMP8B				FAM134B
HSPA8				NUPR1
CENPE				PATL1
AADAC				LMBRD1
LOC654194				LOC645466
SETD8				ATP5F1
LOC100128062				COX8A
MRPS18C				TYR
TRPS1				SH3YL1
ABHD6				LSM3
SHISA3				WWC1
ACTG1				EPB41L5
SRPR				SERBP1
CECR7				WDR61
RBM15				SHANK3
HIRIP3				EPN1
TMEM2				KIAA0495
CNIH4				C8ORF34
SPANXE				MAP2K1
COMMD8				FST
POLR3GL				GTF2H2B
MAK10				C9ORF58
C1ORF53				HS.576524
CCDC136				ZBTB33
LOC731895				SEMA4F
LOC729362				CTSL2
WHAMM				GINS3
CTH				MRPL53
SLC38A2				RPS6KA4
ILVBL				KLHL9
LOC654074				RNU11
C15ORF17				PPP1R3F
SEC31A				USP7
PTTG1				C1ORF86
MIR185				EI24
LOC100133019				TMX4
INTS2				RAB8A
DDHD1				COL12A1
SURF1				PSENEN
KRT7				C14ORF124
LOC645362				MAPRE2
AMY1C				PLEKHA1
PPIL3				C6ORF173
SPANXA2				GRPEL1
SNCAIP				DDX28
CGNL1				DMKN
LOC388339				CWC15
PRR13				PHF11
BCL11A				APP
ELMOD2				CAPN1
HS.371609				TRIML2
HS.499716				SCD
AADACL1				LOC100128410
NRD1				TMEM9B
ZFP37				CYP20A1
CRSP9				CYB5R4
LOC284023				FAM188B
CDC5L				NPB
SMARCA1				SH2B1
COX6C				BCL11A
C3ORF21				TMEM126B
PRC1				C20ORF72
GSTM5				HS.571602
GLCE				PTPRG
MCL1				PLD6
NUDT3				LOC100133008
RRP1				ANKRD50
RIF1				NAP1L5
TOR1AIP1				CYP24A1
TMEM156				STXBP5
PARD6A				SNRPF
HCG3				LOC100132521
CCDC120				SENP2
ERP27				TRIP10
LXN				LRFN4
VPS24				C15ORF17
KIAA1731				C5ORF35
HS.559604				LOC649722
ARHGEF10				SLC12A4
UBE2D3				SLC38A6
MASTL				LOC729143
CTPS2				ERCC5
LPAR5				C1ORF19
HCLS1				C14ORF135
HRASLS				ACTR8
MOBK1B				KIAA1279
SARS				HS.170946
MCM10				HS.547277
STOM				CHCHD9
GSDMD				AZI2
CAP1				M6PRBP1
CARD8				RAB15
LOC440926				C1ORF105
MGC12965				HS.562219
RSRC2				PIGP
NDUFC1				HS.259679
PDLIM7				HS.385784
CHSY3				METTL2B
EXOC8				TMEM116
FBXO31				ANKRD33
PPP6C				IQCC
LOC100130070				CCND3
BAPX1				PSIP1
ENC1				JMJD8
LSM4				C5ORF54
ANKS1A				FAHD1
M6PR				SPANXB1
FNDC3B				NFE2
HES4				ABCB10
PPM1M				NRBP2
LOC100131672				BEX5
WDR79				RHBDD2
CHIC2				NXN
GNL1				PRC1
CYR61				C4BPB
BCYRN1				VWA5A
C17ORF85				LOC100129067
FZD2				LOC651319
NFKB1				HLA-A29.1
PNMA2				PM20D2
HNRPH1				CERK
MMP1				EXOSC8
KTN1				CHST14
CCDC34				LOC729406
POP1				LAYN
CDH10				NSUN2
				ANGEL1
				SLC6A9
				ERGIC1
				LOC100130556
				MRE11A
				C15ORF24
				BAP1
				CDR2
				MIR1979
				QDPR
				DKFZP434I0714
				SOX21
				HPS6
				CSTF2
				NEO1
				KIAA1598
				IMPDH1
				SAMD4A
				AURKAIP1
				2011-03-01
				GDF11
				GSTM2
				GCDH
				GLRX
				ENTPD7
				LCLAT1
				C3ORF59
				UBTD1
				PCCB
				PCID2
				PTPRR
				SLC25A14
				HIAT1
				LOC100129539
				OGG1
				TMEM71
				SYNC1
				EIF2B4
				C3ORF58
				RPL14L
				ZNF559
				MCOLN2
				GPSM2
				LOC728453
				TP53BP1
				CCT8
				MT1A
				ATG10
				ITFG2
				RNF113A
				LOC653366
				ANKMY2
				SNAPC1
				C2ORF28
				WDR92
				CDH4
				CCDC99
				NUDT13
				VPS29
				KIF3A
				IAH1
				C1GALT1C1
				HEBP2
				GZMA
				ITGB5
				CRYZ
				GPR137
				HS.539054
				CGGBP1
				ADAMTS6
				LOC643870
				CYB5B
				PYCARD
				C14ORF100
				MST4
				PSMC4
				PSD
				OR10AD1
				TMEM123
				TFPI2
				CTTN
				CEACAM1
				PSMD6
				RAP2C
				HS.489254
				CWF19L2
				COPS7B
				WDR26
				PCNP
				PTP4A2
				DDX10
				PPDPF
				BCL2A1
				POTEF
				LOC100128353
				PPP3CC
				LOC341315
				GLUD1
				ANKRD49
				SMYD3
				ADAM17
				LOC100133033
				HS.86045
				LOC647450
				BATF3
				CAPNS1
				FAM111A
				RIN2
				IMP3
				GIPC1
				DHX37
				ATP6V1E2
				RFWD3
				SSH1
				SAPS3
				NDFIP2
				GOT1
				FSTL3
				CFD
				KDM5B
				ZNF408
				NARS2
				PLOD1
				SNHG1
				PUS3
				LAMA4
				RNU1-5
				LOC401115
				HLA-F
				SYTL4
				TIA1
				POLR2I
				ATP6AP2
				HSD17B12
				APEH
				HMGCR
				HIGD1A
				CD83
				FGFR3
				ANAPC4
				RNF5P1
				SFN
				CXADRP2
				TMEM54
				HRASLS
				SAMD9
				SENP5
				HES5
				HS.556082
				LOC647081
				LOC391359
				SNAPC4
				IL17RD
				CHMP1A
				CRADD
				HS.540657
				LOC642076
				ZNHIT6
				CDH13
				DDX19B
				PRKCDBP
				LOC100129086
				LOC641746
				EBPL
				DKK1
				TCF25
				NAP1L3
				EFNB2
				VPS18
				LMBR1
				EREG
				WTIP
				GNB4
				DNAJC27
				COG5
				DCI
				LOC100130178
				MUS81
				MRPS11
				DUSP26
				ARL6IP1
				CDCA7L
				TEX264
				SDAD1
				GBE1
				MRPL19
				LDB2
				HOXB5
				RHBDF2
				C6ORF57
				CYC1
				LOC652683
				TXNDC14
				MITD1
				RNU4ATAC
				FLJ35785
				ZNF763
				HS.572649
				VIM
				ZNF256
				SPANXA2
				PNMA2
				UQCRHL
				LOC729102
				LOC649679
				SEMA3B
				C3ORF26
				FTHL3
				IFI44L
				CCNF
				GAR1
				STK38L
				GYG1
				VSTM1
				HS.336643
				RNF7
				GALNT12
				LOC401074
				LOC402175
				CYP2J2
				ZNF525
				PSMB8
				LIMCH1
				LRP6
				OBFC1
				FLJ35220
				C14ORF166
				LOC100134728
				JAG1
				ATP6V1A
				GDPD5
				RPA2
				HS.545844
				LOC649548
				IREB2
				TRIO
				UBA1
				CARD9
				MOBK1B
				RNFT2
				XPR1
				CD320
				RBM39
				DECR2
				CABLES2
				LOC347364
				HS.371789
				LOC730268
				C6ORF66
				ACD
				PRMT6
				TNFSF12-TNFSF13
				ANKRD13A
				IKBKG
				ABCB6
				C10ORF65
				G6PD
				MDH1
				BHLHB3
				H1FX
				C15ORF57
				LOC731049
				RUSC2
				LTBP2
				TRNP1
				NDUFS4
				PDCD4
				SLC25A6
				PDHB
				GTPBP8
				DYNC1H1
				DEFB103A
				ICAM1
				SBF1
				LAMA3
				HS.130155
				SNTB2
				CXORF40B
				SAR1A
				CCDC92
				HS.294603
				LOC653034
				PRPS2
				BPGM
				FBXL7
				FLJ31306
				ZCCHC6
				TAX1BP3
				COX6A1
				LOC100131735
				SCARB1
				SORD
				UCA1
				LOC100130835
				SGSH
				NACC2
				TMEM179B
				ENTPD5
				IKBIP
				CRSP9
				MT2A
				LOC646849
				LOC642678
				FZD2
				LOC653472
				LOC92249
				ZNF544
				MCCC1
				PIGK
				TCP1
				MANSC1
				TUBD1
				CENTG2
				LOC653344
				FAM49B
				PPP3R1
				OAT
				DYNLT1
				MRPL38
				WDR67
				RAB3B
				AP3B1
				RNF181
				SH3BP5L
				SNX17
				TTF2
				GLIS2
				LOC727958
				ITGA5
				RPS25
				DOCK10
				ISM2
				EDEM2
				TSSC1
				LOC730288
				POLR1B
				MC1R
				COMMD7
				ZNF672
				LOC100133171
				GALC
				RAF1
				MIR185
				FUBP1
				LOC440105
				CBY1
				C21ORF128
				APLP2
				HOXD1
				PRICKLE2
				CDK2AP1
				SLC35A5
				LOC149224
				DYNLL2
				FBXL6
				REEP4
				UBE4A
				SHISA3
				SNORA73A
				MRPL9
				GOLSYN
				C2ORF70
				C17ORF53
				LOC644088
				FAM120B
				LOC728188
				SLCO4A1
				FLT3LG
				LOC730052
				WDYHV1
				PDGFC
				LOC643938
				C1ORF92
				CDK2AP2
				SNHG5
				C10ORF33
				BRI3
				SKIV2L
				BIRC6
				MRLC2
				TLN1
				PLA2G15
				PFKP
				TEAD2
				LOC91661
				KIF20A
				CDC14B
				TTC19
				LOC282997
				HS.551074
				GBAS
				PI4K2A
				FAM63B
				NOC2L
				HS.232649
				C4ORF35
				FLJ16331
				STAP2
				FAM100B
				HDAC2
				TRIP6
				YPEL5
				CTNNAL1
				GANAB
				HS.569204
				ATP9B
				F12
				LAMA5
				C10ORF84
				WHAMM
				ARL15
				LOC100129882
				RAP2A
				TIPARP
				ZNF45
				CPN1
				LOC729317
				HS.577888
				NEIL2
				ZNF828
				FADD
				C2ORF37
				OSTF1
				LOC728024
				SDK2
				PDCD2L
				DNCL1
				PDHX
				FBXO41
				BAMBI
				S100A10
				ARID4A
				HS.66187
				UNC119B
				NARFL
				COQ2
				APBB1IP
				MNX1
				GALNTL4
				PPRC1
				LOC100129585
				LOC652281
				LOC727866
				POLA2
				RNY4
				PWP1
				OBFC2A
				TMEM47
				TM2D2
				NDUFB3
				WDR33
				HIATL2
				OPN3
				GSK3B
				KRTAP4-7
				FBXO5
				VPS26B
				HS.128892
				ZNF562
				BARD1
				BBS2
				SIDT2
				MCRS1
				ZNF823
				LOC645349
				FAM89A
				PPOX
				DEXI
				FAM24B
				LOC113230
				ME1
