# Supplementary material for: Organ-specific adaptive signaling pathway activation in metastatic breast cancer cells
Source: Oncotarget. 2015 Mar 30;6(14):12682–96. doi: 10.18632/oncotarget.3707 (PMC4494966; doi:10.18632/oncotarget.3707)
Supplement: Supplementary file 3 [file oncotarget-06-12682-s003.xlsx]

## Sheet: anova_results_multiple_comparis
UP REGULATED	621	413	848	597	297	168	727	361	449	276	530	441	359	289	242	68	321	141	226	115	358	267	195	136	196	36	60	8	633	438	79	49	313	91	98	29	540	396	96	72	730	123	268	112
DOWN REGULATED		101		133		114		299		136		61		64		165		168		106		82		54		104		27		136		14		140		35		77		12		488		134
	METASTATIC vs. REST		METASTATIC vs. PARENTAL		METASTATIC vs. TUMOR DERIVATIVE		ADRENAL vs. PARENTAL		BONE vs. PARENTAL		BRAIN vs. PARENTAL		LUNG vs. PARENTAL		PARENTAL vs. TUMOR DERIVATIVE		ADRENAL vs. TUMOR DERIVATIVE		BONE vs. TUMOR DERIVATIVE		BRAIN vs. TUMOR DERIVATIVE		LUNG vs. TUMOR DERIVATIVE		ADRENAL vs. OTHER_MET		BONE vs. OTHER_MET		BRAIN vs. OTHER_MET		LUNG vs. OTHER_MET		ADRENAL vs. REST		BONE vs. REST		BRAIN vs. REST		LUNG vs. REST		PARENTAL vs. REST		TUMOR DERIVATIVE vs. REST
Column ID	p-value	Fold-Change	p-value	Fold-Change	p-value	Fold-Change	p-value	Fold-Change	p-value	Fold-Change	p-value	Fold-Change	p-value	Fold-Change	p-value	Fold-Change	p-value	Fold-Change	p-value	Fold-Change	p-value	Fold-Change	p-value	Fold-Change	p-value	Fold-Change	p-value	Fold-Change	p-value	Fold-Change	p-value	Fold-Change	p-value	Fold-Change	p-value	Fold-Change	p-value	Fold-Change	p-value	Fold-Change	p-value	Fold-Change	p-value	Fold-Change
PTGS2	5.73995e-09	2.35247	7.30527e-13	4.75021	0.206319	1.16502	2.38474e-09	5.0935	6.91352e-09	4.44656	4.66656e-09	4.66965	1.99447e-08	4.84656	7.91775e-08	-4.07735	0.152667	1.24922	0.564137	1.09055	0.371319	1.14527	0.301031	1.18866	0.420556	1.09506	0.423092	-1.0945	0.822217	-1.02535	0.84786	1.02485	0.00114256	1.52895	0.0239022	1.29898	0.00796554	1.37757	0.00982625	1.44043	6.41108e-11	-4.61346	0.214711	1.17065
FAM43A	2.56884e-10	3.8611	1.12068e-12	6.91631	8.92965e-05	2.1555	5.43367e-09	6.29063	1.80393e-09	7.48064	4.87135e-09	6.39565	7.16371e-09	7.97136	5.46737e-06	-3.20868	0.00219256	1.9605	0.000357953	2.33137	0.00183628	1.99323	0.000420168	2.48431	0.300688	-1.1528	0.512598	1.09288	0.379117	-1.12763	0.272894	1.1895	0.00498826	1.5176	0.000220415	1.86832	0.00366441	1.54805	0.000343823	2.01634	9.56029e-11	-5.98791	0.0190104	-1.47803
BST2	1.53317e-05	2.49368	1.12164e-11	12.8209	0.00570463	-2.06177	4.98339e-09	13.332	3.23498e-09	14.6348	2.89174e-08	9.3851	1.30953e-08	15.8297	1.64055e-09	-26.4337	0.01606	-1.98272	0.0327725	-1.80622	0.00107182	-2.81656	0.0811061	-1.66988	0.878745	1.02912	0.421846	1.16534	0.0332157	-1.55171	0.245746	1.2939	0.0383823	1.48938	0.0112521	1.66569	0.896676	-1.02316	0.0110302	1.83019	3.51556e-11	-15.0269	4.62447e-05	3.38625
MSLN	3.25101e-11	7.05976	2.0048e-11	7.52243	2.25798e-08	6.62555	7.27341e-08	7.64638	7.97138e-08	7.52675	1.13828e-07	7.0858	2.95921e-07	8.02215	0.569212	-1.13537	2.75949e-06	6.73472	3.02003e-06	6.62935	4.2862e-06	6.24098	5.63376e-06	7.06569	0.93677	1.01476	0.972468	-1.00639	0.639536	-1.09075	0.71173	1.08179	0.000419223	2.21907	0.000513112	2.17747	0.00112735	2.02531	0.000922378	2.35057	1.36492e-08	-5.17578	4.88606e-06	-4.44439
LOC100129681	3.53562e-05	2.43918	2.57442e-11	12.6691	0.00595554	-2.12941	2.09712e-08	12.8576	1.04577e-08	14.9663	8.98143e-08	9.57782	6.35852e-08	14.6822	5.48442e-09	-26.9777	0.0183193	-2.0982	0.0515336	-1.80256	0.00234633	-2.81669	0.064405	-1.83744	0.987349	1.00332	0.333408	1.22851	0.0797647	-1.476	0.457449	1.19752	0.0800154	1.43987	0.0137102	1.72771	0.954479	1.01124	0.0378666	1.68843	1.37278e-10	-14.8822	9.66917e-05	3.5038
ESM1	1.53865e-11	16.6656	3.40139e-11	14.4356	3.46135e-09	19.2401	8.61399e-08	14.9088	1.76296e-07	12.6956	6.03952e-08	16.1933	5.88596e-07	14.036	0.344593	1.33282	5.13358e-07	19.8708	9.57427e-07	16.921	3.76195e-07	21.5828	1.78924e-06	18.7075	0.853021	1.04721	0.503087	-1.18309	0.533029	1.16921	0.904522	-1.0349	0.000205104	3.20886	0.000941356	2.64609	9.71286e-05	3.54342	0.00137859	2.98477	2.9671e-08	-7.97591	6.29075e-07	-11.2592
CSPG4	1.50923e-10	2.85863	1.30365e-10	2.8884	6.74632e-08	2.82917	3.70652e-07	2.56278	3.48219e-08	3.16494	9.62774e-08	2.87824	2.95825e-07	3.02909	0.860625	-1.02094	7.87595e-06	2.51022	8.31291e-07	3.10004	2.19902e-06	2.81921	3.51255e-06	2.96697	0.111236	-1.17911	0.247964	1.1237	0.919147	-1.01003	0.608574	1.05986	0.00974269	1.31447	5.89254e-05	1.69331	0.000528155	1.51095	0.000662039	1.60647	1.78075e-08	-2.35344	2.98713e-06	-2.29564
RCN3	2.31672e-10	2.82048	1.37818e-10	2.92627	1.42289e-07	2.71851	1.57541e-08	2.85087	4.034e-08	2.63384	1.6379e-09	3.53065	1.70576e-07	2.68904	0.467819	-1.07642	7.305e-07	2.64846	1.87836e-06	2.44685	7.39557e-08	3.27998	3.94807e-06	2.49812	0.76173	-1.02573	0.134444	-1.13994	0.00744701	1.29659	0.292955	-1.10885	0.000218871	1.47561	0.00211012	1.34186	1.31199e-06	1.90733	0.00381485	1.37568	2.10733e-09	-2.38232	1.01892e-06	-2.18082
CDH11	2.68239e-07	5.73154	1.53645e-10	19.2181	0.105788	1.70936	2.08314e-07	20.1026	4.38632e-07	16.6513	3.50951e-07	17.6004	4.58015e-07	25.4136	1.09271e-05	-11.2429	0.16239	1.78803	0.335062	1.48106	0.273908	1.56548	0.0801828	2.26042	0.922632	1.02938	0.460936	-1.24881	0.620614	-1.15983	0.327918	1.40711	0.0190008	2.0829	0.0867844	1.66152	0.0562969	1.7758	0.00785809	2.75959	5.34339e-09	-17.5887	0.912082	1.03709
IFITM1	0.00085907	1.56111	3.31213e-10	4.39868	0.00251453	-1.80491	1.09004e-07	3.47159	3.88e-09	5.17597	2.61363e-08	4.07228	1.40041e-08	5.51746	1.32552e-09	-7.93923	0.000126579	-2.28692	0.0156348	-1.53386	0.000805355	-1.94958	0.0501919	-1.43893	0.0108397	-1.40602	0.118453	1.21141	0.284816	-1.13653	0.0556711	1.31914	0.280858	-1.1286	0.00539911	1.43092	0.523301	1.07307	0.00450107	1.54494	6.0286e-11	-5.02545	1.13942e-05	2.39089
LOC652683	1.86293e-05	4.25625	6.06089e-10	23.3681	0.49644	-1.28994	7.32024e-07	23.656	1.31514e-06	20.1303	3.27455e-07	29.8309	6.54005e-06	19.8948	1.5995e-06	-30.1433	0.6085	-1.27424	0.397755	-1.49741	0.982337	-1.01047	0.426166	-1.51514	0.92232	1.03481	0.607845	-1.19838	0.336499	1.4098	0.627219	-1.21734	0.0834269	1.83085	0.224762	1.5085	0.0169241	2.41836	0.316106	1.48734	1.05041e-08	-24.3264	0.0350794	2.44879
RHOJ	4.42351e-07	1.87725	9.8823e-10	2.65495	0.0279805	1.32736	2.55252e-08	2.32754	2.23994e-08	2.34921	3.97365e-10	3.27814	1.16741e-08	2.8323	1.32914e-06	-2.00017	0.124932	1.16367	0.105383	1.17451	0.000132953	1.63893	0.00442544	1.41603	0.0199446	-1.20041	0.0280086	-1.18567	0.00157885	1.31516	0.336178	1.08224	0.188158	1.09382	0.142461	1.10605	3.14011e-06	1.64977	0.000917273	1.38432	1.10059e-10	-2.51959	0.247794	-1.09661
TNFSF12-TNFSF13	5.81866e-09	1.7569	1.38494e-09	1.86362	6.11695e-06	1.6563	3.33082e-07	1.90771	2.92719e-06	1.70193	1.74136e-07	1.98029	2.11812e-06	1.88232	0.157735	-1.12517	4.42855e-05	1.69548	0.000411632	1.5126	2.24608e-05	1.75999	0.000134197	1.67291	0.654069	1.03052	0.0852674	-1.12988	0.244822	1.08314	0.873783	1.01228	0.00121976	1.28764	0.0819234	1.12282	0.00032072	1.34666	0.00616215	1.2671	6.4652e-08	-1.68585	0.000157051	-1.46337
LOC100133171	3.18001e-05	4.60877	1.46478e-09	26.6612	0.582271	-1.25519	1.66866e-06	26.2472	2.56574e-06	23.1481	6.64011e-07	34.764	1.27193e-05	22.6592	3.66669e-06	-33.4648	0.643952	-1.27499	0.485545	-1.44568	0.941995	1.03882	0.500339	-1.47688	0.994299	-1.00279	0.663616	-1.18568	0.348878	1.45051	0.658655	-1.21991	0.116445	1.82804	0.229292	1.5722	0.0211028	2.5612	0.331771	1.53243	2.36392e-08	-27.6002	0.0544788	2.44677
MMP1	1.8146e-07	21.0539	1.95806e-09	67.5833	0.00267367	6.5588	2.71262e-06	69.0888	3.77803e-06	60.8146	2.31841e-06	73.463	1.31843e-05	67.5912	0.00243371	-10.3042	0.0170117	6.7049	0.0241082	5.90192	0.0143697	7.12941	0.0282335	6.55956	0.955689	1.02981	0.790373	-1.15109	0.833485	1.11765	0.9998	1.00015	0.0236333	3.47385	0.042613	2.98079	0.0177164	3.73942	0.0533487	3.38369	1.53412e-07	-46.3957	0.0935221	-2.82397
OSR1	1.78975e-06	2.11686	3.87108e-09	3.25561	0.0568528	1.37643	2.62452e-06	3.42314	4.79722e-06	3.20179	7.20666e-06	3.06477	1.31578e-05	3.38964	0.000361863	-2.36526	0.0895658	1.44726	0.156805	1.35367	0.220982	1.29574	0.127061	1.4331	0.684449	1.06442	0.861632	-1.02706	0.581001	-1.08874	0.779539	1.05055	0.0246739	1.42975	0.0705554	1.31954	0.134303	1.25207	0.0578342	1.41298	1.41598e-07	-3.06231	0.613047	-1.08992
PPP2R2C	6.72494e-06	2.37192	2.30237e-07	3.09094	0.00852724	1.82015	6.66006e-05	3.17852	0.00012888	2.93858	0.000116123	2.97473	0.000154986	3.38673	0.0399644	-1.69817	0.0311242	1.87173	0.0544412	1.73044	0.0499584	1.75172	0.0303899	1.99434	0.890668	1.02748	0.694921	-1.08063	0.756492	-1.06316	0.623517	1.11818	0.0602611	1.45196	0.148042	1.32145	0.129464	1.34098	0.0559141	1.56683	7.05659e-06	-2.75877	0.099639	-1.46129
C5ORF46	2.34059e-06	3.15036	2.53148e-07	3.91439	0.00149881	2.53547	0.000191037	2.98274	2.07958e-05	3.96613	1.59918e-05	4.11159	1.19817e-05	5.35997	0.10054	-1.54385	0.0322202	1.93201	0.00443202	2.56898	0.00344666	2.6632	0.00116951	3.47181	0.0742653	-1.48786	0.933539	-1.01756	0.883403	1.03109	0.126384	1.46837	0.56982	1.11837	0.0342383	1.5743	0.0224054	1.64384	0.00323577	2.25966	2.15386e-06	-3.31858	0.0103319	-1.97072
MALL	9.82869e-06	1.72771	2.77645e-07	2.0698	0.0127717	1.44216	1.12193e-05	2.30932	0.000133793	1.91567	2.93388e-05	2.14153	0.000630395	1.87417	0.0232337	-1.4352	0.00970695	1.60906	0.0890011	1.33477	0.0243041	1.49215	0.144974	1.30586	0.202824	1.17005	0.445444	-1.09652	0.637659	1.05809	0.383475	-1.12901	0.00631962	1.42867	0.248881	1.14165	0.0305664	1.30503	0.427132	1.11204	4.0326e-06	-1.91095	0.122428	-1.23867
LOC642934	0.000163411	1.38453	4.49977e-07	1.71751	0.291858	1.1161	0.000409982	1.5471	4.13174e-05	1.75143	3.68181e-05	1.76304	5.4468e-05	1.87579	0.00143868	-1.53885	0.965034	1.00536	0.299279	1.13814	0.27632	1.14569	0.15492	1.21896	0.11851	-1.1608	0.85793	1.01642	0.782861	1.02542	0.312259	1.11377	0.989467	-1.00113	0.100686	1.15921	0.0853857	1.16843	0.0364996	1.25867	2.06266e-06	-1.69009	0.940237	-1.00757
SPANXB1	0.00324146	2.45113	4.56698e-07	8.21201	0.437866	-1.36684	9.55312e-05	8.23134	0.000275233	6.52643	2.85115e-05	10.8941	0.000494615	7.55901	0.000101596	-11.2245	0.538769	-1.36363	0.289709	-1.71985	0.952434	-1.03033	0.475593	-1.48491	0.97361	1.01242	0.431748	-1.34595	0.31095	1.47115	0.813538	-1.10657	0.304388	1.44335	0.800629	1.09249	0.0611705	2.0204	0.52486	1.30306	1.97487e-06	-8.69348	0.0911257	2.09414
TMEM173	5.72857e-06	1.96775	5.41283e-07	2.26508	0.00315639	1.70944	7.29178e-07	2.61087	2.08604e-06	2.39444	0.000271166	1.70837	4.24853e-06	2.57097	0.0426154	-1.32504	0.000320494	1.97041	0.000990239	1.80708	0.0926804	1.2893	0.000829337	1.9403	0.116739	1.19168	0.57523	1.06182	0.00248082	-1.47721	0.219081	1.16746	0.000685459	1.54157	0.00508893	1.38952	0.450067	-1.07915	0.00330382	1.51334	3.51207e-07	-2.05201	0.00574002	-1.46388
SNORA63	4.82192e-05	1.34808	5.51067e-07	1.54412	0.0649987	1.17692	0.000351922	1.44735	0.00012317	1.51575	4.04294e-05	1.59594	7.02498e-05	1.66502	0.00933751	-1.312	0.342294	1.10316	0.170978	1.15529	0.0709296	1.21642	0.0479057	1.26907	0.224624	-1.09929	0.663065	-1.03365	0.639168	1.03628	0.29969	1.09652	0.605998	1.03747	0.208041	1.09657	0.0453223	1.16656	0.0268624	1.22741	4.44763e-06	-1.50215	0.341872	-1.08441
SPRY2	0.000272772	1.44514	5.62982e-07	1.8855	0.407666	1.10763	0.000198882	1.8535	0.000228678	1.83581	7.1467e-05	1.99227	0.000678822	1.8539	0.00213372	-1.70228	0.5941	1.08883	0.635908	1.07844	0.331017	1.17036	0.625429	1.08907	0.85969	-1.02116	0.77608	-1.0343	0.527767	1.07824	0.879398	-1.02086	0.261069	1.1364	0.304402	1.1234	0.0703743	1.23926	0.336756	1.1367	6.66741e-06	-1.84526	0.844284	1.02608
MOBK1B	1.61201e-06	1.64898	6.01685e-07	1.71662	0.000388633	1.58401	0.00022928	1.64223	0.00020102	1.65439	2.37418e-05	1.8776	0.000465475	1.69508	0.492413	-1.08372	0.00612927	1.51537	0.00548232	1.52659	0.00083315	1.73256	0.00684505	1.56414	0.553712	-1.05935	0.622552	-1.04898	0.224628	1.12854	0.889602	-1.01554	0.120399	1.15922	0.101601	1.16953	0.00414401	1.36134	0.100112	1.20413	2.11832e-05	-1.56443	0.00526556	-1.42056
LOC644173	0.0302595	1.17586	6.14786e-07	1.71746	0.0518476	-1.24216	0.000190477	1.64584	0.000268245	1.61511	1.84448e-05	1.88784	0.000262102	1.742	1.32704e-05	-2.13337	0.0586577	-1.29621	0.0445613	-1.32088	0.346531	-1.13006	0.163241	-1.22467	0.542458	-1.0601	0.387127	-1.08708	0.204859	1.13263	0.873986	1.01749	0.886406	1.01282	0.911781	-1.00993	0.0635543	1.19405	0.447404	1.08423	1.01495e-06	-1.79529	0.00782935	1.38275
IL8	0.000221481	2.23466	6.29217e-07	3.83307	0.31848	1.30279	0.000196602	3.81583	0.00019694	3.81485	0.000147662	3.98365	0.000856961	3.66848	0.00340051	-2.94219	0.455033	1.29693	0.455468	1.2966	0.385757	1.35397	0.561093	1.24685	0.996493	-1.00113	0.99543	-1.00147	0.826583	1.05787	0.855699	-1.0551	0.199085	1.37596	0.199491	1.37554	0.139945	1.44889	0.34662	1.31245	9.19353e-06	-3.62494	0.979908	1.00717
ARPM1	1.80386e-05	1.78879	7.69127e-07	2.12598	0.0130678	1.50509	2.46148e-05	2.05874	0.000158001	1.81262	8.93372e-07	2.67866	0.000141769	2.00369	0.0204703	-1.41253	0.0231325	1.45749	0.112184	1.28325	0.000755743	1.89636	0.0482003	1.41852	0.744917	-1.03693	0.0814925	-1.22878	0.0127824	1.36985	0.573415	-1.07508	0.0748599	1.21897	0.665604	1.04625	0.000232259	1.67174	0.193589	1.17996	1.31486e-06	-1.95133	0.055327	-1.28924
ELMOD2	1.1593e-05	1.50957	7.71378e-07	1.67166	0.00681484	1.3632	0.00016919	1.6054	0.000354072	1.54554	1.3719e-05	1.84652	0.000179838	1.72104	0.0739939	-1.22628	0.0390175	1.30916	0.0703579	1.26035	0.00401187	1.50579	0.0205528	1.40346	0.524963	-1.05882	0.239634	-1.11385	0.1629	1.13816	0.729032	1.03622	0.186862	1.12104	0.41754	1.07107	0.00438148	1.326	0.0619073	1.21862	7.98027e-06	-1.57427	0.0500948	-1.23246
BAMBI	3.17918e-06	1.94882	8.07268e-07	2.1049	0.000894281	1.80432	0.000120314	2.18524	0.000459823	1.95762	0.000190186	2.10315	0.000360681	2.22138	0.373096	-1.16659	0.00511284	1.87319	0.0158613	1.67807	0.00758585	1.80283	0.00769826	1.90417	0.757114	1.04495	0.473757	-1.10815	0.960199	-1.00711	0.687288	1.06805	0.0343936	1.36104	0.199733	1.19274	0.0655773	1.29992	0.052903	1.38809	3.22506e-05	-1.87727	0.0126696	-1.56037
ZNF358	0.000246163	1.51199	8.26719e-07	1.9814	0.29994	1.15379	0.000300101	1.93936	0.000220286	1.98586	0.000241078	1.97212	0.000504461	2.05369	0.00430022	-1.7173	0.499805	1.12931	0.421855	1.15639	0.443839	1.14839	0.368258	1.19589	0.806952	-1.0331	0.994143	-1.00098	0.938722	-1.01029	0.774906	1.04478	0.282374	1.14711	0.198875	1.1802	0.220978	1.1704	0.177488	1.22873	1.08674e-05	-1.93012	0.952998	-1.00872
IRX5	0.081524	-1.11672	8.53463e-07	-1.58321	0.0173484	1.26955	0.000723754	-1.4408	4.0925e-05	-1.65327	7.63511e-05	-1.6021	0.000121123	-1.67881	6.21177e-06	2.00996	0.00838666	1.39503	0.0916431	1.21575	0.0543705	1.25458	0.149451	1.19725	0.122177	1.14133	0.532911	-1.05255	0.909197	-1.00934	0.449304	-1.07429	0.348652	1.07557	0.240272	-1.0966	0.480039	-1.056	0.233166	-1.11696	8.18998e-07	1.66711	0.00270645	-1.38631
FLJ14166	3.22794e-06	1.48133	8.84343e-07	1.54611	0.000848658	1.41926	9.47676e-06	1.64464	0.000105256	1.47726	0.00031251	1.41308	1.59254e-05	1.72696	0.316551	-1.08938	0.00061617	1.5097	0.00558506	1.35606	0.0141501	1.29715	0.00051833	1.58527	0.324829	1.0726	0.305725	-1.07575	0.0755816	-1.14139	0.10944	1.14477	0.00399933	1.25099	0.162109	1.09981	0.525888	1.04272	0.00252629	1.3265	4.74221e-06	-1.45222	0.00343422	-1.31044
TNPO2	0.000417109	1.3102	9.20569e-07	1.59792	0.448823	1.0743	3.79468e-05	1.71991	0.000188498	1.58012	0.000419797	1.51806	0.000715028	1.57151	0.00194615	-1.48741	0.228068	1.15631	0.6073	1.06233	0.861698	1.02061	0.669053	1.05654	0.263759	1.10512	0.880921	-1.01316	0.451059	-1.06875	0.839157	-1.02057	0.0285533	1.21832	0.253893	1.10048	0.562485	1.04882	0.363349	1.09329	6.39772e-06	-1.57343	0.810357	1.02346
HS.566332	1.25415e-05	2.73961	9.24415e-07	3.48415	0.00658526	2.15417	0.000354632	2.38032	4.19253e-06	3.9257	1.09151e-05	3.48749	2.79791e-06	5.15155	0.038747	-1.6174	0.12239	1.47169	0.00224194	2.42716	0.00590838	2.15623	0.000573464	3.18508	0.00747267	-1.73574	0.518624	1.1226	0.8126	-1.04307	0.0328857	1.61282	0.631934	-1.08343	0.0071778	1.68243	0.0375888	1.45966	0.000732569	2.3311	7.66724e-07	-3.06735	0.0144616	-1.72259
PNPLA6	0.000449468	1.51966	9.70406e-07	2.07279	0.464255	1.11413	0.000368338	1.99782	0.000330774	2.01529	0.000134721	2.1707	0.000579995	2.13215	0.00265467	-1.86046	0.710063	1.07383	0.676733	1.08322	0.425462	1.16675	0.518393	1.14603	0.714434	-1.05364	0.775724	-1.04148	0.682736	1.06014	0.833083	1.03512	0.371123	1.12897	0.332683	1.14083	0.115442	1.24719	0.219528	1.22066	1.00065e-05	-2.03229	0.820329	1.03647
LOC727958	0.0112508	1.24048	9.74484e-07	1.77916	0.220989	-1.15621	0.000362252	1.71806	0.000363049	1.71782	8.85246e-05	1.88296	0.000539468	1.81507	0.00010004	-2.05709	0.240118	-1.19733	0.239775	-1.1975	0.555884	-1.09247	0.448784	-1.13334	0.661795	-1.05002	0.660604	-1.05021	0.512691	1.07615	0.848399	1.02473	0.681292	1.04387	0.682452	1.04369	0.158468	1.16522	0.383332	1.11499	3.79425e-06	-1.83401	0.0512102	1.29569
HS.146586	0.0170247	1.3228	1.09487e-06	2.21923	0.154777	-1.26828	7.17841e-05	2.23199	0.000522006	1.90254	1.0199e-05	2.65413	0.000475145	2.11931	2.44568e-05	-2.81461	0.22376	-1.26103	0.0502878	-1.4794	0.751564	-1.06046	0.177239	-1.32808	0.926271	1.01285	0.162878	-1.22162	0.0948993	1.276	0.723048	-1.05792	0.354188	1.12958	0.591408	-1.07229	0.0220121	1.39058	0.696597	1.0615	1.11351e-06	-2.32013	0.0191545	1.49207
ABCA3	1.24638e-06	3.44375	1.17327e-06	3.46418	0.000149335	3.42344	0.000158242	3.65538	0.000137279	3.73043	0.000696814	2.97827	0.000623237	3.58771	0.967566	-1.0119	0.00144084	3.6124	0.00127842	3.68656	0.00489458	2.94325	0.0031021	3.54553	0.780223	1.07009	0.696492	1.09949	0.403394	-1.22801	0.877833	1.04376	0.0266866	1.74501	0.021696	1.78809	0.186372	1.36469	0.0632259	1.70632	6.67163e-05	-2.7147	0.00246485	-2.67644
PKIA	5.53093e-05	2.64481	1.52268e-06	3.75613	0.0357294	1.86229	0.000166204	4.1537	0.000547034	3.4608	0.000303334	3.78378	0.00131432	3.61216	0.0443406	-2.01694	0.0610998	2.05941	0.149464	1.71587	0.0975526	1.876	0.155089	1.79091	0.606888	1.14855	0.696284	-1.11053	0.957925	1.01423	0.876679	-1.04892	0.057735	1.66926	0.254669	1.34095	0.127797	1.49249	0.256724	1.41163	3.01866e-05	-3.30826	0.244144	-1.4255
CARD16	0.00553777	1.28507	1.78304e-06	1.77094	0.563896	-1.07238	8.41408e-05	1.8484	5.04964e-05	1.91162	0.0012845	1.56385	0.000512164	1.78455	0.000212223	-1.89912	0.85097	-1.02744	0.963666	1.00658	0.192317	-1.21439	0.694116	-1.0642	0.602259	1.05785	0.35454	1.10636	0.137442	-1.18135	0.939457	1.00941	0.149441	1.16321	0.0742278	1.21112	0.624871	-1.05066	0.366414	1.11517	3.76569e-06	-1.79678	0.138834	1.20162
SPANXA2	0.0059003	2.77231	1.89136e-06	10.3246	0.552725	-1.34335	0.000280648	10.2254	0.000523795	8.67978	7.38721e-05	14.7401	0.00219779	7.96649	0.000335746	-13.8695	0.625749	-1.35638	0.45616	-1.59791	0.922048	1.06277	0.421819	-1.74098	0.972577	1.01607	0.663388	-1.22453	0.288308	1.65458	0.554669	-1.37286	0.349657	1.5122	0.619368	1.24224	0.0668788	2.3453	0.824268	1.12077	7.39401e-06	-10.7647	0.145418	2.18007
EVI5L	4.27085e-05	2.02808	1.90385e-06	2.51597	0.021237	1.63479	0.00029331	2.58603	0.00027451	2.6048	0.000756711	2.33654	0.00104973	2.561	0.0766383	-1.53902	0.0588666	1.68032	0.0558688	1.69251	0.119649	1.51821	0.0864472	1.66405	0.855692	1.03526	0.816257	1.0453	0.599287	-1.10585	0.92106	1.02192	0.0956231	1.36973	0.0877212	1.38167	0.29065	1.21272	0.166498	1.35383	4.07328e-05	-2.28311	0.159826	-1.36093
RILPL1	0.000192743	1.34949	1.91974e-06	1.57185	0.13849	1.15858	6.44772e-05	1.67612	0.000298417	1.54788	0.00101311	1.4578	0.000370623	1.63553	0.0111966	-1.35671	0.0901391	1.23543	0.274235	1.14091	0.544478	1.07451	0.163352	1.20552	0.362525	1.08462	0.776923	-1.02521	0.244845	-1.11054	0.631698	1.04974	0.0315648	1.21448	0.242415	1.10384	0.744574	1.02721	0.106987	1.17927	1.31756e-05	-1.5303	0.543618	-1.06119
HSPA1A	0.00155086	2.33424	2.01726e-06	5.00019	0.802229	1.08969	3.02807e-05	6.37934	8.53734e-05	5.28716	0.00151085	3.28159	0.000163887	6.00208	0.000664449	-4.58863	0.405811	1.39025	0.717703	1.15223	0.397861	-1.3983	0.53379	1.30803	0.30613	1.35595	0.852746	1.05561	0.0627144	-1.78929	0.508602	1.2501	0.0378507	1.85745	0.165285	1.4827	0.516912	-1.1954	0.107881	1.72643	3.43691e-06	-4.97523	0.491574	1.25085
LOC651319	0.0253977	1.214	2.25549e-06	1.75681	0.159826	-1.19203	0.000175466	1.7949	0.00092577	1.61738	5.85347e-05	1.93076	0.00168013	1.67153	7.60825e-05	-2.09417	0.308909	-1.16674	0.0994684	-1.29479	0.586401	-1.08464	0.181143	-1.25285	0.758181	1.03472	0.352271	-1.1104	0.247549	1.14045	0.633942	-1.0627	0.313705	1.11251	0.859686	-1.01851	0.0786165	1.21432	0.862753	1.0214	4.41307e-06	-1.8136	0.0303974	1.33867
HS.568093	1.24657e-06	1.40318	2.54157e-06	1.37711	8.2069e-05	1.42976	0.000510692	1.36736	0.000800061	1.34471	0.000174864	1.42465	0.00150119	1.37085	0.6418	1.03823	0.00157565	1.41963	0.00225581	1.39613	0.000661668	1.47912	0.00289293	1.42326	0.893504	-1.009	0.642225	-1.03172	0.497995	1.04683	0.942361	-1.00558	0.0590921	1.13573	0.104952	1.1132	0.0131679	1.19307	0.0960173	1.13921	0.000177494	-1.28169	0.00141106	-1.34072
NCAPD2	0.00020683	-1.46511	3.01843e-06	-1.75	0.111258	-1.22659	6.6623e-06	-2.01592	2.51725e-05	-1.85207	0.00120293	-1.49147	0.000614829	-1.65232	0.00733494	1.42672	0.0161942	-1.41298	0.0574599	-1.29813	0.728672	-1.04538	0.303941	-1.15813	0.056902	-1.2153	0.395758	-1.08541	0.0451856	1.2297	0.524046	1.07273	0.00251622	-1.3859	0.0233759	-1.25186	0.693666	1.03586	0.411137	-1.09164	4.13538e-06	1.67354	0.406953	1.09252
LOC646123	8.22939e-05	1.3624	3.52774e-06	1.50425	0.0320791	1.23392	0.000443612	1.44665	0.00127448	1.38255	4.67446e-05	1.60424	0.00011421	1.64357	0.0494311	-1.21908	0.117931	1.18668	0.240138	1.13409	0.0186899	1.31595	0.0193315	1.34821	0.431223	-1.06385	0.132389	-1.13012	0.336905	1.07893	0.238038	1.11434	0.338611	1.07352	0.820295	1.01669	0.0171473	1.21534	0.0196948	1.25118	1.48934e-05	-1.45086	0.134734	-1.1439
HS.445442	0.0171033	1.19858	3.65231e-06	1.59831	0.316327	-1.11257	8.80661e-05	1.71618	0.00201522	1.45055	0.00027309	1.6111	0.000664387	1.64178	0.0001843	-1.77824	0.780371	-1.03616	0.126608	-1.22591	0.443132	-1.10374	0.569141	-1.08312	0.341201	1.09625	0.178409	-1.14147	0.935717	1.00768	0.763781	1.03334	0.0967448	1.16888	0.608626	-1.0468	0.374161	1.08353	0.33575	1.10834	6.47708e-06	-1.6357	0.0756187	1.21979
CDH12	2.01374e-05	1.55858	3.6691e-06	1.67029	0.00434389	1.45433	0.000271639	1.73172	0.000762487	1.62537	0.00116873	1.58434	0.00058856	1.78421	0.300619	-1.1485	0.0133988	1.50782	0.0309892	1.41522	0.0431582	1.37949	0.0150125	1.55352	0.709007	1.04167	0.689826	-1.04465	0.480323	-1.08087	0.523381	1.08398	0.0502308	1.24166	0.185038	1.15073	0.293923	1.11596	0.0527906	1.28696	7.74462e-05	-1.55658	0.0363023	-1.3183
AGR2	2.30615e-05	4.8289	3.81802e-06	6.27331	0.0051339	3.71706	0.000377756	6.47102	0.000174745	7.67839	0.00185726	4.613	0.000874603	7.01279	0.269453	-1.68771	0.0200318	3.83421	0.0105035	4.5496	0.0689962	2.7333	0.0235903	4.15522	0.940031	1.02942	0.508432	1.29317	0.284268	-1.52543	0.75884	1.14591	0.0854219	1.93412	0.0297163	2.37488	0.487005	1.28854	0.0938427	2.13003	6.94552e-05	-4.86052	0.0402275	-2.59374
LOC729708	0.000166892	-1.43585	4.05625e-06	-1.65898	0.070824	-1.24273	0.000865229	-1.63035	0.00038007	-1.716	0.000861653	-1.63077	0.0019547	-1.66086	0.046471	1.33495	0.196394	-1.22129	0.110898	-1.28544	0.195862	-1.2216	0.197426	-1.24414	0.83439	1.02361	0.688037	-1.04595	0.836756	1.02327	0.991391	-1.00138	0.249052	-1.13172	0.09414	-1.20344	0.247947	-1.13207	0.249292	-1.15719	6.22652e-05	1.58854	0.354825	1.12316
RGMB	0.00042312	1.73395	4.09111e-06	2.33592	0.198901	1.2871	0.000339424	2.43051	0.00192218	2.04373	0.000266531	2.49211	0.00106563	2.44055	0.015123	-1.81487	0.24198	1.33922	0.626492	1.1261	0.206077	1.37316	0.276915	1.34475	0.790916	1.04924	0.321496	-1.20086	0.654121	1.08484	0.797045	1.05502	0.135541	1.30326	0.737994	1.05853	0.0998471	1.343	0.192884	1.30973	3.33426e-05	-2.22743	0.670104	-1.08941
ADD1	6.30958e-07	1.57481	4.16788e-06	1.47791	1.99536e-05	1.67806	0.000211624	1.53149	0.000278958	1.51152	0.00215951	1.377	0.000990655	1.50615	0.212713	1.13543	0.000201673	1.73889	0.000249611	1.71622	0.00119688	1.56349	0.000575396	1.71012	0.583706	1.04643	0.735394	1.02828	0.254026	-1.10118	0.806938	1.02341	0.0113218	1.24998	0.0168681	1.23044	0.229106	1.10024	0.0406361	1.2252	0.000294529	-1.33424	0.000273591	-1.55391
YIPF2	0.000102167	1.27368	4.76404e-06	1.3746	0.0341369	1.18017	0.000164072	1.4122	0.00132529	1.30853	7.45304e-05	1.45605	0.00409298	1.30373	0.0669469	-1.16475	0.0417461	1.21244	0.195515	1.12344	0.0213038	1.2501	0.249144	1.11932	0.521734	1.04275	0.364109	-1.06162	0.216213	1.08615	0.391888	-1.06683	0.0442754	1.14187	0.501609	1.04204	0.0138526	1.18456	0.609875	1.03746	3.99208e-05	-1.32512	0.184822	-1.10351
MOCS1	0.00157036	1.98976	4.82791e-06	3.38177	0.573359	1.17073	0.00012294	3.61279	7.78686e-05	3.85231	0.00311762	2.36829	0.000143711	4.2983	0.00198512	-2.88861	0.479926	1.2507	0.366321	1.33362	0.529698	-1.2197	0.259296	1.48802	0.792821	1.06339	0.532366	1.15842	0.0475294	-1.65138	0.285923	1.3406	0.139159	1.40286	0.0751815	1.5152	0.447598	-1.18324	0.0503399	1.72806	7.06922e-06	-3.32964	0.786697	1.07258
TMEM195	2.00773e-05	1.4002	5.43094e-06	1.45732	0.00318418	1.34531	2.22477e-05	1.55092	0.000105053	1.45364	0.0027098	1.28644	4.31332e-05	1.60656	0.328506	-1.08326	0.0013134	1.43172	0.00532797	1.34192	0.0728268	1.18756	0.00128833	1.48308	0.291501	1.07484	0.832137	-1.0143	0.0182533	-1.19378	0.138105	1.12656	0.00577969	1.22488	0.0629246	1.13328	0.732092	-1.02175	0.00497111	1.2778	1.34728e-05	-1.38233	0.00786905	-1.25584
CTXN1	1.73587e-05	3.07355	5.44976e-06	3.45505	0.00256219	2.73418	0.000300648	3.90729	0.000699894	3.43017	0.00186383	2.96287	0.00145346	3.65716	0.480913	-1.26365	0.00795826	3.09206	0.0159257	2.71449	0.0343483	2.34468	0.0185212	2.89412	0.567374	1.17081	0.953586	-1.01607	0.445973	-1.23518	0.825421	1.07196	0.0349478	1.80932	0.106595	1.54755	0.319095	1.29813	0.107767	1.67124	0.000140324	-2.83619	0.0236578	-2.14181
LY96	6.7651e-05	2.17696	5.6347e-06	2.63727	0.0174167	1.79699	0.000220757	2.77559	0.000191444	2.8215	0.00317405	2.07306	0.000268702	3.16721	0.12394	-1.4676	0.0295538	1.89124	0.026253	1.92252	0.208115	1.41255	0.0184394	2.15808	0.809476	1.04899	0.725648	1.07218	0.102596	-1.40677	0.334497	1.25083	0.0695157	1.43377	0.0572354	1.46228	0.956611	1.01015	0.0313555	1.67983	3.80826e-05	-2.37436	0.0826152	-1.49836
FLJ42177	6.72734e-05	1.62073	5.7976e-06	1.82246	0.01692	1.44132	0.00046977	1.80245	0.000200795	1.91507	0.00250151	1.60798	0.000255414	2.07552	0.134172	-1.26444	0.0501297	1.4255	0.0252171	1.51457	0.167036	1.2717	0.0163786	1.64146	0.815371	-1.02959	0.679925	1.05301	0.162167	-1.19888	0.278828	1.17225	0.15938	1.18676	0.0531619	1.2763	0.77012	1.03482	0.0258632	1.40567	4.46982e-05	-1.70872	0.0831106	-1.28942
MYCT1	5.79772e-06	1.75597	6.12487e-06	1.75145	0.000450429	1.76051	9.20101e-06	2.11157	0.000670959	1.60486	0.000702255	1.60062	0.000671605	1.72659	0.967188	1.00518	0.000107947	2.1225	0.00411368	1.61316	0.00426809	1.60891	0.00290241	1.73553	0.0294553	1.2852	0.282809	-1.12182	0.268972	-1.12578	0.884485	-1.01762	0.000426186	1.56917	0.229399	1.12893	0.241139	1.12536	0.0884925	1.23246	4.7424e-05	-1.56263	0.00154929	-1.57234
NDP	0.00013109	2.78087	6.27024e-06	3.84702	0.038627	2.01018	0.00113291	3.16653	0.000119969	4.48159	0.00124778	3.12149	0.000125394	5.60554	0.0638212	-1.91376	0.183259	1.65461	0.0336002	2.34177	0.195191	1.63107	0.0169015	2.92906	0.27942	-1.35171	0.555082	1.17557	0.251461	-1.37778	0.157531	1.58426	0.558138	1.16231	0.0411221	1.76336	0.603455	1.1425	0.0142119	2.30656	2.63732e-05	-3.43065	0.148409	-1.57438
AP1M1	0.000664047	1.39174	6.37876e-06	1.6758	0.240934	1.15584	6.29048e-05	1.88259	0.00125697	1.56502	0.000317058	1.69904	0.00514587	1.5276	0.0114106	-1.44986	0.0869939	1.29846	0.597173	1.07943	0.281318	1.17186	0.740812	1.05362	0.139697	1.17991	0.455505	-1.08426	0.789534	1.02907	0.36603	-1.11981	0.0144425	1.32051	0.577424	1.05794	0.140008	1.16756	0.818254	1.02766	2.8867e-05	-1.61794	0.765791	-1.03603
LOC653366	0.0423554	1.18671	6.56769e-06	1.66371	0.175327	-1.18138	0.0011403	1.5929	0.00159439	1.56131	0.000118816	1.8349	0.00141458	1.68654	0.00016607	-1.96548	0.170362	-1.2339	0.135907	-1.25887	0.642843	-1.07117	0.352224	-1.16539	0.590777	-1.06131	0.438797	-1.09004	0.253116	1.13777	0.895171	1.0168	0.881583	1.01549	0.933027	-1.00871	0.0903205	1.20333	0.4946	1.08754	1.09198e-05	-1.72167	0.0431305	1.30681
DUSP22	1.01102e-05	2.00198	7.20598e-06	2.04298	0.000922545	1.96179	0.000521607	1.88176	0.000797417	1.82254	1.01019e-05	2.61234	0.00147922	1.89692	0.803398	-1.04138	0.00557455	1.80698	0.00787042	1.75012	0.00018525	2.50852	0.0089825	1.82154	0.459591	-1.10667	0.29863	-1.15487	0.0252845	1.39938	0.563153	-1.09489	0.1638	1.20196	0.26378	1.15672	0.000467942	1.78176	0.211014	1.21359	5.06678e-05	-1.77659	0.00338941	-1.6922
TMED1	0.000369465	1.63156	7.29397e-06	2.0311	0.120765	1.31062	0.00101443	1.97053	0.00108946	1.95842	0.000186026	2.29207	0.00498042	1.87261	0.0348026	-1.54973	0.268574	1.27153	0.280472	1.26372	0.082267	1.47901	0.420859	1.20835	0.842849	-1.03183	0.802494	-1.04034	0.291849	1.18555	0.586421	-1.10439	0.276579	1.17928	0.297722	1.17059	0.0330009	1.4138	0.555428	1.10931	6.82443e-05	-1.91374	0.484398	-1.1313
SPANXA1	0.0180046	-1.68932	7.54367e-06	3.63302	8.20956e-07	-10.3679	0.00118835	3.314	0.00120312	3.30766	0.000137827	4.68992	0.00363992	3.27275	7.09403e-08	-37.6667	2.04403e-05	-11.3659	2.02778e-05	-11.3877	9.22152e-05	-8.03141	4.80449e-05	-11.5092	0.697645	-1.11732	0.69108	-1.12018	0.22957	1.42202	0.697236	-1.13614	0.253034	-1.3676	0.249741	-1.37075	0.698511	1.10922	0.307619	-1.38831	1.01884e-06	-5.75946	1.25975e-06	13.5135
MMP3	1.09333e-05	5.23251	7.69228e-06	5.50289	0.000987208	4.97543	1.43096e-09	9.25518	6.79899e-09	7.09436	0.000175539	2.1629	4.18339e-08	6.99432	0.567567	-1.10601	5.52018e-08	8.36806	2.63216e-07	6.41435	0.0039755	1.95558	8.10838e-07	6.3239	0.000449526	1.94755	0.048254	1.36624	6.97905e-07	-3.56704	0.0980843	1.34061	3.39549e-07	3.56036	8.21638e-06	2.58778	0.003644	-1.6074	5.27529e-05	2.54405	5.49998e-09	-4.05665	2.01044e-06	-3.59464
HES5	6.75579e-06	1.39516	7.76632e-06	1.38974	0.000474751	1.40061	0.00268615	1.22663	2.86655e-05	1.41425	2.64977e-06	1.54531	0.000174782	1.39235	0.90468	1.00782	0.010789	1.23622	0.000257112	1.42531	3.16552e-05	1.5574	0.000808416	1.40324	0.00790271	-1.18136	0.671026	1.02337	0.0197423	1.15174	0.970514	1.0023	0.742357	-1.01688	0.0085859	1.16656	0.000163584	1.29747	0.0386105	1.14492	1.36817e-05	-1.29934	0.000488265	-1.31155
IRX3	0.0131149	-1.51196	8.03517e-06	-2.6004	0.573868	1.13753	7.49596e-05	-2.5127	5.84178e-06	-3.27541	0.00287947	-1.81011	2.22096e-05	-3.33472	6.23886e-05	2.95804	0.449551	1.17724	0.634381	-1.10729	0.035437	1.63418	0.609887	-1.12734	0.645818	1.07615	0.0958643	-1.32321	0.00604446	1.66643	0.113649	-1.35525	0.474773	-1.11361	0.0121281	-1.53068	0.0723062	1.33104	0.0223609	-1.564	8.11345e-07	2.71291	0.102232	-1.35447
JUND	0.000213064	1.485	8.32432e-06	1.70597	0.0582034	1.29265	0.00120255	1.65023	0.00128353	1.64327	0.000157161	1.89242	0.00428185	1.62345	0.0696209	-1.31975	0.177883	1.25041	0.185663	1.24513	0.0388514	1.43392	0.24963	1.23012	0.74547	-1.03954	0.710211	-1.04542	0.240541	1.15467	0.659437	-1.06246	0.287277	1.12931	0.306999	1.12359	0.0216315	1.33101	0.444687	1.10736	8.37235e-05	-1.61525	0.277732	-1.15784
ARHGAP22	0.00286618	1.8221	8.53871e-06	2.98892	0.689766	1.11079	0.000694556	2.97285	0.00237586	2.52848	0.000142923	3.69891	0.00304108	2.813	0.00409938	-2.69081	0.75919	1.10482	0.848075	-1.0642	0.335842	1.37465	0.900627	1.04541	0.998543	-1.00044	0.37862	-1.24149	0.241991	1.33765	0.789969	-1.07695	0.304892	1.26817	0.848695	1.04424	0.042635	1.64838	0.525604	1.18679	3.34393e-05	-2.91496	0.660634	1.12519
SFRS5	0.000300647	1.59746	1.11265e-05	1.89612	0.072541	1.34584	0.000876385	1.89609	0.000378044	2.03073	0.00398439	1.68264	0.00111951	2.04648	0.0678716	-1.40888	0.146753	1.34582	0.0798823	1.44138	0.372976	1.19431	0.100014	1.45256	0.953698	-1.00853	0.572854	1.08651	0.263274	-1.18262	0.581038	1.09777	0.19828	1.19993	0.0707729	1.30288	0.776627	1.03971	0.108091	1.31502	8.744e-05	-1.79588	0.292415	-1.19022
C11ORF80	1.00839e-06	1.66309	1.16064e-05	1.51633	2.00733e-05	1.82406	0.000555785	1.58145	0.00244889	1.45961	0.00153095	1.49663	0.0027306	1.53727	0.137022	1.20295	0.00027322	1.9024	0.000833937	1.75583	0.000585614	1.80036	0.000854623	1.84926	0.584042	1.05606	0.599146	-1.05374	0.848332	-1.01914	0.882858	1.01692	0.0156579	1.28791	0.108746	1.16978	0.0608649	1.20546	0.0624792	1.24486	0.0010635	-1.3458	0.00033121	-1.67988
CCDC130	0.000516157	1.44361	1.23258e-05	1.6939	0.126026	1.2303	0.000939787	1.70837	0.00290451	1.58442	0.000337343	1.83344	0.00464641	1.64175	0.0465056	-1.37682	0.207135	1.24081	0.403153	1.15078	0.101479	1.33165	0.340923	1.19243	0.904488	1.01493	0.492207	-1.08938	0.384452	1.11519	0.787961	-1.03895	0.184385	1.17251	0.555149	1.07118	0.0510806	1.27626	0.420756	1.11786	0.000107802	-1.62174	0.46984	-1.10492
SPANXE	0.0333277	2.01324	1.51377e-05	6.26741	0.352528	-1.54631	0.00109848	6.18468	0.00258097	5.07495	0.000221602	9.09118	0.00697884	5.02261	0.00059508	-9.69135	0.440143	-1.56699	0.272079	-1.90964	0.911492	-1.06602	0.306788	-1.92954	0.987172	1.00691	0.551863	-1.29277	0.237554	1.68292	0.584835	-1.31076	0.491831	1.32143	0.917914	1.04227	0.0826177	2.09801	0.951293	1.02939	3.13311e-05	-6.73809	0.102242	2.26529
DNAH2	4.02035e-06	-1.87967	1.53805e-05	-1.75637	0.000131777	-2.01163	4.21491e-05	-1.93166	0.00113801	-1.57313	1.80746e-05	-2.04744	0.0143679	-1.42733	0.301138	-1.14533	8.11641e-05	-2.21239	0.00108131	-1.80176	4.10353e-05	-2.345	0.00717706	-1.63477	0.177071	-1.1617	0.259327	1.13186	0.0494498	-1.25546	0.0556655	1.28858	0.00195029	-1.46291	0.196335	-1.14345	0.00052084	-1.56875	0.883647	-1.01749	0.000133365	1.50626	0.000276318	1.77263
SLC38A4	0.00201139	1.51203	1.6612e-05	1.97379	0.400151	1.1583	0.000815212	1.82597	6.62161e-05	2.22666	0.0040008	1.62418	7.82177e-05	2.48016	0.00552885	-1.70404	0.706409	1.07156	0.159972	1.3067	0.793336	-1.04917	0.0785883	1.45546	0.351929	-1.13787	0.330074	1.14495	0.0525904	-1.33017	0.0924861	1.32197	0.658297	1.05839	0.0351362	1.34288	0.515657	-1.0874	0.0132407	1.52837	1.22805e-05	-1.94602	0.862276	-1.02654
KCNS3	0.0105511	1.43057	1.73965e-05	2.10905	0.874384	-1.03055	0.0014185	2.13826	0.00363554	1.9477	0.00114039	2.18568	0.00300476	2.20659	0.00343181	-2.17349	0.947456	-1.01648	0.659451	-1.11592	0.981997	1.00561	0.955615	1.01523	0.942542	1.01341	0.550431	-1.11755	0.818011	1.04349	0.794909	1.05682	0.373131	1.16967	0.796565	1.04572	0.300928	1.20087	0.349937	1.21467	7.2008e-05	-2.12819	0.395276	1.19283
C10ORF116	0.0447287	1.98954	1.77714e-05	6.7003	0.287545	-1.69273	0.000154715	9.807	0.000471883	7.46431	0.00728972	3.97213	0.00184269	7.05007	0.000320847	-11.3418	0.799407	-1.1565	0.46876	-1.51947	0.0839252	-2.85535	0.452626	-1.60875	0.250755	1.65248	0.745871	1.14835	0.11642	-2.01936	0.898887	1.06418	0.0854546	2.0728	0.324108	1.49383	0.3803	-1.42711	0.484262	1.39491	1.73359e-05	-7.46939	0.0725238	2.46793
CNTNAP1	0.000765157	1.57476	1.77935e-05	1.93487	0.154461	1.28167	0.00358253	1.72499	0.00184179	1.82017	0.000130278	2.27898	0.00212014	1.97072	0.0372502	-1.50965	0.513473	1.14264	0.363182	1.20569	0.0584066	1.50961	0.242032	1.30542	0.3135	-1.1678	0.582026	-1.0871	0.167635	1.24137	0.896971	1.0227	0.763345	1.04356	0.453757	1.11303	0.0175875	1.45768	0.238018	1.2244	7.7486e-05	-1.84344	0.48598	-1.12455
ESAM	0.000221707	2.91533	1.85093e-05	3.87429	0.0353881	2.19373	0.000731347	3.89663	0.000231301	4.74846	0.00749798	2.66359	0.000620326	4.9658	0.135912	-1.76607	0.0694732	2.20639	0.027994	2.68872	0.323015	1.5082	0.0346166	2.81178	0.947788	-1.0201	0.428416	1.27597	0.100485	-1.6941	0.39188	1.35443	0.158234	1.51945	0.0354756	1.92629	0.89342	-1.03892	0.0509201	2.03257	8.95904e-05	-3.36621	0.131252	-1.70111
MFSD6	0.000166395	-1.81712	1.89807e-05	-2.08037	0.0240236	-1.58718	0.00502939	-1.85074	0.000849535	-2.1972	0.00132233	-2.10397	0.00206414	-2.24591	0.222014	1.31074	0.167301	-1.41199	0.0473381	-1.67631	0.0660773	-1.60518	0.0574284	-1.71347	0.366596	1.17875	0.720271	-1.06645	0.970946	-1.00655	0.650832	-1.09809	0.580283	-1.09795	0.0923509	-1.349	0.157221	-1.2806	0.117921	-1.38496	0.000231078	1.90648	0.123275	1.37789
SNCAIP	0.00042978	2.53802	2.03961e-05	3.50372	0.07456	1.83848	0.000528401	4.05065	0.00491058	2.81748	0.000477986	4.11964	0.00741635	3.06578	0.0913165	-1.90576	0.0788888	2.12547	0.340851	1.4784	0.0731408	2.16167	0.292316	1.60869	0.492305	1.23152	0.366452	-1.31758	0.447676	1.25956	0.637879	-1.17726	0.0655278	1.74285	0.671424	1.12736	0.0574108	1.77853	0.509378	1.24761	0.000165063	-3.07448	0.303587	-1.41804
HCG3	0.0871625	1.22571	2.06075e-05	1.94219	0.148531	-1.29276	0.000608426	1.93623	0.00239043	1.73854	4.89535e-05	2.39717	0.00923739	1.68013	0.000117547	-2.51079	0.19456	-1.29675	0.0750951	-1.4442	0.811231	-1.0474	0.0756804	-1.4944	0.933705	1.01208	0.369698	-1.14064	0.0562651	1.34547	0.296	-1.1938	0.52178	1.09131	0.757477	-1.04274	0.0224592	1.41007	0.605787	-1.08639	1.21441e-05	-2.02488	0.0242767	1.49064
ZNF653	0.00149602	1.33446	2.20282e-05	1.5618	0.267835	1.1402	0.00302568	1.5162	0.00309554	1.51413	0.00117573	1.60547	0.00244266	1.64121	0.0333439	-1.36976	0.50413	1.10691	0.50979	1.1054	0.302348	1.17208	0.284462	1.19818	0.689527	-1.04605	0.677722	-1.04796	0.781107	1.03176	0.640015	1.0625	0.47179	1.07955	0.481157	1.07778	0.18321	1.15626	0.182677	1.18722	0.000154744	-1.52639	0.715925	-1.04639
LOC643938	0.0547837	1.1937	2.27602e-05	1.6544	0.265593	-1.16104	0.000772804	1.69127	0.00845138	1.45295	0.000301528	1.80032	0.00193935	1.71318	0.000422584	-1.92082	0.428112	-1.13573	0.096081	-1.32201	0.683924	-1.06693	0.513852	-1.1212	0.829307	1.02584	0.150935	-1.19362	0.365166	1.11497	0.753858	1.0436	0.398249	1.0996	0.436268	-1.09124	0.141982	1.18522	0.405188	1.11671	2.62876e-05	-1.70852	0.0756792	1.28104
TM4SF1	0.000445022	1.4947	2.36751e-05	1.70913	0.0705885	1.30718	0.00297834	1.6663	0.00185009	1.72582	0.00256672	1.68461	0.00329143	1.78807	0.121551	-1.30749	0.203178	1.27443	0.148999	1.31995	0.184791	1.28843	0.138331	1.36756	0.777907	-1.03961	0.953876	1.00799	0.859974	-1.02457	0.727421	1.05675	0.332267	1.13577	0.203117	1.18462	0.286762	1.15076	0.179055	1.23608	0.000274805	-1.62485	0.292579	-1.17785
PITX1	0.000407627	1.48972	2.46546e-05	1.68972	0.0619471	1.31339	0.000450581	1.79378	0.000969043	1.70229	0.00871898	1.47268	0.000792152	1.87767	0.105792	-1.28653	0.0609948	1.39428	0.107676	1.32316	0.419443	1.14468	0.0528822	1.45948	0.58319	1.07034	0.988124	-1.00183	0.130418	-1.21534	0.369882	1.13759	0.0693147	1.25122	0.177801	1.17503	0.913252	-1.01265	0.0570994	1.32176	0.000118929	-1.61135	0.213703	-1.19092
TIE1	0.000317892	2.41293	2.47935e-05	3.08986	0.0456009	1.8843	0.000276559	1.69765	1.03224e-07	3.08524	7.98266e-10	5.38867	2.78313e-07	3.30168	0.00154886	-1.63979	0.806461	1.03528	0.000537524	1.88148	1.03216e-06	3.28618	0.000491486	2.01347	2.96235e-06	-2.23864	0.929262	-1.0094	8.01561e-06	2.08381	0.506941	1.08442	0.00209741	-1.44881	0.00340455	1.41357	1.04097e-07	2.76025	0.00248304	1.53339	5.85991e-09	-2.73419	0.00319624	-1.51036
TNFRSF14	0.608628	1.03852	2.89064e-05	1.51794	0.00663222	-1.40741	0.00489003	1.45023	0.00232513	1.51347	0.00165606	1.54354	0.00284252	1.59224	4.55721e-05	-2.13637	0.0171248	-1.47313	0.0302895	-1.41157	0.0392372	-1.38407	0.0809239	-1.34174	0.542258	-1.06839	0.931713	-1.00928	0.874714	1.01714	0.638526	1.06015	0.6726	-1.04376	0.933739	1.00843	0.75177	1.03252	0.563736	1.07173	2.58966e-05	-1.63051	0.00317649	1.52506
ZNF627	0.00107863	1.29039	2.91628e-05	1.44653	0.166392	1.15109	0.00557779	1.36237	0.00306504	1.40261	0.000480716	1.53849	0.00206941	1.51118	0.0536827	-1.25666	0.514086	1.08412	0.378079	1.11614	0.116715	1.22426	0.185417	1.20254	0.362068	-1.08847	0.617132	-1.04704	0.404547	1.08039	0.612937	1.0549	0.752164	1.0275	0.473709	1.06403	0.0603304	1.18888	0.150929	1.16361	0.000156728	-1.4105	0.494501	-1.07228
G6PD	8.42178e-05	-2.00354	2.93353e-05	-2.15254	0.00701694	-1.86485	0.00240462	-2.16439	0.00227122	-2.17779	0.00300057	-2.11332	0.0064929	-2.15656	0.556094	1.15427	0.034053	-1.87511	0.0326053	-1.88672	0.0402525	-1.83087	0.0510149	-1.86834	0.971906	-1.00713	0.939416	-1.01545	0.902431	1.02504	0.992163	-1.00228	0.149067	-1.329	0.139579	-1.33888	0.191095	-1.29146	0.223107	-1.32324	0.000659436	1.90054	0.0512466	1.59996
SPANXB2	0.015589	2.57877	2.95632e-05	7.49953	0.823536	-1.12774	0.00162745	8.03002	0.00500428	5.89106	0.000826955	9.7152	0.00835198	6.59394	0.00379783	-8.4575	0.940271	-1.05324	0.603296	-1.43565	0.841368	1.14871	0.743228	-1.28262	0.838193	1.11119	0.55382	-1.36011	0.490092	1.43253	0.791021	-1.17032	0.340287	1.59923	0.839802	1.10276	0.164843	2.00998	0.683987	1.26248	0.000102802	-7.6164	0.359559	1.70193
ACTG2	2.66246e-05	1.60026	3.03862e-05	1.59137	0.00132612	1.60919	0.00662147	1.43928	0.00176005	1.55638	0.000788888	1.63362	0.000434043	1.83916	0.933181	1.0112	0.023045	1.4554	0.00824606	1.57381	0.00435012	1.65192	0.0018706	1.85976	0.190471	-1.16184	0.680639	-1.04678	0.864761	1.01905	0.179822	1.19349	0.579301	1.05958	0.15988	1.16385	0.0598021	1.23351	0.0117061	1.42202	0.000358061	-1.46096	0.00613112	-1.48062
NOL6	4.15999e-07	-1.64631	3.27782e-05	-1.41556	2.81654e-06	-1.91467	0.00514803	-1.36599	0.00138398	-1.45638	0.00208559	-1.42729	0.00663488	-1.41337	0.0145866	-1.35259	0.000197098	-1.84762	7.88698e-05	-1.96988	0.000104786	-1.93054	0.000273812	-1.91171	0.605117	1.04851	0.677157	-1.0388	0.902475	-1.01123	0.985539	1.0019	0.0840364	-1.16969	0.015358	-1.26318	0.0266025	-1.23296	0.0669955	-1.21855	0.00538738	1.24298	5.55359e-05	1.78593
LOC645638	3.10583e-05	2.25057	3.47176e-05	2.23226	0.00150583	2.26903	0.0158161	1.57178	0.00016573	2.3417	2.77606e-05	2.79011	0.000289436	2.51637	0.932156	1.01648	0.0443381	1.59768	0.00120772	2.38028	0.000264485	2.83608	0.00131883	2.55783	0.00901968	-1.61776	0.752617	1.05181	0.0933305	1.32859	0.431232	1.1577	0.489963	-1.11013	0.0245245	1.45343	0.0015924	1.7935	0.0199574	1.58447	7.92364e-05	-1.91005	0.00204221	-1.94787
SNAPC2	0.00131585	1.98391	3.63997e-05	2.7071	0.180275	1.45392	0.00227431	2.79445	0.00305076	2.67992	0.00405404	2.57401	0.00560008	2.8264	0.0689747	-1.86194	0.267638	1.50083	0.317843	1.43932	0.37244	1.38244	0.296849	1.51799	0.887919	1.03827	0.945411	-1.01841	0.78722	-1.07466	0.863325	1.05413	0.228844	1.36242	0.309431	1.29569	0.405281	1.23449	0.284233	1.38113	0.000320606	-2.5191	0.548794	-1.19478
MAST4	0.000111116	1.40374	3.69673e-05	1.45697	0.00871934	1.35245	0.000405893	1.35112	0.000847727	1.31682	5.79436e-07	1.78011	0.000479343	1.40595	0.331144	-1.07728	0.0166201	1.2542	0.0300241	1.22235	3.82875e-05	1.65242	0.0113044	1.3051	0.139964	-1.10141	0.0528403	-1.13984	0.000702972	1.31135	0.547905	-1.04452	0.42411	1.04867	0.776893	1.0168	1.79467e-05	1.45997	0.184553	1.09995	9.45703e-06	-1.36834	0.00575933	-1.25141
FAM110B	6.29364e-05	1.57045	3.73051e-05	1.60617	0.00392549	1.53553	0.000110457	1.81326	0.00447017	1.45405	0.00441508	1.45507	0.000432259	1.80287	0.726855	-1.046	0.00180757	1.73351	0.0360095	1.3901	0.0356756	1.39108	0.00371015	1.72358	0.179769	1.16052	0.189145	-1.15661	0.191831	-1.15553	0.262793	1.15166	0.00651021	1.37489	0.596245	1.0549	0.590511	1.05579	0.0188512	1.36544	0.000182145	-1.48554	0.0114359	-1.40749
CDH10	2.93408e-05	2.00846	3.76474e-05	1.9773	0.00130842	2.04011	0.00014304	2.31294	0.0115638	1.59094	0.000244369	2.20348	0.00529853	1.84082	0.866649	1.03176	0.000927803	2.38641	0.0304485	1.64147	0.00144632	2.27347	0.0131729	1.89929	0.177356	1.24234	0.086708	-1.32568	0.3349	1.16458	0.62538	-1.09135	0.00564764	1.60297	0.875286	1.02309	0.0123809	1.51238	0.26082	1.21883	0.000339609	-1.70637	0.00476455	-1.77161
UBL3	8.90984e-05	1.86302	3.92012e-05	1.95851	0.00616519	1.77219	0.000493336	2.24602	0.00629157	1.77113	0.00246852	1.92977	0.0076284	1.89599	0.630454	-1.10513	0.0080309	2.03235	0.0579665	1.60264	0.0288177	1.74619	0.0489393	1.71562	0.290661	1.20472	0.454119	-1.13937	0.925592	-1.01623	0.84145	-1.04044	0.0211312	1.515	0.425548	1.13924	0.16476	1.26276	0.277323	1.23629	0.000595683	-1.74295	0.036654	-1.54592
MFGE8	6.7647e-06	1.91589	4.66044e-05	1.7306	0.000131902	2.12101	0.000377947	1.9302	0.00148147	1.74201	0.0139047	1.48156	0.00218831	1.83664	0.225286	1.2256	0.000334813	2.36564	0.000955192	2.135	0.00533219	1.81579	0.00115006	2.25097	0.315768	1.14906	0.9873	1.00216	0.132433	-1.23833	0.642565	1.0754	0.00841928	1.4727	0.0542825	1.30212	0.586208	1.07214	0.0445848	1.38745	0.00117048	-1.49489	0.000736249	-1.90821
SLCO1B3	0.000188557	1.9377	4.81505e-05	2.12824	0.0148018	1.76422	0.000396659	2.49722	0.00268444	2.04633	0.0108684	1.77715	0.00230408	2.32744	0.41673	-1.20634	0.0121725	2.07009	0.0544544	1.69632	0.145258	1.47318	0.0321231	1.92934	0.295267	1.22537	0.743628	-1.06424	0.202203	-1.28443	0.618083	1.11557	0.0228918	1.56909	0.24741	1.23558	0.812442	1.0432	0.0992765	1.44196	0.000371658	-1.91118	0.0611294	-1.52594
SRPX2	0.00110072	1.6262	4.91369e-05	1.95986	0.125895	1.34934	0.0010482	1.62215	0.000691834	1.66466	6.04363e-07	2.82179	0.000281287	1.92453	0.0149287	-1.45245	0.471096	1.11683	0.376295	1.1461	0.000640878	1.94277	0.108035	1.32502	0.0420548	-1.2842	0.0739066	-1.24066	0.00071943	1.62909	0.864272	-1.02247	0.768638	-1.03173	0.99855	-1.00019	3.85117e-05	1.88346	0.180113	1.18992	4.16796e-06	-1.84363	0.204883	-1.17801
SPTLC2	0.00150316	1.30645	5.44071e-05	1.46315	0.165329	1.16653	3.4496e-05	1.7072	0.00321013	1.36758	0.00107178	1.43826	0.0164117	1.31818	0.0417397	-1.25428	0.0165719	1.3611	0.454416	1.09033	0.24396	1.14669	0.692418	1.05095	0.0220359	1.24269	0.365003	-1.08163	0.894772	-1.01134	0.207102	-1.136	0.00213974	1.3485	0.682098	1.03337	0.255013	1.09779	0.904425	-1.01139	8.35853e-05	-1.40893	0.456635	-1.07354
C14ORF78	0.000169604	1.58544	5.5017e-05	1.67222	0.01171	1.50317	0.00257207	1.70044	0.00885768	1.55104	0.00253631	1.70222	0.00398807	1.7775	0.529103	-1.11246	0.0384578	1.52854	0.0944839	1.39425	0.0380535	1.53014	0.0371273	1.59781	0.911676	1.01565	0.449556	-1.11302	0.903764	1.01708	0.644064	1.07749	0.143577	1.22184	0.496709	1.09418	0.141279	1.22338	0.119071	1.28859	0.000777913	-1.5476	0.0630581	-1.36181
P2RY11	0.42596	-1.04042	5.55433e-05	1.30133	0.000259309	-1.40866	0.00554216	1.2761	0.00585447	1.27343	0.00200426	1.32695	0.00398912	1.34453	7.53791e-06	-1.83314	0.00212723	-1.43652	0.00203999	-1.43953	0.00467503	-1.38147	0.0105614	-1.36341	0.68089	-1.03018	0.653029	-1.03306	0.756705	1.02262	0.631281	1.04072	0.541628	-1.0424	0.517837	-1.04502	0.936707	1.00538	0.791001	1.02138	2.08275e-05	-1.39667	0.000231592	1.48162
DAB2	3.63912e-05	1.6364	5.6264e-05	1.60484	0.00134052	1.66858	0.00132643	1.68505	0.00170432	1.65653	0.0129304	1.44639	0.00445117	1.66239	0.79663	1.03971	0.0048562	1.75197	0.00592158	1.72232	0.0284024	1.50383	0.0098942	1.72841	0.628584	1.06303	0.760804	1.0391	0.268822	-1.15317	0.766078	1.04401	0.0474009	1.28811	0.0653778	1.26199	0.555894	1.0724	0.106228	1.26735	0.00115914	-1.45206	0.00886437	-1.52153
FST	0.0001149	3.69844	5.6595e-05	4.05477	0.00675646	3.37343	0.00302797	4.2356	0.00601538	3.67452	0.00313993	4.20375	0.00823136	4.17045	0.694874	-1.20197	0.0288738	3.52387	0.0483142	3.05707	0.0296833	3.49738	0.0452652	3.46967	0.887677	1.0566	0.730725	-1.14387	0.908091	1.04602	0.938774	1.03499	0.133313	1.77473	0.280801	1.49649	0.139027	1.75873	0.21203	1.74202	0.00113553	-3.18541	0.0450038	-2.55442
BMP6	0.00471554	1.36419	5.70459e-05	1.67013	0.461487	1.11429	1.67671e-05	2.04267	0.00389927	1.45957	0.00401076	1.45725	0.000264083	1.85437	0.00638052	-1.49884	0.0447608	1.36284	0.851899	-1.0269	0.84317	-1.02854	0.186721	1.23721	0.0280289	1.29285	0.0885209	-1.21083	0.0854223	-1.2134	0.303479	1.13644	0.00274635	1.43171	0.655466	-1.04547	0.641835	-1.04746	0.0545781	1.27483	1.79863e-05	-1.64582	0.914327	-1.01269
GHR	2.56399e-05	2.36655	5.78978e-05	2.22421	0.000792898	2.518	0.000223284	2.07609	0.00142451	1.79219	1.12859e-06	3.42668	0.00421282	1.78325	0.471021	1.13209	0.000521688	2.35032	0.00226249	2.02891	6.39767e-06	3.8793	0.00445419	2.0188	0.636767	-1.06965	0.0810378	-1.30134	0.000840203	1.82359	0.115233	-1.31005	0.053874	1.31865	0.456586	1.10533	1.41107e-05	2.40592	0.551654	1.09872	5.21174e-05	-1.82208	0.00031106	-2.11457
PEAR1	0.00131995	2.03222	5.95222e-05	2.67852	0.137051	1.54186	0.00631909	2.45145	0.00488716	2.54347	0.00127206	3.09172	0.00880258	2.66593	0.106564	-1.7372	0.35112	1.41115	0.303813	1.46412	0.129489	1.77972	0.292173	1.53461	0.665044	-1.12478	0.800526	-1.07085	0.482682	1.21145	0.985232	-1.00577	0.487742	1.19442	0.388637	1.24842	0.0897099	1.57794	0.360539	1.3209	0.000465483	-2.45556	0.436749	-1.2657
HSZFP36	0.00046925	1.51781	5.98631e-05	1.67209	0.0412688	1.37777	0.000607225	1.85996	0.00836109	1.53585	0.00178552	1.71693	0.0158884	1.556	0.246552	-1.21362	0.0324851	1.53257	0.209599	1.26551	0.0737525	1.41472	0.225755	1.28211	0.279706	1.16181	0.442537	-1.11106	0.749906	1.04424	0.574691	-1.09192	0.0318889	1.34917	0.585349	1.07221	0.126496	1.22564	0.571644	1.08911	0.000509618	-1.56077	0.171587	-1.2372
HHIP	0.000642829	1.21961	6.07429e-05	1.28787	0.0599133	1.15498	0.000156855	1.39312	0.00348063	1.25219	0.0100264	1.20942	0.00254975	1.31202	0.159172	-1.11506	0.0171551	1.24936	0.178377	1.12298	0.337243	1.08462	0.0916391	1.17664	0.114903	1.10814	0.526816	-1.04031	0.181181	-1.08965	0.750106	1.02297	0.00970579	1.1882	0.448956	1.04547	0.962112	1.00276	0.158928	1.10569	0.000210315	-1.25284	0.182319	-1.09935
TXNDC15	0.00186166	1.2668	6.09827e-05	1.40805	0.193219	1.13973	0.00261197	1.39824	0.00574465	1.34726	0.00431756	1.36546	0.000644449	1.59197	0.0636533	-1.23543	0.307683	1.13179	0.470594	1.09052	0.406293	1.10525	0.0686397	1.2886	0.795786	-1.02322	0.419324	-1.07517	0.540783	-1.05611	0.156781	1.1619	0.355587	1.08115	0.687992	1.03402	0.553413	1.0508	0.0302757	1.26331	0.000199798	-1.38297	0.476233	-1.07308
DUSP1	1.09589e-05	2.20889	6.14936e-05	1.9713	0.000221017	2.47512	0.000241454	2.41519	0.00305128	1.89598	0.00443061	1.83203	0.0194332	1.72013	0.283621	1.25558	0.000302737	3.03246	0.00215675	2.38055	0.00287403	2.30026	0.00861914	2.15976	0.11561	1.331	0.831603	-1.03748	0.63456	-1.08604	0.40805	-1.18125	0.0033258	1.76789	0.102333	1.32225	0.157889	1.26892	0.402029	1.17648	0.0016765	-1.62962	0.00135408	-2.14141
STC1	0.0082629	1.48617	6.31983e-05	2.02505	0.668836	1.09069	0.00366149	1.95441	0.000995448	2.22688	0.0120389	1.73799	0.0019579	2.32946	0.014276	-1.85668	0.837216	1.05264	0.470747	1.19939	0.791463	-1.06829	0.412764	1.25464	0.735756	-1.06492	0.552899	1.11753	0.250572	-1.24529	0.428789	1.18669	0.543962	1.11242	0.147723	1.30103	0.844128	-1.03489	0.140022	1.37327	0.000159877	-2.00886	0.827107	1.046
DBNDD1	3.92692e-07	2.42491	6.46891e-05	1.78108	1.74257e-06	3.30146	0.000180731	2.02589	0.00835035	1.52847	0.000158799	2.04658	0.023383	1.49937	0.00178283	1.85363	4.47958e-06	3.75524	5.18907e-05	2.83321	4.12642e-06	3.7936	0.000146006	2.77928	0.170203	1.21028	0.183183	-1.20298	0.143925	1.22679	0.186852	-1.23421	0.000994345	1.6826	0.162847	1.19992	0.00082749	1.70324	0.293528	1.17256	0.00467978	-1.38662	5.66106e-06	-2.90794
HES4	0.000401515	1.54175	6.6587e-05	1.68052	0.0316754	1.41443	0.000379101	1.85682	0.0145425	1.44341	0.000347005	1.86877	0.0120783	1.55015	0.272485	-1.18813	0.0198311	1.56281	0.267988	1.21486	0.0184413	1.57287	0.172501	1.3047	0.277799	1.15257	0.146065	-1.21387	0.251196	1.16247	0.505205	-1.10373	0.024717	1.34751	0.973589	-1.00397	0.0218315	1.35793	0.566163	1.08507	0.000313493	-1.55952	0.110509	-1.2681
LOC100133163	0.0109532	1.28009	6.77973e-05	1.58	0.782821	1.03712	0.000327507	1.61917	0.000147814	1.69389	0.0253498	1.28641	0.000116305	1.86754	0.00290659	-1.52345	0.643859	1.06283	0.424999	1.11188	0.211721	-1.18426	0.172455	1.22586	0.885544	1.01419	0.453047	1.07706	0.0093086	-1.33999	0.0866445	1.22674	0.215841	1.12414	0.0794407	1.18667	0.10045	-1.1724	0.0176803	1.33411	1.75582e-05	-1.5861	0.686041	1.04487
SPANXC	0.0285917	2.25402	6.88345e-05	6.03608	0.740654	-1.18807	0.00266643	6.42753	0.00822809	4.78471	0.00109893	8.1388	0.0161519	4.97124	0.00480179	-7.17128	0.868633	-1.11571	0.543775	-1.49879	0.848418	1.13492	0.614967	-1.44255	0.830994	1.1111	0.561589	-1.33403	0.400957	1.5221	0.67653	-1.26771	0.378474	1.51199	0.898073	1.06102	0.148385	2.0071	0.847333	1.11084	0.000186067	-6.16743	0.327294	1.7243
CARD8	0.000231502	1.65137	7.15536e-05	1.75687	0.0147966	1.5522	0.0338385	1.32731	0.000143808	1.88292	7.26118e-05	1.97559	0.000201068	2.02214	0.385312	-1.13186	0.320242	1.17268	0.00572566	1.66357	0.00314842	1.74545	0.00441909	1.78657	0.00483533	-1.47618	0.515675	1.0798	0.242023	1.15123	0.21546	1.18754	0.200558	-1.15626	0.0242597	1.31577	0.008712	1.39385	0.0141254	1.43335	6.35108e-05	-1.62413	0.020159	-1.39982
SLC9A2	2.05156e-05	1.38611	7.20596e-05	1.33769	0.000492856	1.43629	0.00321109	1.35103	0.0025565	1.36457	0.00961744	1.28815	0.00780872	1.35366	0.47383	1.07371	0.00430038	1.45061	0.00360132	1.46515	0.0100674	1.3831	0.00742826	1.45344	0.884344	1.01199	0.758623	1.02554	0.531655	-1.05298	0.877473	1.01462	0.0824071	1.15225	0.0621007	1.16612	0.28195	1.0882	0.129089	1.15495	0.00247521	-1.24523	0.00449831	-1.35617
SLC25A23	4.09739e-05	2.04472	7.44501e-05	1.96666	0.00130442	2.12589	0.00108944	2.13632	0.00130893	2.09855	0.0203241	1.61664	0.00344463	2.11451	0.716746	1.08096	0.00345237	2.30928	0.00399353	2.26846	0.03343	1.74753	0.0067699	2.28571	0.568811	1.1077	0.661045	1.08167	0.147643	-1.30913	0.666599	1.09265	0.037188	1.46312	0.0473284	1.43213	0.783084	1.04717	0.0794877	1.44522	0.00113551	-1.69949	0.00667276	-1.86592
ENTPD3	0.000747822	1.86358	7.56754e-05	2.20426	0.0624613	1.57555	0.000344777	2.44175	0.000733321	2.26048	0.0243829	1.60505	0.000239103	2.9299	0.14167	-1.39904	0.0371687	1.74531	0.0668799	1.61574	0.576729	1.14725	0.0146793	2.09422	0.567831	1.11051	0.991377	1.00197	0.0245651	-1.57553	0.114301	1.41598	0.0553111	1.42307	0.14449	1.29726	0.385096	-1.16259	0.0126833	1.77096	0.000101518	-2.05123	0.134819	-1.37094
ACTR1A	0.000238239	1.26294	7.75883e-05	1.29825	0.014542	1.22859	0.00110656	1.33088	0.013185	1.21748	0.000367448	1.38693	0.0153159	1.24736	0.498542	-1.0567	0.0218132	1.25946	0.133815	1.15215	0.00894149	1.31251	0.111072	1.18042	0.579209	1.03826	0.240478	-1.08459	0.184341	1.09697	0.530556	-1.05008	0.0629118	1.13409	0.764155	1.01914	0.0140856	1.19164	0.522046	1.04923	0.000589579	-1.24257	0.0592034	-1.16299
FLJ21986	8.11089e-06	1.64038	7.96801e-05	1.49639	0.000119699	1.79823	0.000185642	1.70165	0.0127866	1.34655	0.00389034	1.43532	0.0031216	1.53878	0.146913	1.20172	0.000127236	2.04491	0.00314687	1.61818	0.00126901	1.72485	0.0010133	1.84918	0.113793	1.18329	0.171208	-1.15462	0.564744	-1.06041	0.769325	1.03474	0.00235483	1.41959	0.468324	1.07197	0.140315	1.15732	0.0567353	1.25814	0.0016042	-1.33316	0.000474579	-1.66206
KHDRBS3	0.0016834	2.56944	8.23763e-05	3.70685	0.147653	1.78103	0.00473401	3.64197	0.00929654	3.18749	0.001999	4.32346	0.00955647	3.78966	0.118754	-2.08129	0.274691	1.74986	0.400743	1.53149	0.16008	2.0773	0.285037	1.82082	0.944426	-1.02633	0.586963	-1.22595	0.588769	1.22473	0.949716	1.02738	0.319451	1.42592	0.579365	1.21515	0.125862	1.75181	0.337963	1.49558	0.000618193	-3.30758	0.447895	-1.37249
EEF1A2	0.010382	-2.36997	8.25321e-05	-4.73375	0.709037	-1.18653	1.86118e-05	-4.11969	2.18854e-07	-8.38212	0.0082126	-1.96107	6.63845e-07	-9.28027	9.51835e-05	3.98957	0.910226	-1.03262	0.0196542	-2.10101	0.0244672	2.03438	0.0162057	-2.32614	0.233396	1.297	0.00572651	-1.98783	4.39995e-05	3.48954	0.00437748	-2.27678	0.505497	-1.14287	0.000220215	-2.68031	0.00188651	2.1323	0.000338531	-3.02854	1.26573e-07	4.78453	0.68647	-1.09969
SUPT3H	0.000488782	1.46898	8.9084e-05	1.58125	0.0334983	1.36467	0.00351197	1.61541	0.00996086	1.5015	0.0037935	1.60666	0.0087462	1.61586	0.361388	-1.1587	0.0786175	1.39415	0.160413	1.29585	0.0830559	1.3866	0.104753	1.39455	0.843736	1.02644	0.591464	-1.07401	0.886683	1.01904	0.861795	1.02683	0.166976	1.19486	0.471051	1.09448	0.181911	1.1871	0.235993	1.19526	0.00104602	-1.48807	0.148147	-1.24697
GPR162	0.00207142	1.34187	9.04019e-05	1.51507	0.17406	1.18847	0.00104387	1.38248	2.33277e-05	1.63887	0.00503562	1.29682	4.48862e-06	1.95098	0.0173393	-1.2748	0.430261	1.08446	0.0255006	1.28559	0.866139	1.01727	0.00182612	1.53042	0.0641198	-1.16207	0.320749	1.07965	0.0073553	-1.26552	0.00309028	1.36216	0.897588	-1.00917	0.0149477	1.21534	0.238931	-1.08968	0.000279363	1.49812	5.66194e-06	-1.48852	0.217566	-1.11231
LOC88523	0.177062	1.18002	9.12756e-05	1.83522	0.139498	-1.31797	0.00857261	1.68976	0.00979162	1.67007	0.00122719	2.00858	0.00236939	2.0898	0.000587512	-2.41876	0.125451	-1.43142	0.114614	-1.4483	0.411516	-1.20421	0.552797	-1.15741	0.459172	-1.13261	0.40612	-1.15045	0.527691	1.11174	0.412529	1.17208	0.790279	-1.04241	0.72213	-1.05718	0.297975	1.18042	0.258435	1.23793	8.17625e-05	-1.95627	0.0506588	1.4753
E2F2	4.22948e-05	-1.54898	9.48955e-05	-1.49992	0.00115217	-1.59963	0.000912004	-1.63932	0.00530322	-1.47227	0.00992732	-1.41779	0.0129683	-1.4689	0.638137	-1.06647	0.00248105	-1.74829	0.00986608	-1.57014	0.016011	-1.51203	0.0167854	-1.56654	0.297792	-1.1284	0.843044	1.02275	0.524881	1.07549	0.844814	1.02588	0.0177904	-1.32719	0.163687	-1.16661	0.316061	-1.11499	0.241117	-1.1634	0.00214944	1.36352	0.00777393	1.47299
RPS6	0.00574088	-1.40194	9.54131e-05	-1.72783	0.434139	-1.13752	0.00205275	-1.77701	0.00141717	-1.83001	0.0229216	-1.47143	0.00215267	-1.9339	0.0310916	1.51894	0.431713	-1.1699	0.352911	-1.20479	0.871987	1.03229	0.274788	-1.27319	0.865547	-1.0252	0.663943	-1.06618	0.139764	1.25446	0.420669	-1.14764	0.253771	-1.17505	0.16934	-1.21723	0.637739	1.0673	0.123238	-1.30062	0.000232726	1.69657	0.868196	1.02736
CALM1	0.000936847	1.81142	9.63264e-05	2.13102	0.0701208	1.53976	0.00890718	1.99963	0.00414099	2.18752	0.00422487	2.18237	0.0105634	2.1751	0.234113	-1.38399	0.228487	1.44483	0.139903	1.58059	0.141787	1.57687	0.179882	1.57162	0.69464	-1.09102	0.882803	1.03317	0.894011	1.02992	0.921558	1.02535	0.445849	1.17341	0.2109	1.30694	0.215474	1.30325	0.297039	1.29804	0.000965471	-1.95744	0.261796	-1.32535
ENPP4	0.00243949	1.59788	9.69599e-05	1.95786	0.197855	1.30409	0.0046291	1.94838	0.0107047	1.78932	0.00437915	1.95942	0.00321816	2.25462	0.0950185	-1.50133	0.320455	1.29777	0.499011	1.19182	0.310483	1.30512	0.16505	1.50175	0.908042	-1.0224	0.483359	-1.14534	0.939225	-1.01473	0.439043	1.18827	0.346347	1.18796	0.69756	1.07255	0.328363	1.19604	0.118874	1.41541	0.00052017	-1.87416	0.511235	-1.1509
2011-03-01	4.12377e-05	1.35078	0.000101216	1.31809	0.00106262	1.38428	3.76382e-06	1.51255	0.00516091	1.19975	0.00010533	1.34645	0.0135054	1.19595	0.448281	1.05021	1.69911e-05	1.5885	0.00575998	1.25999	0.000267493	1.41406	0.010843	1.256	0.00256516	1.21445	0.0469093	-1.12145	0.466256	1.03997	0.0691407	-1.1262	4.71076e-05	1.33896	0.781387	1.01396	0.00825197	1.16451	0.864378	1.01012	0.000127565	-1.22711	0.000534731	-1.30142
EIF2C2	0.00187841	1.41288	0.000103132	1.60977	0.146225	1.24006	0.00543134	1.48861	0.000228662	1.82498	0.0150995	1.39695	0.000620965	1.85516	0.0811023	-1.29814	0.390929	1.14673	0.0458074	1.40584	0.642296	1.07612	0.0545278	1.42909	0.315304	-1.1276	0.210273	1.16362	0.098206	-1.22732	0.211987	1.18936	0.751268	1.03551	0.0223284	1.32228	0.707242	-1.04224	0.0351724	1.34857	0.000150849	-1.55662	0.327596	-1.13815
PPP1R12A	0.000327689	1.66785	0.000107201	1.77402	0.0177642	1.56804	0.00334303	1.80256	0.0160513	1.57598	0.00109349	1.98643	0.0116258	1.7458	0.527112	-1.13136	0.0470454	1.59327	0.142527	1.393	0.0199713	1.7558	0.0849198	1.5431	0.886342	1.02334	0.342186	-1.16886	0.352604	1.16484	0.915841	-1.01979	0.153512	1.25212	0.6749	1.06571	0.0385473	1.40691	0.306354	1.20495	0.00109099	-1.61965	0.0787052	-1.3967
STOM	0.00645143	1.5625	0.000110485	2.06423	0.448366	1.18272	0.0193877	1.72267	0.00383303	2.04637	0.000787944	2.42801	0.00631599	2.15036	0.0342629	-1.74533	0.961178	-1.01315	0.556018	1.17249	0.231996	1.39115	0.48217	1.23207	0.232634	-1.27853	0.935788	-1.01625	0.299928	1.23601	0.82806	1.05124	0.82597	-1.04213	0.384992	1.17982	0.0651085	1.44856	0.319297	1.25213	0.000320572	-2.00154	0.907989	-1.02592
MGC12965	0.000143416	1.71579	0.000110952	1.73977	0.00573109	1.69214	0.00998111	1.62982	0.00688377	1.68162	0.0012431	1.94513	0.0134014	1.70799	0.884377	-1.02815	0.0463772	1.58519	0.0351651	1.63558	0.00936238	1.89188	0.045319	1.66123	0.595049	-1.08871	0.785813	-1.04423	0.351244	1.16279	0.901887	-1.02278	0.359614	1.14893	0.249127	1.19289	0.0320024	1.42059	0.278789	1.21538	0.00172952	-1.56412	0.0321427	-1.51288
ZNF266	0.00134162	1.27309	0.000114373	1.3712	0.0954474	1.182	0.00208031	1.38359	0.0183581	1.25661	0.000293909	1.51382	0.0121958	1.32932	0.153136	-1.16006	0.131277	1.19269	0.477939	1.08322	0.0301743	1.30495	0.276332	1.1459	0.852667	1.01557	0.189497	-1.11953	0.120782	1.14498	0.692335	-1.03864	0.175753	1.11566	0.937855	-1.00609	0.013806	1.24283	0.507941	1.06335	0.000410061	-1.32336	0.278639	-1.10739
C19ORF56	0.0323961	1.29809	0.000114678	1.7579	0.805059	-1.04323	0.00343173	1.84086	0.00779567	1.71125	0.00580147	1.75676	0.0176502	1.70961	0.00892579	-1.8339	0.986566	1.0038	0.758826	-1.07167	0.848661	-1.04391	0.776234	-1.0727	0.701019	1.06672	0.845276	-1.0333	0.989355	1.00224	0.859894	-1.03462	0.313917	1.17534	0.639577	1.07674	0.506171	1.1112	0.69576	1.0755	0.00037816	-1.76956	0.404057	1.17
LARP4	4.70354e-05	-1.53879	0.000118407	-1.48381	0.00114979	-1.5958	7.10193e-05	-1.74873	0.00172734	-1.46846	0.0155526	-1.31263	0.00878809	-1.41578	0.530507	-1.07547	0.000241282	-1.88071	0.00310992	-1.57928	0.0171353	-1.41169	0.00947142	-1.52263	0.0331001	-1.25137	0.928057	1.0087	0.116457	1.17144	0.604553	1.05905	0.00099036	-1.45159	0.0873277	-1.17709	0.752303	-1.02883	0.27278	-1.1266	0.000802701	1.34718	0.00266135	1.47009
BCYRN1	0.165903	-1.21781	0.000119924	-1.98295	0.176868	1.33705	0.0117799	-1.73018	0.00648631	-1.83365	0.000301709	-2.49333	0.009026	-1.94057	0.000588074	2.65131	0.100986	1.53239	0.151209	1.44592	0.803419	1.06336	0.259845	1.36625	0.337644	1.19652	0.581156	1.10735	0.111441	-1.36039	0.900473	1.02676	0.629843	1.08694	0.936743	1.01376	0.0555786	-1.42633	0.789484	-1.05585	8.13786e-05	2.09853	0.0508934	-1.53545
SCARA3	1.51734e-05	1.388	0.000121867	1.31046	0.000222784	1.47013	0.0103654	1.27476	0.00387064	1.32882	0.00813126	1.28787	0.00487379	1.37305	0.241281	1.12184	0.00458958	1.43008	0.00215027	1.49073	0.00380478	1.44478	0.0023503	1.54034	0.599427	-1.0429	0.86657	1.01346	0.722044	-1.02877	0.535762	1.05868	0.217016	1.09954	0.0693948	1.15573	0.166588	1.11312	0.0526955	1.20204	0.00431995	-1.21704	0.00192057	-1.39708
ITGB2	0.000623352	3.0803	0.000122719	3.79988	0.0368541	2.49698	0.00610402	3.79459	0.0047174	4.00781	0.0095196	3.45349	0.010786	4.05732	0.388966	-1.52179	0.106414	2.49351	0.0889314	2.63362	0.143729	2.26936	0.112986	2.66615	0.981791	-1.00918	0.873482	1.06583	0.736953	-1.14422	0.861734	1.08343	0.249067	1.55888	0.189376	1.66458	0.384772	1.39227	0.248874	1.68928	0.00141502	-3.17823	0.156933	-1.92026
KLF5	6.70782e-05	2.94703	0.000125803	2.7648	0.00182293	3.14126	0.000893235	3.18517	0.000976295	3.14418	0.0386224	1.86352	0.00199947	3.3319	0.689497	1.13616	0.00276353	3.61887	0.00296622	3.5723	0.0511976	2.11726	0.00407609	3.78558	0.530011	1.18293	0.572561	1.16267	0.0558269	-1.72759	0.459468	1.25614	0.0310972	1.80349	0.0350296	1.77568	0.829795	-1.05498	0.0436049	1.90364	0.00101656	-2.22662	0.00563005	-2.59522
ACBD7	0.00070504	1.72733	0.000126305	1.92677	0.0421114	1.54854	0.00375021	2.02699	0.00892755	1.85164	0.00770847	1.88019	0.0119599	1.9663	0.362645	-1.24425	0.082051	1.62909	0.148731	1.48816	0.134907	1.5111	0.130715	1.58031	0.740305	1.06754	0.779086	-1.05684	0.859382	-1.0355	0.912578	1.02514	0.148168	1.32065	0.365727	1.18477	0.31787	1.20673	0.278257	1.27334	0.0013926	-1.7678	0.173529	-1.36002
TRPM4	3.22884e-05	1.66804	0.000127973	1.56691	0.000637321	1.7757	0.000202353	1.75481	0.00164144	1.54641	0.0350017	1.29603	0.000508963	1.79263	0.343458	1.13325	0.000327018	1.98864	0.00168032	1.75246	0.0181125	1.46873	0.000546527	2.0315	0.221793	1.14575	0.763955	-1.03305	0.025226	-1.30737	0.199946	1.17879	0.00535249	1.39319	0.0934254	1.19707	0.752021	-1.03259	0.00938879	1.4293	0.000672664	-1.40951	0.00102818	-1.63779
DNAL1	0.0112506	1.31224	0.00013389	1.60532	0.632107	1.07266	0.00119178	1.72985	0.00269479	1.63348	0.0301935	1.3813	0.00290383	1.75176	0.0208159	-1.49658	0.413437	1.15587	0.618218	1.09148	0.647843	-1.08346	0.416999	1.17051	0.494032	1.09409	0.917526	1.01358	0.124103	-1.2338	0.480233	1.11261	0.131938	1.21231	0.32035	1.13172	0.528888	-1.08057	0.165703	1.23076	0.00024882	-1.5922	0.896781	1.01888
LOC732165	0.00853712	-1.34876	0.000134813	-1.64495	0.515113	-1.1059	0.00419544	-1.67964	0.0121618	-1.54609	0.00782124	-1.60015	0.00410438	-1.82354	0.0388919	1.48743	0.540391	-1.12922	0.844475	-1.03944	0.711586	-1.07578	0.353492	-1.22597	0.911262	-1.01651	0.525051	1.09866	0.742903	1.04946	0.460183	-1.13425	0.325904	-1.1478	0.780411	-1.03918	0.565276	-1.08293	0.161702	-1.26679	0.000491431	1.62328	0.960796	1.00802
OXR1	0.0105281	1.2726	0.000135335	1.5141	0.600765	1.06963	0.0215101	1.37692	0.00271877	1.57132	0.00392153	1.5349	0.00471699	1.61793	0.0287954	-1.41553	0.863818	-1.02804	0.520488	1.11006	0.617156	1.08433	0.454096	1.14298	0.276023	-1.14338	0.726581	1.043	0.928132	1.01089	0.559547	1.08445	0.845477	-1.0222	0.238241	1.14628	0.344302	1.11447	0.210806	1.1872	0.000402047	-1.50047	0.932659	1.01129
ABHD8	0.0121651	1.42847	0.000140476	1.87099	0.655994	1.09062	0.00422652	1.91866	0.00323624	1.96967	0.0194548	1.65182	0.00680907	2.01074	0.0275158	-1.71552	0.652924	1.11841	0.579584	1.14815	0.878714	-1.03857	0.561308	1.17208	0.890035	1.02588	0.743666	1.06241	0.354199	-1.19019	0.679291	1.09204	0.340564	1.18298	0.26118	1.22082	0.946291	-1.01173	0.283541	1.25142	0.000461988	-1.84766	0.868939	1.03432
PTP4A1	0.0130548	1.19008	0.000140704	1.36262	0.687761	1.03939	0.0028386	1.38196	0.00199877	1.40462	0.0284899	1.24267	0.00247064	1.4637	0.0196818	-1.31097	0.650949	1.05414	0.55499	1.07143	0.646169	-1.05497	0.393038	1.11649	0.900285	1.0109	0.707705	1.03306	0.147217	-1.13975	0.38604	1.0914	0.322807	1.08518	0.225271	1.10657	0.575076	-1.0468	0.132488	1.16265	0.000266889	-1.3586	0.84707	1.01864
ST3GAL6	0.00130007	2.86197	0.000143672	3.81507	0.0804318	2.14698	0.00210575	4.58866	0.00352077	4.12148	0.022422	2.80599	0.00914392	4.08345	0.233382	-1.77695	0.0879693	2.58233	0.125812	2.31942	0.390473	1.57911	0.163491	2.29802	0.544352	1.2695	0.807226	1.10016	0.29623	-1.51763	0.853247	1.08665	0.0993178	1.89198	0.18022	1.66325	0.896985	1.04857	0.26164	1.64486	0.000937277	-3.28931	0.258778	-1.65005
DUSP6	0.0788146	1.21435	0.000146377	1.66778	0.44365	-1.13096	0.0130583	1.55315	0.0108629	1.57613	0.0019609	1.8073	0.0058295	1.79066	0.0033167	-1.8862	0.343969	-1.21444	0.380471	-1.19673	0.832325	-1.04366	0.814161	-1.05336	0.497798	-1.10831	0.58193	-1.08682	0.512752	1.10432	0.616598	1.09078	0.929273	-1.01258	0.971009	1.00513	0.242126	1.18454	0.349689	1.17146	0.000232338	-1.71746	0.199266	1.24686
SESN3	5.23457e-05	1.29559	0.000146894	1.26416	0.00115365	1.32779	0.00551165	1.25908	0.016087	1.21134	0.00470493	1.26629	0.00233554	1.35248	0.550319	1.05033	0.00810395	1.32246	0.0185509	1.27232	0.00716777	1.33003	0.00336361	1.42056	0.850102	-1.01295	0.352124	-1.06652	0.938449	-1.00527	0.301255	1.08605	0.155749	1.09884	0.457767	1.04903	0.13	1.10639	0.029792	1.19736	0.00247221	-1.19986	0.00613706	-1.2727
ECGF1	0.00119612	1.30568	0.000147185	1.39851	0.0720001	1.21901	0.0275199	1.22735	0.000194553	1.52677	0.00329516	1.34491	0.000342129	1.58129	0.173183	-1.14725	0.537517	1.06982	0.0188357	1.33081	0.159654	1.17229	0.0165794	1.37833	0.034365	-1.20649	0.215775	1.10888	0.422715	-1.06796	0.123887	1.16199	0.448625	-1.05989	0.0169334	1.22605	0.500398	1.05296	0.0150804	1.27877	0.000158727	-1.35525	0.137332	-1.14929
ABCA1	0.00197444	-1.54346	0.00015046	-1.7854	0.124797	-1.33431	0.000616264	-2.12118	0.00655604	-1.71958	0.0121116	-1.62997	0.0198479	-1.67216	0.156594	1.33807	0.0530782	-1.58526	0.267547	-1.28512	0.378748	-1.21815	0.364559	-1.24969	0.165716	-1.2675	0.794989	1.04374	0.491864	1.12094	0.672905	1.08338	0.0244918	-1.46928	0.395604	-1.14214	0.657301	-1.0711	0.587417	-1.10445	0.000726768	1.67798	0.36364	1.18308
ARHGAP21	0.0157445	1.28891	0.000156016	1.58674	0.751164	1.04699	0.000267305	1.75546	0.000400338	1.71093	0.0587713	1.26577	0.00130014	1.70925	0.00745767	-1.51552	0.33528	1.15832	0.423878	1.12894	0.241937	-1.19731	0.467987	1.12783	0.268764	1.13483	0.414802	1.09661	0.0142502	-1.36286	0.482609	1.09518	0.0535379	1.24337	0.0914676	1.20562	0.112534	-1.19081	0.148973	1.2042	7.00133e-05	-1.58005	0.737599	1.04233
DENND2A	0.0254756	-1.40527	0.000158271	-1.96906	0.98912	-1.0029	1.48609e-06	-2.99237	0.00186625	-1.67088	0.00259488	-1.63304	0.00227695	-1.7803	0.000684457	1.96337	0.0279997	-1.5241	0.361173	1.17505	0.29939	1.20228	0.608922	1.10283	0.00061874	-1.76686	0.125935	1.23091	0.0833058	1.26909	0.41395	1.13108	0.000117544	-1.90602	0.656225	1.05574	0.504475	1.08516	0.878688	-1.02212	6.66451e-06	1.95475	0.33959	-1.14951
LOC653506	6.15224e-05	1.74916	0.000164079	1.66225	0.00134376	1.84061	8.84349e-06	1.90556	0.00596376	1.3507	2.1241e-06	2.08859	0.023209	1.31275	0.352973	1.1073	2.69184e-05	2.11002	0.0047158	1.49563	8.20101e-06	2.31269	0.0127335	1.4536	0.0343657	1.23167	0.0138925	-1.28467	0.00242681	1.39188	0.0137109	-1.33442	0.000300312	1.49678	0.908625	-1.00972	3.15581e-05	1.67091	0.660317	-1.04485	6.64859e-05	-1.44834	0.000222013	-1.63677
LAMC2	0.982463	-1.00348	0.000167899	2.1365	0.00502821	-2.1514	0.0339738	1.67881	0.00304365	2.21229	0.00185337	2.34211	0.00274204	2.5362	4.1584e-05	-4.59646	0.0034358	-2.73792	0.0224065	-2.07769	0.0327841	-1.96253	0.0766732	-1.81234	0.129597	-1.40564	0.898263	1.02781	0.631095	1.10901	0.401593	1.2332	0.14947	-1.35272	0.8853	1.02943	0.629459	1.10235	0.42206	1.21285	4.33682e-05	-2.51891	0.00184582	2.47569
MAGEB2	0.00565696	-1.92553	0.000169428	-2.71754	0.332342	-1.36435	0.00357235	-3.03836	0.0070564	-2.71924	0.00933504	-2.59818	0.0273622	-2.45661	0.079146	1.99182	0.315439	-1.52542	0.455199	-1.3652	0.522544	-1.30442	0.643759	-1.23335	0.604504	-1.17351	0.96874	-1.01212	0.874191	1.04988	0.727354	1.13132	0.177575	-1.49589	0.357408	-1.30939	0.460398	-1.23975	0.665168	-1.15914	0.000981679	2.5367	0.760088	1.1096
HECW2	0.00086762	1.68686	0.000183461	1.85708	0.0428592	1.53224	0.00809505	1.83618	0.0123215	1.75974	0.00307097	2.02568	0.0216314	1.79749	0.407766	-1.212	0.122226	1.515	0.161655	1.45193	0.0617549	1.67135	0.175813	1.48307	0.952134	-1.01153	0.721787	-1.07053	0.534539	1.12693	0.8559	-1.04067	0.280325	1.21865	0.418358	1.15803	0.0954412	1.37109	0.421005	1.18789	0.00186937	-1.70146	0.17036	-1.35088
PGRMC2	0.00789076	1.24894	0.00018637	1.42404	0.423755	1.09536	0.00675419	1.3608	0.0121255	1.32172	0.000154254	1.65502	0.0154716	1.36073	0.0337777	-1.30006	0.717926	1.04671	0.895772	1.01666	0.0728047	1.27303	0.741727	1.04667	0.557348	-1.05708	0.324631	-1.09896	0.0440572	1.22811	0.608557	-1.05715	0.671891	1.03814	0.977625	1.00247	0.007636	1.31301	0.719864	1.03808	0.000270964	-1.3941	0.867487	-1.01751
TUBGCP4	0.0080774	-1.1625	0.000188051	-1.27139	0.430353	-1.06293	0.00897883	-1.24864	0.00100752	-1.35687	0.0101256	-1.24301	0.0300727	-1.22562	0.0516188	1.19612	0.653132	-1.04391	0.200167	-1.13439	0.687351	-1.0392	0.815502	-1.02467	0.778452	1.02021	0.214777	-1.09508	0.714566	1.02637	0.584958	1.04583	0.540698	-1.04186	0.0503513	-1.15114	0.594878	-1.03622	0.812202	-1.01886	0.000672462	1.2529	0.893039	1.01062
FOXRED2	0.000914639	-1.30655	0.000191569	-1.37316	0.0444813	-1.24317	8.66962e-06	-1.63047	0.00260305	-1.29368	0.000716305	-1.35686	0.0574867	-1.18157	0.236147	1.10457	0.000786973	-1.47612	0.100961	-1.17121	0.0387976	-1.22841	0.504046	-1.06971	0.00276222	-1.27851	0.3637	1.06482	0.990946	-1.00077	0.0323282	1.20163	0.000181463	-1.38137	0.480502	-1.04647	0.124674	-1.1081	0.406296	1.06541	0.000118772	1.30156	0.0725988	1.15514
CSNK1G2	0.0072014	-1.20657	0.000201603	-1.33914	0.379356	-1.08713	0.00338286	-1.38759	0.00523974	-1.35891	0.0082417	-1.32993	0.0512567	-1.25491	0.0703766	1.23181	0.332306	-1.12646	0.421311	-1.10318	0.528208	-1.07965	0.888172	-1.01875	0.546285	-1.05612	0.766275	-1.02712	0.982354	1.00199	0.447027	1.08264	0.163215	-1.12986	0.261214	-1.1019	0.404585	-1.07376	0.988039	-1.00149	0.00101662	1.31126	0.83439	1.02102
MFSD10	3.95011e-05	1.90563	0.000202088	1.73428	0.000622589	2.09392	0.000295785	1.93883	0.0003183	1.92806	0.0758189	1.29856	0.00101842	1.93185	0.249639	1.20737	0.000308789	2.34088	0.000326871	2.32788	0.0231937	1.56785	0.000688848	2.33246	0.313355	1.14645	0.339362	1.13797	0.00925643	-1.48848	0.394415	1.14096	0.00769398	1.46891	0.00854856	1.45913	0.443765	-1.10127	0.0205044	1.46257	0.00084697	-1.50678	0.000701527	-1.88912
CASP4	0.000263356	2.58644	0.000204618	2.65234	0.00860574	2.52218	0.00527063	2.72512	0.0241731	2.14763	0.00179633	3.22665	0.0160197	2.60502	0.88663	-1.0516	0.028614	2.5914	0.0878568	2.04224	0.0124645	3.06831	0.0518712	2.47719	0.896905	1.03884	0.350261	-1.32237	0.377783	1.30127	0.948088	-1.02224	0.14974	1.51256	0.643601	1.13658	0.0400459	1.85246	0.27994	1.43292	0.00243121	-2.20167	0.0397966	-2.07267
JDP2	0.00748221	1.25414	0.000211094	1.42276	0.38414	1.10551	0.00342358	1.48627	0.0104314	1.39366	0.00464518	1.46025	0.0484786	1.3219	0.0707289	-1.28697	0.333389	1.15485	0.587823	1.0829	0.394091	1.13464	0.867188	1.02714	0.544901	1.06866	0.85886	-1.01956	0.69478	1.04379	0.477013	-1.09402	0.163415	1.15938	0.492585	1.07324	0.227882	1.13507	0.952015	1.00728	0.00103517	-1.38768	0.836497	-1.02519
KIAA1688	0.00277755	1.49698	0.000215034	1.72184	0.147412	1.30148	0.0287764	1.47377	0.00668236	1.6625	0.000583068	2.03824	0.00747725	1.77948	0.148441	-1.32299	0.605137	1.11397	0.282395	1.25662	0.0536457	1.54063	0.206873	1.34505	0.187785	-1.23501	0.745123	-1.05171	0.16873	1.24766	0.821099	1.04107	0.849737	-1.02788	0.425396	1.12423	0.0245926	1.43565	0.258018	1.21981	0.000657477	-1.63704	0.366936	-1.17001
KLC1	0.000708802	1.6368	0.000218021	1.7505	0.0299062	1.53049	0.0114415	1.691	0.0158548	1.6404	0.0037507	1.8755	0.0115319	1.83261	0.526103	-1.14374	0.113617	1.47848	0.141696	1.43423	0.051364	1.63979	0.0846036	1.60229	0.770429	-1.05253	0.602519	-1.09604	0.621524	1.09077	0.780969	1.05764	0.360729	1.1648	0.483699	1.1231	0.109294	1.31892	0.212779	1.28281	0.00216448	-1.61258	0.119611	-1.37255
FAHD2A	0.000632264	1.37579	0.000219095	1.42996	0.0258145	1.32367	0.00975273	1.41337	0.0172995	1.36588	0.00448992	1.48006	0.0108364	1.48033	0.568642	-1.0803	0.0918127	1.30832	0.136132	1.26436	0.0526044	1.37005	0.0733566	1.3703	0.862784	-1.01959	0.565036	-1.06713	0.708362	1.04298	0.743188	1.04322	0.300136	1.11773	0.507528	1.07281	0.130174	1.18132	0.193755	1.18157	0.00227964	-1.35509	0.106431	-1.23515
NCF2	0.00073721	2.02562	0.000220739	2.23595	0.0311655	1.83507	0.00912492	2.13946	0.0203455	1.92806	0.00148807	2.70835	0.0148369	2.23795	0.503286	-1.21846	0.102883	1.75588	0.176253	1.58238	0.0271342	2.22278	0.107357	1.83671	0.809282	-1.06068	0.423535	-1.21851	0.304893	1.29107	0.996877	1.0011	0.324894	1.25779	0.64878	1.11016	0.0397193	1.66912	0.303707	1.32759	0.00177842	-1.98042	0.115574	-1.56238
PRSS23	0.0384033	1.61726	0.000226682	2.73937	0.88779	-1.04735	0.0105292	2.57614	0.00307184	3.15662	0.0211638	2.29476	0.00767295	3.16728	0.0128994	-2.86909	0.796519	-1.11372	0.819093	1.10021	0.594407	-1.25028	0.828845	1.10393	0.753001	-1.103	0.58043	1.18876	0.423131	-1.28692	0.621143	1.19412	0.709404	1.11504	0.239053	1.42296	0.918283	-1.03035	0.309604	1.42874	0.000487409	-2.79172	0.492814	1.26888
LOC731486	0.575493	1.05086	0.000233662	1.50556	0.0314358	-1.36335	0.0653778	1.19294	6.90401e-05	1.65302	2.01102e-05	1.76765	0.00253207	1.45846	8.00999e-06	-2.0526	0.000350118	-1.72062	0.0780488	-1.24173	0.209453	-1.1612	0.0163441	-1.40737	0.00301381	-1.35905	0.152766	1.13669	0.0229243	1.24299	0.695142	-1.0396	0.00627288	-1.29347	0.113698	1.1435	0.0177302	1.2393	0.865085	-1.01631	3.81067e-06	-1.59845	0.00100095	1.48275
EDN1	0.000393048	1.69944	0.00023809	1.7493	0.0132322	1.651	0.0179911	1.6246	0.00815893	1.74923	0.00815954	1.74922	0.00649157	1.95476	0.784414	-1.05954	0.087757	1.53331	0.0495426	1.65093	0.0495453	1.65092	0.0312101	1.84492	0.531499	-1.11732	0.943868	-1.01246	0.943826	-1.01247	0.505594	1.14538	0.486018	1.12297	0.227922	1.22712	0.22794	1.22711	0.100111	1.40211	0.00265865	-1.59415	0.0579676	-1.48727
IL18	0.000162791	1.69066	0.000241707	1.65585	0.00400045	1.72621	0.00552623	1.71636	0.00730912	1.67626	0.0214911	1.52963	0.0116417	1.73504	0.82814	1.04249	0.0159141	1.78929	0.0197253	1.74749	0.044676	1.59462	0.0230391	1.80876	0.789457	1.0436	0.944267	1.01122	0.491211	-1.11728	0.755909	1.05877	0.112168	1.28403	0.154812	1.24812	0.459719	1.11828	0.152841	1.30082	0.00402759	-1.48921	0.0225271	-1.56546
TTLL11	0.000148442	1.5459	0.000243913	1.51301	0.00350215	1.57951	0.00396061	1.59329	0.0197466	1.42509	0.00599782	1.54807	0.0243716	1.47988	0.784314	1.04396	0.0111376	1.66333	0.0380864	1.48773	0.015351	1.61612	0.0381574	1.54493	0.587257	1.07402	0.556923	-1.08042	0.800943	1.03357	0.85723	-1.02742	0.0695862	1.26841	0.403245	1.10947	0.114828	1.22533	0.312445	1.16086	0.00447609	-1.37878	0.0209161	-1.45182
EVPL	0.00455294	-1.34385	0.000257965	-1.51948	0.221591	-1.18852	0.00083063	-1.73701	0.0114358	-1.45649	0.0156685	-1.42624	0.0242268	-1.4567	0.119861	1.27846	0.0859767	-1.35868	0.443574	-1.13925	0.518911	-1.11559	0.482975	-1.13942	0.160379	-1.20091	0.680624	1.05313	0.527896	1.08302	0.72093	1.05293	0.0295835	-1.32523	0.552834	-1.07274	0.702309	-1.04606	0.613543	-1.07293	0.000956275	1.46377	0.537209	1.09005
ABCC3	0.0068711	-1.6197	0.000262363	-2.06371	0.323511	-1.27122	0.00450735	-2.24986	0.0152038	-1.9371	0.00743491	-2.11551	0.0327668	-1.92081	0.0996156	1.62342	0.304886	-1.38588	0.572982	-1.19323	0.401862	-1.30312	0.623631	-1.18319	0.597887	-1.13102	0.742437	1.07945	0.859814	-1.04188	0.742792	1.09167	0.18149	-1.35163	0.578231	-1.12942	0.305984	-1.25537	0.665144	-1.11803	0.00139912	1.95762	0.725809	1.09449
ARL15	0.000103412	1.29166	0.000263176	1.26226	0.0020159	1.32175	0.00655845	1.26985	0.0272955	1.20177	0.00241904	1.31965	0.0180262	1.25973	0.598704	1.04713	0.0105275	1.32969	0.0315962	1.2584	0.00484697	1.38184	0.0200516	1.3191	0.909846	1.00825	0.375674	-1.06743	0.417965	1.06132	0.976584	-1.00245	0.123868	1.11594	0.524833	1.04453	0.0360434	1.16866	0.225702	1.10528	0.00466678	-1.19361	0.0112535	-1.26142
RNF32	0.00192766	1.20429	0.000265765	1.263	0.0876698	1.14831	0.00237413	1.29794	0.0389929	1.17249	0.000917126	1.34425	0.020753	1.23442	0.255582	-1.09988	0.0871666	1.18007	0.487721	1.06601	0.0430599	1.22217	0.26029	1.12232	0.569489	1.0397	0.171246	-1.10143	0.221457	1.08945	0.720977	-1.02837	0.105928	1.11474	0.83413	-1.01345	0.0314723	1.16264	0.52329	1.0496	0.00104749	-1.22668	0.244014	-1.09424
IFI27L1	0.0330568	1.52304	0.000279492	2.30397	0.980512	1.0068	0.00425314	2.5835	0.0120395	2.22687	0.0162004	2.13414	0.0214321	2.2905	0.0215499	-2.2884	0.737698	1.12895	0.939883	-1.02763	0.846964	-1.07228	0.998156	1.00092	0.571593	1.16572	0.868202	-1.04573	0.707253	-1.10676	0.981543	-1.00718	0.238305	1.3581	0.614368	1.13636	0.761404	1.07981	0.589676	1.17543	0.000834036	-2.29995	0.592177	1.17414
MFSD3	0.000103436	2.3316	0.000280302	2.14972	0.00193211	2.52887	0.00883581	2.19332	0.0126767	2.09066	0.00876026	2.19582	0.0252263	2.10679	0.590951	1.17637	0.0129929	2.58016	0.0171639	2.4594	0.012907	2.5831	0.0258997	2.47837	0.907757	1.02945	0.889228	-1.03551	0.902956	1.03101	0.931741	-1.02495	0.137824	1.43917	0.205917	1.35872	0.136474	1.44113	0.266183	1.3713	0.00662812	-1.78325	0.0137726	-2.16703
DDIT4L	0.00278478	2.28968	0.000285472	2.95567	0.126494	1.77376	1.0058e-05	5.10359	0.000726916	2.8016	0.0554355	1.63777	0.000551746	3.42217	0.0818745	-1.66633	0.00268406	3.06278	0.109844	1.6813	0.955336	-1.01744	0.0491282	2.05372	0.00759271	2.0381	0.703965	-1.09161	0.00348484	-2.23326	0.501768	1.19617	0.000479999	2.65664	0.245283	1.2935	0.0903809	-1.47237	0.067729	1.64453	4.87976e-05	-2.66146	0.166264	-1.44214
MYC	0.000108773	2.34081	0.0002886	2.16046	0.00203159	2.53621	0.00787802	2.186	0.0187608	1.95283	0.00270323	2.51192	0.034889	1.97025	0.587069	1.17392	0.0117723	2.5662	0.0229855	2.29248	0.00513037	2.94881	0.0334533	2.31292	0.915639	1.02626	0.612668	-1.13255	0.39471	1.23518	0.689512	-1.11922	0.133001	1.43397	0.335141	1.25244	0.0356024	1.69421	0.390659	1.26586	0.00574492	-1.78255	0.012355	-2.16077
NEO1	0.00063944	2.32094	0.000290642	2.50344	0.021809	2.15175	0.00271586	2.96343	0.00726273	2.54842	0.0303837	2.04402	0.0158581	2.56522	0.663327	-1.16344	0.0286324	2.54713	0.0596152	2.19041	0.161873	1.75687	0.079899	2.20486	0.446742	1.24883	0.941903	1.02127	0.352604	-1.31394	0.928412	1.03025	0.0638709	1.71187	0.202177	1.42837	0.734796	1.09622	0.265704	1.43968	0.00264155	-2.15122	0.0848987	-1.79387
GCDH	0.000175805	1.44643	0.000293024	1.41923	0.00390138	1.47416	8.39589e-05	1.38182	0.00255501	1.23912	1.17653e-07	1.81712	0.0051776	1.24988	0.577683	1.0387	0.000311023	1.43531	0.00479087	1.28708	1.07969e-06	1.88745	0.00689989	1.29825	0.704434	-1.02172	0.0100309	-1.18155	3.21093e-05	1.41007	0.0298001	-1.16801	0.0327653	1.13208	0.898642	-1.00677	8.63898e-07	1.57252	0.95371	1.00363	1.9191e-05	-1.30216	0.00022243	-1.36287
PCNX	0.000795479	1.51788	0.000297623	1.59229	0.0283191	1.44695	0.00185694	1.699	0.00370349	1.61719	0.0558783	1.33105	0.00182646	1.84673	0.55332	-1.10045	0.0281453	1.54392	0.0474331	1.46957	0.298973	1.20955	0.018636	1.67817	0.602195	1.07253	0.974811	1.00423	0.073262	-1.29099	0.250363	1.19864	0.0781663	1.26476	0.176336	1.19203	0.644629	-1.05972	0.0379712	1.39785	0.00105324	-1.49357	0.0699767	-1.3315
ADARB1	0.000648083	1.88023	0.00029931	1.98788	0.0217676	1.77841	3.56056e-05	2.81239	0.00250005	1.87615	0.0409989	1.46547	0.00292017	2.03545	0.576867	-1.11778	0.00096153	2.51605	0.0332551	1.67846	0.235072	1.31105	0.0258265	1.82097	0.0139935	1.58408	0.631002	-1.08301	0.0254317	-1.50552	0.879045	1.02933	0.000728525	1.94905	0.253469	1.19909	0.463083	-1.12175	0.143366	1.32228	0.000319356	-1.77447	0.029082	-1.55253
FIBP	0.000620822	1.3745	0.00030764	1.40981	0.0202397	1.34006	0.0120499	1.39778	0.00833801	1.42886	0.0170763	1.36885	0.0131957	1.46289	0.708252	-1.05205	0.0776168	1.32862	0.0595374	1.35817	0.0993001	1.30113	0.0634151	1.39051	0.890415	-1.01565	0.902576	1.01389	0.700884	-1.04437	0.727766	1.04621	0.289165	1.12129	0.196996	1.15128	0.403853	1.09351	0.189989	1.18426	0.0034772	-1.33293	0.0868577	-1.25419
TSPAN8	0.00120937	2.04253	0.000310075	2.30001	0.0462564	1.81387	6.15921e-06	3.88076	0.00382408	1.92318	0.00279568	1.98273	0.0261812	1.71479	0.28946	-1.26801	0.000451915	3.06051	0.106786	1.51669	0.085722	1.56365	0.272363	1.35235	0.0013136	2.07533	0.271096	-1.22869	0.373078	-1.17973	0.104874	-1.4317	9.29241e-05	2.54211	0.598932	1.09475	0.46255	1.13556	0.815912	-1.04822	0.000141841	-2.0022	0.059488	-1.50577
FLJ12684	0.000144738	1.45568	0.000312964	1.41458	0.00285617	1.49797	0.000558673	1.5764	0.00181702	1.47926	0.0521261	1.23919	0.0172957	1.37144	0.629263	1.05895	0.00164213	1.66933	0.00418423	1.56646	0.056019	1.31224	0.0207914	1.45229	0.149594	1.15935	0.52501	1.06509	0.0963287	-1.18893	0.738403	-1.03857	0.00814054	1.32608	0.0404393	1.22864	0.942974	-1.00662	0.300816	1.12198	0.00244775	-1.30206	0.00821	-1.3947
LOXL4	0.0299346	1.55299	0.000316408	2.32512	0.897603	1.03726	7.75861e-05	2.87525	7.36973e-05	2.89177	0.129775	1.35209	0.000418283	2.74907	0.00243547	-2.24159	0.319992	1.28268	0.309411	1.29005	0.0558451	-1.65787	0.452916	1.22639	0.164238	1.30284	0.153268	1.31284	0.00118134	-2.09894	0.338884	1.22718	0.0268096	1.52157	0.0248184	1.53207	0.0127118	-1.62521	0.0882573	1.4418	2.09704e-05	-2.33409	0.552727	1.12863
LOC126520	0.0104194	-1.10555	0.000324242	-1.17065	0.422584	-1.04406	0.000223118	-1.24343	0.0556726	-1.09493	0.00133106	-1.19191	0.014531	-1.15075	0.0389093	1.12125	0.0862104	-1.10896	0.676832	1.02404	0.292606	-1.06302	0.677444	-1.02631	0.0690139	-1.0858	0.0556858	1.09118	0.54372	-1.02623	0.667598	1.02119	0.0119408	-1.12036	0.335018	1.03974	0.130226	-1.06489	0.659732	-1.02092	0.000302945	1.15928	0.823416	1.01052
C9ORF82	0.000661438	-1.35233	0.000329627	-1.3852	0.0209891	-1.32023	0.0053258	-1.42339	0.00412137	-1.44361	0.0382525	-1.27601	0.0140077	-1.41379	0.700274	1.04921	0.0436097	-1.35662	0.0360077	-1.3759	0.175198	-1.21616	0.0674583	-1.34747	0.743665	-1.03456	0.612498	-1.05421	0.291866	1.11824	0.834211	-1.02527	0.134871	-1.16416	0.0998293	-1.18404	0.830366	-1.02106	0.223436	-1.15474	0.00288962	1.31213	0.0796245	1.23862
CRIM1	6.83247e-05	1.67953	0.000332641	1.55635	0.000964063	1.81247	0.000770395	1.72963	0.00294579	1.58144	0.0739966	1.27645	0.00203579	1.74612	0.312736	1.16456	0.000835265	2.01427	0.00235701	1.84168	0.029523	1.4865	0.00152634	2.03347	0.309007	1.13653	0.944728	1.00858	0.0391947	-1.31934	0.329732	1.151	0.0128645	1.38599	0.075398	1.24474	0.741499	-1.03892	0.0253203	1.40186	0.00241725	-1.39246	0.00203597	-1.67178
PPFIBP2	0.00905415	1.5819	0.000332726	2.01749	0.370985	1.24036	0.00059593	2.62166	0.0181323	1.78337	0.0157923	1.81121	0.0199281	1.92657	0.0708352	-1.62654	0.107861	1.6118	0.744445	1.09642	0.703543	1.11354	0.585629	1.18446	0.10912	1.42532	0.45315	-1.17273	0.512675	-1.14876	0.815539	-1.05797	0.0222678	1.65015	0.845036	1.03926	0.772152	1.05876	0.574764	1.14018	0.00077271	-1.92649	0.757268	-1.07461
RCAN3	0.00577548	1.21697	0.000336333	1.323	0.244723	1.11944	0.00153171	1.43037	0.0238872	1.25756	0.0105309	1.30682	0.0272541	1.29356	0.130494	-1.18184	0.123019	1.21029	0.600551	1.06407	0.400753	1.10575	0.488694	1.09454	0.23859	1.11243	0.463641	-1.0673	0.874455	-1.014	0.785786	-1.02788	0.0510945	1.18968	0.816202	1.01936	0.433866	1.06746	0.587726	1.05448	0.0013418	-1.29154	0.571798	-1.05691
C14ORF37	0.000430971	1.43602	0.000339062	1.44971	0.0118164	1.42245	0.000147385	1.73569	0.0126736	1.35169	0.0127087	1.35149	0.0225728	1.36555	0.877187	-1.01917	0.00165042	1.70305	0.0561367	1.32627	0.0562504	1.32608	0.0688723	1.33987	0.0287896	1.2798	0.403413	-1.09056	0.402358	-1.09078	0.537192	-1.07583	0.00190542	1.4402	0.503522	1.06687	0.50469	1.06668	0.500454	1.08001	0.00137043	-1.34568	0.0282174	-1.31537
AADACL1	0.00341742	2.26733	0.00034851	2.93896	0.141181	1.74919	0.0110653	2.87594	0.0260859	2.44964	0.0033599	3.58839	0.0207569	2.95727	0.230162	-1.68018	0.2644	1.71168	0.427969	1.45796	0.123564	2.13571	0.282967	1.76009	0.932676	-1.03002	0.490859	-1.27571	0.453312	1.3041	0.984923	1.00763	0.366766	1.35123	0.741473	1.11459	0.101866	1.76227	0.3947	1.39722	0.00198574	-2.62909	0.381835	-1.41052
IQCK	0.061491	1.23277	0.000353155	1.59957	0.749477	-1.05254	0.00882896	1.63061	0.0226252	1.50807	0.0100628	1.61309	0.0145859	1.67639	0.0139454	-1.68361	0.878487	-1.0325	0.600507	-1.1164	0.838002	-1.04372	0.985021	-1.00431	0.89581	1.02063	0.593181	-1.08735	0.969222	1.00603	0.749343	1.05901	0.482365	1.1092	0.946018	1.00994	0.537876	1.09492	0.433044	1.14667	0.000819012	-1.6211	0.416328	1.15261
SPNS2	0.00199868	2.41576	0.000361965	2.93633	0.0762527	1.98748	0.0036736	3.30575	0.00393359	3.26608	0.0565845	2.03017	0.00564209	3.64487	0.336136	-1.47741	0.0881834	2.23753	0.0925336	2.21068	0.479839	1.37414	0.0817167	2.46706	0.687433	1.14338	0.723141	1.12513	0.137038	-1.67542	0.492549	1.30239	0.139344	1.61704	0.150666	1.59378	0.737638	-1.1101	0.120982	1.81809	0.00147187	-2.59658	0.200509	-1.62555
CD24	0.000138363	2.20778	0.000362569	2.04818	0.00243008	2.37982	0.00108703	2.53103	0.0245074	1.76037	0.00371386	2.19106	0.0615043	1.69119	0.568909	1.16192	0.00239297	2.94086	0.0269576	2.04541	0.0062668	2.54583	0.0511405	1.96503	0.179576	1.35462	0.413868	-1.19796	0.612033	1.11761	0.358392	-1.26374	0.012173	1.79243	0.474074	1.15934	0.0614454	1.50754	0.680402	1.10488	0.00475742	-1.70026	0.0101828	-2.03576
QPRT	0.0330624	-1.11297	0.00036446	-1.22929	0.914022	-1.00765	0.000741805	-1.31348	0.0029183	-1.25526	0.0450797	-1.14792	0.0274403	-1.19534	0.0160127	1.21995	0.374561	-1.07667	0.728182	-1.02894	0.462194	1.06275	0.820479	1.02059	0.150703	-1.09575	0.613547	-1.03147	0.164514	1.09222	0.627113	1.03482	0.045425	-1.13221	0.235759	-1.07226	0.515626	1.03822	0.869789	-1.01114	0.000458196	1.22512	0.600782	-1.03617
PRKCSH	0.0054498	1.46118	0.000366205	1.70074	0.221781	1.25537	0.00602868	1.78527	0.00480225	1.82303	0.029515	1.54122	0.0288773	1.65181	0.161128	-1.35478	0.24862	1.31776	0.216358	1.34563	0.582079	1.13762	0.442497	1.21925	0.696425	1.07029	0.583146	1.10057	0.465398	-1.13663	0.858136	-1.03631	0.207186	1.23597	0.161421	1.2674	0.827606	1.0361	0.539837	1.12594	0.0018571	-1.62195	0.537642	-1.12667
HSPE1	0.0229101	-1.37971	0.000366905	-1.77721	0.727542	-1.07111	0.0145347	-1.71176	0.00758315	-1.82596	0.0235146	-1.63126	0.00614622	-2.05298	0.0387641	1.65923	0.901233	-1.03166	0.703735	-1.10049	0.946027	1.01714	0.444123	-1.23731	0.724697	1.0683	0.914728	-1.02024	0.490398	1.13916	0.418336	-1.19279	0.67376	-1.07691	0.394249	-1.1637	0.925972	-1.01643	0.173837	-1.33941	0.000928628	1.7699	0.859402	-1.03738
SNAP91	0.000439195	1.50362	0.000369078	1.51535	0.0114536	1.49199	0.00850302	1.38931	0.00768237	1.39711	3.35305e-05	1.92639	0.0260999	1.36035	0.901134	-1.01565	0.0397289	1.3679	0.0368282	1.37558	0.000438783	1.8967	0.0736189	1.33938	0.328299	-1.10936	0.363046	-1.10111	0.00633739	1.39375	0.281589	-1.14097	0.501896	1.06838	0.460319	1.07558	0.000355503	1.58146	0.723574	1.04171	0.000712995	-1.38878	0.0168428	-1.36314
SAT1	0.00167852	1.44203	0.000370823	1.54666	0.0613378	1.34448	0.00360587	1.64441	0.0372334	1.38506	0.00269349	1.68003	0.0333818	1.47055	0.403152	-1.15038	0.0703594	1.42945	0.32438	1.204	0.0568848	1.46041	0.238078	1.27831	0.529257	1.09125	0.313904	-1.15203	0.406487	1.12288	0.69756	-1.06361	0.101229	1.25023	0.893047	1.01751	0.0709083	1.28279	0.56076	1.09333	0.00225811	-1.45286	0.192543	-1.22804
NRBP2	0.00038792	1.90536	0.000371754	1.91102	0.00967406	1.89972	0.000137739	2.19298	0.000108371	2.23872	0.145294	1.25667	0.000295518	2.29921	0.972726	-1.00595	0.00126792	2.18001	0.00103536	2.22547	0.263416	1.24924	0.00161857	2.2856	0.271481	1.17699	0.202438	1.20983	0.00129224	-1.78504	0.188923	1.25361	0.00864112	1.50785	0.00603744	1.54567	0.0749122	-1.29365	0.0106872	1.59592	0.000192343	-1.7017	0.00531034	-1.68962
PON3	0.000502047	1.35642	0.00037622	1.36972	0.0134794	1.34325	4.53298e-05	1.60988	0.00409444	1.31843	0.0020499	1.35699	0.142022	1.15434	0.834998	-1.0197	0.00065668	1.57877	0.0264483	1.29295	0.0155094	1.33076	0.290114	1.13203	0.00905851	1.26417	0.683832	-1.03238	0.932968	1.00658	0.0334039	-1.23256	0.000532592	1.38709	0.243828	1.0915	0.112312	1.12991	0.410745	-1.0746	0.000755664	-1.27658	0.0216785	-1.24703
C2ORF70	0.148044	-1.20972	0.000377776	-1.75306	0.355371	1.19791	0.00420404	-1.84213	0.00133737	-2.04876	0.0397512	-1.49651	0.0316102	-1.63322	0.00298291	2.10001	0.574964	1.13999	0.915279	1.02501	0.160728	1.40327	0.332064	1.28581	0.670292	-1.07675	0.226168	-1.24072	0.252908	1.22521	0.664536	1.0904	0.393742	-1.15068	0.116049	-1.30725	0.50535	1.11516	0.982946	1.0041	0.000357308	1.80897	0.137134	-1.34659
SSX1	0.000188685	1.63259	0.000377801	1.5774	0.00362056	1.6897	2.36872e-06	1.96934	2.89697e-05	1.70507	0.109861	1.15736	0.000355712	1.60098	0.496658	1.07119	1.2823e-05	2.10953	0.000105834	1.82646	0.0724558	1.23975	0.000621045	1.71495	0.00328922	1.34212	0.234643	1.10753	0.000219254	-1.51361	0.850199	1.0183	4.39237e-05	1.58626	0.00239951	1.33439	0.0388023	-1.19302	0.0353479	1.23724	5.38841e-05	-1.42171	0.000352242	-1.54401
NEXN	0.00110463	1.72512	0.000379299	1.85084	0.036539	1.60794	0.00141505	2.0966	0.00430165	1.88342	0.0705798	1.43524	0.00266802	2.19001	0.518241	-1.15106	0.0250436	1.82145	0.0579792	1.63625	0.368514	1.24689	0.0276548	1.9026	0.418377	1.15899	0.979719	1.00459	0.0637294	-1.43013	0.32908	1.22834	0.050517	1.42834	0.191747	1.25588	0.562771	-1.10325	0.0565061	1.50504	0.0011903	-1.7021	0.0858345	-1.4377
VSNL1	0.00243013	1.42627	0.000385974	1.55538	0.0917784	1.30788	0.00692854	1.55024	0.00187945	1.70189	0.0572087	1.33053	0.0042772	1.72612	0.29274	-1.18924	0.157454	1.30356	0.0635219	1.43108	0.536241	1.11881	0.0764377	1.45145	0.905256	-1.01611	0.425085	1.11456	0.119109	-1.24578	0.415406	1.13576	0.307531	1.14009	0.070597	1.27521	0.678789	-1.05368	0.0976455	1.29702	0.00123352	-1.48436	0.221768	-1.20564
TMEM166	0.000269153	2.13018	0.000391111	2.06828	0.00573313	2.19393	0.0107832	2.02704	0.0210926	1.86493	0.00184705	2.52299	0.0433866	1.84793	0.833167	1.06075	0.026833	2.15019	0.0445331	1.97823	0.0068545	2.67627	0.0665424	1.96019	0.951002	-1.01443	0.592552	-1.13368	0.246552	1.31982	0.609093	-1.14761	0.205243	1.33086	0.401728	1.20418	0.0237863	1.7306	0.501764	1.19102	0.00505147	-1.75429	0.0265255	-1.88295
VDAC2	0.000679683	1.39915	0.000397973	1.42823	0.0192373	1.37067	0.00388006	1.50686	0.0273725	1.33736	0.0192158	1.3669	0.00620221	1.55346	0.765608	-1.04199	0.0296382	1.44614	0.122419	1.28347	0.0956122	1.31182	0.0312799	1.49086	0.59042	1.0641	0.404594	-1.10184	0.557069	-1.07021	0.441312	1.1082	0.0903189	1.21295	0.644396	1.05112	0.483685	1.07904	0.0881816	1.2581	0.00300444	-1.34848	0.0663524	-1.28354
CKAP2	0.0219332	-1.16429	0.000405762	-1.30543	0.683513	-1.03841	0.000233111	-1.4487	0.0023726	-1.31994	0.0803953	-1.15017	0.00543106	-1.328	0.0186921	1.25714	0.160381	-1.15238	0.617396	-1.04996	0.367535	1.09301	0.608069	-1.05637	0.0759052	-1.14675	0.85936	-1.01292	0.031799	1.18619	0.801335	-1.02117	0.0157659	-1.20281	0.292726	-1.0757	0.18899	1.09664	0.325443	-1.08359	0.000234793	1.2971	0.856682	-1.01458
LOC652491	0.0532597	1.09808	0.000410364	1.22033	0.861892	-1.01208	0.0222613	1.19525	0.0117621	1.223	0.00890359	1.23524	0.020796	1.23219	0.0196627	-1.23507	0.717877	-1.03332	0.913614	-1.00987	0.998788	1.00014	0.981171	-1.00234	0.670848	-1.02918	0.978163	1.00185	0.822782	1.01524	0.878836	1.01189	0.851372	1.01192	0.536163	1.04019	0.422549	1.05269	0.520203	1.04957	0.00106654	-1.22406	0.496702	1.05252
PPM1M	6.51517e-06	1.46201	0.00042469	1.29179	3.00423e-05	1.65466	0.0420445	1.18461	0.00377678	1.30264	0.000324651	1.43828	0.029403	1.23649	0.0135694	1.28091	0.000865571	1.51738	0.000149536	1.66856	2.74989e-05	1.84231	0.000820644	1.58383	0.15001	-1.11697	0.828126	1.01615	0.0612934	1.15962	0.53097	-1.05493	0.4659	1.05223	0.0301573	1.17925	0.00106469	1.3281	0.223145	1.10776	0.0127099	-1.16462	8.35448e-05	-1.56749
SNORA6	0.0212444	-1.11045	0.000426116	-1.19897	0.657598	-1.02846	0.000303746	-1.30127	0.0112779	-1.17277	0.0132664	-1.16742	0.0545766	-1.14086	0.0287299	1.16579	0.138981	-1.11621	0.933117	-1.00599	0.984315	-1.0014	0.78167	1.02185	0.045982	-1.12152	0.652725	1.02423	0.573292	1.03049	0.32785	1.06261	0.0113903	-1.15428	0.707287	-1.01888	0.790417	-1.01331	0.806203	1.01451	0.000548453	1.18831	0.844063	-1.01161
SF3A2	0.00258627	-1.3351	0.000453124	-1.42795	0.0897876	-1.24829	0.00563598	-1.50181	0.0101034	-1.44688	0.0255253	-1.36314	0.0365646	-1.3917	0.36046	1.14393	0.109837	-1.31285	0.162352	-1.26483	0.289023	-1.19163	0.279528	-1.2166	0.563442	-1.0726	0.865601	-1.02062	0.625559	1.06087	0.82056	1.03194	0.132495	-1.19462	0.250995	-1.14239	0.587816	-1.06351	0.520114	-1.09031	0.00326554	1.36366	0.275742	1.16045
PTK6	0.00035446	1.23922	0.000461864	1.23172	0.00742736	1.24677	0.000243937	1.32963	0.000853577	1.27822	0.0968514	1.10739	0.0101682	1.21861	0.85649	1.01222	0.0014125	1.34587	0.00391041	1.29384	0.144873	1.12092	0.0218789	1.2335	0.0825779	1.10868	0.373059	1.05191	0.0235318	-1.15106	0.838828	-1.01316	0.00416238	1.19517	0.0242997	1.13994	0.437543	-1.04204	0.246408	1.07644	0.00128717	-1.17773	0.0115853	-1.19502
RNY1	0.000613611	1.45034	0.000463078	1.46759	0.0152793	1.43329	0.0186025	1.21978	0.000885953	1.37264	7.50274e-07	1.91989	0.00103862	1.43109	0.785978	-1.02394	0.0895705	1.19126	0.00891474	1.34055	1.74495e-05	1.875	0.00692293	1.39763	0.00448913	-1.27609	0.246054	-1.09022	0.0002123	1.43475	0.712423	-1.03126	0.302535	-1.07417	0.311847	1.07265	8.12648e-06	1.60443	0.150599	1.12769	4.65767e-05	-1.36336	0.00336447	-1.3252
TGFB1I1	0.00169318	1.90723	0.000467394	2.11891	0.0539026	1.7167	0.00652179	2.32884	0.0229154	1.96205	0.0115873	2.15393	0.0373001	2.0137	0.497798	-1.23429	0.0824872	1.88678	0.192796	1.58961	0.122862	1.74507	0.208248	1.63146	0.609538	1.14068	0.706304	-1.10173	0.914528	1.02791	0.832802	-1.06422	0.135633	1.45502	0.485172	1.18455	0.254003	1.32489	0.483844	1.22206	0.00404343	-1.89539	0.187814	-1.4723
HS.72488	0.00194014	-1.15388	0.000470077	-1.18442	0.0631004	-1.12412	0.00141625	-1.23697	0.043611	-1.12501	0.00188949	-1.22704	0.0549676	-1.13692	0.406133	1.05364	0.034742	-1.17399	0.353038	-1.06773	0.0432729	-1.16457	0.326114	-1.07903	0.240235	-1.06441	0.228633	1.06617	0.326809	-1.05304	0.406032	1.05131	0.0347271	-1.11859	0.970743	1.00178	0.0505561	-1.10783	0.849577	-1.01092	0.00194691	1.15388	0.175385	1.08375
MAPRE3	0.0335534	-1.24955	0.000474537	-1.52027	0.856431	-1.02704	0.0338382	-1.40213	0.00630315	-1.5896	0.00475998	-1.62303	0.0401192	-1.45531	0.0331087	1.48024	0.772938	1.0557	0.704707	-1.07389	0.625073	-1.09647	0.934123	1.01713	0.465961	1.1085	0.646863	-1.06643	0.513801	-1.09643	0.740182	1.05483	0.969283	1.00506	0.277937	-1.15667	0.207464	-1.18591	0.798079	-1.04042	0.0012481	1.50778	0.698905	-1.06184
PCTK2	0.020921	1.14203	0.000478692	1.25415	0.624825	1.03994	0.0226898	1.22425	0.00787518	1.27838	0.0215763	1.2268	0.0112054	1.30606	0.0587789	-1.20598	0.884056	1.01515	0.573985	1.06003	0.868192	1.01726	0.484345	1.08298	0.634585	-1.03735	0.784686	1.02124	0.660174	-1.03448	0.576646	1.05082	0.765951	1.0217	0.317661	1.07615	0.739817	1.02425	0.255837	1.10416	0.00144483	-1.24773	0.967842	1.00343
LZIC	0.0122018	1.35408	0.000480001	1.59762	0.409263	1.14767	0.0151268	1.56263	0.0261177	1.49262	0.00310348	1.78243	0.0330151	1.55194	0.0959629	-1.39205	0.584362	1.12253	0.740367	1.07225	0.251676	1.28043	0.638036	1.11486	0.866678	-1.02665	0.578968	-1.09134	0.349116	1.16088	0.843894	-1.03608	0.513868	1.10143	0.777089	1.04249	0.100451	1.28987	0.611734	1.0924	0.00177094	-1.55121	0.808193	-1.043
TIA1	0.000534894	1.51844	0.000485461	1.5253	0.0123881	1.5116	0.0121115	1.53593	0.0162643	1.5015	0.0228843	1.46234	0.011697	1.64642	0.958512	-1.00906	0.0457641	1.52213	0.0568891	1.48801	0.0730081	1.4492	0.0352506	1.63164	0.995741	1.00077	0.838632	-1.02989	0.655703	-1.06683	0.576156	1.0979	0.222334	1.18567	0.301073	1.15385	0.417006	1.11783	0.129814	1.28875	0.00542108	-1.4115	0.0530157	-1.3963
LOC643718	0.174805	-1.04244	0.000492897	-1.13589	0.33262	1.04529	0.000906277	-1.17176	0.0143042	-1.11049	0.000696899	-1.17795	0.18363	-1.06199	0.00148547	1.18733	0.787121	1.01329	0.185727	1.06919	0.871044	1.00796	0.0531414	1.11802	0.193605	-1.05014	0.536184	1.02294	0.140913	-1.05755	0.0662083	1.0857	0.10428	-1.06016	0.859881	1.00604	0.074951	-1.06689	0.155	1.06143	0.000218918	1.14086	0.0825898	-1.07708
HSD17B10	0.00818045	-1.18371	0.000496541	-1.27525	0.282444	-1.09875	0.00055732	-1.40599	0.0456756	-1.18048	0.00755989	-1.26757	0.0239141	-1.2481	0.109486	1.16063	0.0694823	-1.2114	0.863844	-1.0171	0.379811	-1.09213	0.505842	-1.07536	0.0896231	-1.1417	0.187301	1.1058	0.938661	1.00568	0.756414	1.02665	0.0166344	-1.20444	0.731262	1.02405	0.379201	-1.06359	0.599048	-1.04402	0.000990719	1.24966	0.590432	1.0451
SNORD13	8.41519e-05	-1.83849	0.000498179	-1.66064	0.000984433	-2.0354	0.018876	-1.6153	0.0191902	-1.6128	0.00796498	-1.75064	0.0273194	-1.67098	0.34252	-1.22567	0.011108	-1.97983	0.0112522	-1.97676	0.00568122	-2.14571	0.0140852	-2.04807	0.83045	1.03832	0.821301	1.04047	0.692201	-1.07216	0.970008	-1.00761	0.215712	-1.23361	0.219569	-1.23132	0.079851	-1.35866	0.2109	-1.28481	0.0121973	1.4412	0.00694751	1.83982
TMEM145	0.0631214	-1.12055	0.000503997	-1.28081	0.820971	1.02006	0.0180947	-1.26327	0.0258565	-1.24289	0.0060458	-1.32719	0.0218861	-1.29677	0.0189832	1.30649	0.767883	1.03422	0.662184	1.05117	0.890193	-1.01584	0.952204	1.0075	0.815963	1.01996	0.626731	1.04231	0.589322	-1.04713	0.876641	-1.01525	0.723822	-1.02856	0.913418	-1.00868	0.282699	-1.09132	0.528838	-1.06137	0.0011324	1.28696	0.469822	-1.07093
LOC728661	0.0183046	1.6824	0.00050562	2.36224	0.555024	1.19821	0.0122387	2.39032	0.00929344	2.49517	0.0329925	2.04406	0.0144099	2.65585	0.0716505	-1.97147	0.626922	1.21246	0.553174	1.26564	0.926979	1.03682	0.494494	1.34714	0.99254	1.00275	0.838472	1.06182	0.487935	-1.22863	0.672744	1.15396	0.44183	1.23919	0.343132	1.3047	0.922907	1.02703	0.304882	1.40616	0.00166719	-2.2962	0.959016	-1.01686
HS.286666	0.128142	-1.08866	0.000508479	-1.2582	0.466795	1.0616	0.0240455	-1.22582	0.0168862	-1.24412	0.00435023	-1.31616	0.034018	-1.24373	0.00776811	1.33571	0.419385	1.08965	0.502356	1.07361	0.888323	1.01485	0.537948	1.07395	0.669735	1.03405	0.860835	1.01382	0.438517	-1.06325	0.875035	1.01424	0.962325	-1.00347	0.772306	-1.02148	0.238808	-1.09286	0.809631	-1.02109	0.000862772	1.27235	0.231808	-1.11236
ROM1	0.000534275	1.33833	0.000514894	1.33994	0.0119009	1.33673	0.0116654	1.31678	0.0588914	1.21447	0.00227635	1.42636	0.00441612	1.45134	0.982689	-1.0024	0.0422949	1.31363	0.137229	1.21157	0.0121456	1.42294	0.0153694	1.44787	0.727875	-1.03263	0.145215	-1.15022	0.424506	1.07731	0.363952	1.10254	0.30531	1.09453	0.937843	-1.00675	0.046464	1.20472	0.0586526	1.23009	0.00299821	-1.27113	0.0337919	-1.26747
SUMF2	0.000247694	1.288	0.000519086	1.26334	0.00423905	1.31314	0.0108629	1.26362	0.0271176	1.21675	0.00229958	1.34683	0.0528871	1.21383	0.677836	1.03942	0.0189	1.31344	0.0380558	1.26472	0.00567247	1.39993	0.0572712	1.26168	0.950986	1.00476	0.557535	-1.04671	0.257623	1.09393	0.584511	-1.05006	0.166465	1.10979	0.42285	1.06058	0.0245347	1.19805	0.516628	1.05752	0.00709245	-1.19316	0.0196999	-1.24983
NUMB	0.0212017	1.55569	0.000520974	2.11368	0.61237	1.145	0.00715906	2.2715	0.00942295	2.18952	0.0447829	1.77147	0.0132236	2.34544	0.0598342	-1.84601	0.543501	1.23049	0.616349	1.18608	0.903225	-1.04208	0.522343	1.27055	0.73867	1.08813	0.888448	1.03608	0.336974	-1.28024	0.662449	1.13561	0.289891	1.29207	0.377667	1.23631	0.858894	-1.04302	0.301969	1.3427	0.00143873	-2.07153	0.979028	1.00737
HS.537002	6.58956e-05	2.18428	0.000526883	1.88099	0.000674203	2.53647	0.0129365	1.634	5.3991e-05	2.72742	0.0106434	1.66256	0.0327046	1.60122	0.153021	1.34848	0.00331332	2.20341	5.12407e-05	3.67787	0.00285072	2.24193	0.00709669	2.15921	0.319849	-1.18506	0.00802052	1.67081	0.387807	-1.15799	0.315729	-1.21751	0.334129	1.16687	0.000243386	2.15787	0.275557	1.1914	0.486739	1.13884	0.00305458	-1.54482	0.000758352	-2.21152
LOC400304	0.000768713	-1.56656	0.000544299	-1.59488	0.0184017	-1.53875	0.00183154	-1.79262	0.00246148	-1.7513	0.0441497	-1.39599	0.0633557	-1.42038	0.839041	1.03648	0.0140722	-1.72954	0.0177238	-1.68967	0.147401	-1.34686	0.160563	-1.37039	0.262599	-1.18378	0.35689	-1.14754	0.273507	1.17907	0.407688	1.15215	0.0305747	-1.38755	0.0449439	-1.34926	0.842077	-1.02783	0.766988	-1.04941	0.00358512	1.45191	0.0589636	1.39081
KIF3A	0.000373576	1.53373	0.000554722	1.50615	0.00705492	1.56182	0.0145953	1.51385	0.015233	1.50888	0.0177524	1.49118	0.0300243	1.51315	0.834329	1.03696	0.0338345	1.5698	0.0349449	1.56464	0.0392182	1.54629	0.0497834	1.56907	0.965303	1.0063	0.989518	1.0019	0.923742	-1.01393	0.972764	1.00568	0.205838	1.1935	0.215522	1.1888	0.253283	1.17208	0.281099	1.19283	0.00844627	-1.37809	0.0370384	-1.43943
LOC401115	0.000224322	1.40707	0.000558016	1.36301	0.00352965	1.45256	0.000480133	1.56047	0.0207758	1.28834	0.0307429	1.26285	0.0165715	1.35764	0.577015	1.0657	0.00127646	1.66299	0.024233	1.37299	0.0327891	1.34582	0.0177954	1.44683	0.0729365	1.19822	0.434949	-1.07753	0.294181	-1.10663	0.96461	-1.00483	0.00435372	1.34881	0.439589	1.07172	0.61097	1.04632	0.220022	1.14126	0.00414536	-1.26461	0.00958938	-1.36496
ELL	0.00539668	1.31852	0.0005656	1.44576	0.176041	1.20247	0.0142659	1.44873	0.0268679	1.38688	0.0147517	1.44542	0.0142205	1.53463	0.245208	-1.20233	0.290707	1.20494	0.41414	1.15349	0.296424	1.20218	0.210893	1.27638	0.975897	-1.00389	0.630988	-1.06403	0.956957	-1.00697	0.623374	1.07564	0.373041	1.11526	0.639359	1.05837	0.384847	1.1122	0.224036	1.19507	0.00296144	-1.39898	0.426335	-1.12145
VPS37C	0.000721902	1.3205	0.000573421	1.33024	0.0164105	1.31084	0.0080589	1.37184	0.0329937	1.27296	0.0101498	1.3553	0.0337885	1.31942	0.901842	-1.0148	0.0381119	1.35183	0.106373	1.25439	0.0452479	1.33553	0.0895907	1.30017	0.673443	1.04287	0.563128	-1.05948	0.795153	1.02614	0.930291	-1.01003	0.127181	1.16033	0.529676	1.0607	0.165341	1.14356	0.361222	1.10732	0.00638061	-1.25946	0.0695555	-1.23744
ECT2	0.00108653	1.50084	0.000574136	1.54824	0.027583	1.45489	0.0209765	1.50526	0.0250538	1.48344	0.00854883	1.61924	0.0201151	1.60995	0.735093	-1.06416	0.108336	1.41451	0.122535	1.394	0.0571226	1.52161	0.0828139	1.51288	0.784421	-1.04275	0.689079	-1.06326	0.717396	1.05702	0.785807	1.04894	0.386018	1.13431	0.453749	1.11461	0.152344	1.23814	0.23461	1.22962	0.00539006	-1.44013	0.103792	-1.33658
HNRNPUL2	0.00230364	1.27552	0.000581568	1.33291	0.0679848	1.2206	0.0355103	1.26813	0.0131206	1.33741	0.0119156	1.34423	0.0113858	1.41107	0.465013	-1.09201	0.27338	1.16128	0.145016	1.22472	0.135989	1.23096	0.0967987	1.29217	0.468639	-1.07546	0.985306	-1.00183	0.960276	1.00496	0.544587	1.07214	0.71758	1.03434	0.304731	1.10251	0.27675	1.10925	0.157006	1.17577	0.00367473	-1.28569	0.199698	-1.15681
HDAC4	0.00660285	-1.56348	0.000582842	-1.84433	0.212583	-1.3254	0.0031755	-2.01517	0.0015374	-2.1703	0.0871267	-1.43221	0.0168266	-1.84866	0.164327	1.39152	0.16337	-1.44818	0.0995883	-1.55965	0.91021	-1.02924	0.319723	-1.32851	0.539074	-1.12508	0.266856	-1.24201	0.0940519	1.40138	0.989582	-1.00286	0.127664	-1.32965	0.0523195	-1.4534	0.488358	1.13299	0.395998	-1.19892	0.00130871	1.74356	0.454222	1.17287
ALDH1A3	0.00355397	1.30239	0.000591013	1.39117	0.110147	1.21927	0.000796352	1.53168	0.00283053	1.4336	0.120238	1.17731	0.00430247	1.47863	0.265492	-1.14098	0.036989	1.34242	0.0948462	1.25646	0.808527	1.03184	0.0845558	1.29593	0.220668	1.12922	0.730176	1.03385	0.030453	-1.25775	0.504296	1.07737	0.0290926	1.24244	0.143922	1.14759	0.285152	-1.10371	0.11829	1.19099	0.000908663	-1.34253	0.214776	-1.14601
C13ORF15	0.0134856	2.16561	0.000605507	3.26784	0.404106	1.43516	0.0169927	2.53749	0.000849845	4.33387	0.0488774	2.09498	0.000499918	6.09179	0.056458	-2.277	0.809138	1.1144	0.166767	1.90333	0.852551	-1.08688	0.0617146	2.67536	0.236517	-1.5015	0.365293	1.35968	0.0643487	-1.93862	0.0641435	2.14089	0.90847	-1.03664	0.0698501	1.83374	0.401992	-1.30466	0.0150014	2.75918	0.000331897	-3.16894	0.654491	-1.18054
PJA2	0.0535922	1.11871	0.000605567	1.25741	0.954775	-1.00471	0.0196773	1.23406	0.0171297	1.24118	0.00275821	1.33819	0.0660769	1.20112	0.0237718	-1.26333	0.82202	-1.02372	0.86516	-1.01784	0.582533	1.05926	0.659133	-1.05179	0.797911	-1.02009	0.874895	-1.0123	0.267819	1.09211	0.533282	-1.05756	0.727156	1.02576	0.657793	1.03287	0.109278	1.13048	0.934709	-1.00706	0.00128931	-1.25476	0.535768	1.05502
GRK5	0.00338731	1.49884	0.00060916	1.64979	0.102688	1.3617	0.00547418	1.79005	0.0115015	1.67312	0.0475671	1.46673	0.0204264	1.70506	0.359821	-1.21157	0.107873	1.47747	0.176896	1.38095	0.413121	1.21061	0.190896	1.40731	0.54338	1.11087	0.930106	1.01518	0.358253	-1.17406	0.838384	1.0411	0.126798	1.29382	0.283834	1.19307	0.908297	1.01872	0.304615	1.22045	0.00331522	-1.55441	0.278533	-1.23466
C19ORF66	0.0196718	1.43744	0.000614775	1.81243	0.545254	1.14004	0.00443143	1.82115	0.0279982	1.53952	0.000203657	2.43513	0.0754729	1.47588	0.0386029	-1.58979	0.556824	1.14553	0.888773	-1.03265	0.0808684	1.53173	0.767988	-1.07718	0.864493	1.02966	0.266945	-1.21503	0.0275541	1.51681	0.21574	-1.28537	0.314659	1.17892	0.817812	-1.03769	0.00619233	1.6707	0.644878	-1.09161	0.000569343	-1.74152	0.993418	1.00156
SEL1L3	0.000233137	4.26262	0.000615981	3.68952	0.00348224	4.92473	0.013876	3.58238	0.00527031	4.49095	0.0526239	2.60518	0.00945958	4.83967	0.587033	1.33479	0.018218	4.78171	0.00862375	5.99446	0.0509705	3.47736	0.0115385	6.45994	0.874797	-1.07191	0.600469	1.26105	0.273408	-1.63908	0.515765	1.39328	0.216141	1.69299	0.0705318	2.22052	0.727367	1.15519	0.0861805	2.42901	0.00716266	-2.73118	0.0142808	-3.86229
C11ORF84	0.0235705	-1.12936	0.000619914	-1.22911	0.62214	-1.0377	0.00401419	-1.24036	0.000322881	-1.3485	0.0192858	-1.17928	0.128936	-1.12261	0.0337332	1.18446	0.572995	-1.04719	0.127855	-1.13849	0.957019	1.00439	0.549873	1.0551	0.714671	-1.02246	0.0425125	-1.14301	0.461412	1.04615	0.128767	1.11715	0.259883	-1.06783	0.0106694	-1.1805	0.929327	-1.00505	0.425861	1.05555	0.000661211	1.2127	0.877998	-1.01035
LAYN	0.000320701	1.45038	0.000635747	1.41193	0.00525119	1.48988	0.153582	1.15708	0.00169275	1.46131	0.000585333	1.54388	0.00120821	1.58084	0.636847	1.05521	0.132223	1.22097	0.00403296	1.54199	0.00173654	1.62912	0.00238962	1.66812	0.0102314	-1.32043	0.725122	1.03385	0.270701	1.11246	0.216957	1.14811	0.28098	-1.1026	0.0556745	1.20016	0.0133715	1.28198	0.0181704	1.3189	0.00141965	-1.31357	0.005855	-1.40107
KCNMB4	0.000229628	1.39828	0.000637427	1.35015	0.00333406	1.44811	0.00735605	1.40305	0.0414369	1.27324	0.0146178	1.35053	0.0189767	1.39117	0.579622	1.07255	0.0109507	1.50484	0.0415768	1.36562	0.0186053	1.44852	0.0199973	1.4921	0.648648	1.04908	0.441704	-1.08494	0.977543	-1.00295	0.761556	1.03726	0.0870412	1.19508	0.532695	1.06366	0.192242	1.14161	0.163185	1.18295	0.00943466	-1.25629	0.0166379	-1.36645
C16ORF48	0.0059234	-1.47213	0.000655949	-1.67214	0.179425	-1.29603	3.05101e-05	-1.93929	1.72777e-05	-2.01531	0.250556	-1.13631	0.000335115	-1.80627	0.058213	1.2902	0.0108273	-1.5031	0.00631341	-1.56201	0.371348	1.13543	0.0432623	-1.39999	0.0873219	-1.20809	0.0352008	-1.27164	0.000196059	1.68822	0.436537	-1.09889	0.0045926	-1.38736	0.00183252	-1.45286	0.00600391	1.36895	0.0518404	-1.27396	2.91172e-05	1.59582	0.176612	1.17543
EVL	0.00297786	4.21609	0.000656474	5.66501	0.0851353	3.13776	0.00851691	6.733	0.00960101	6.47965	0.0487371	3.81693	0.0210543	6.46238	0.421209	-1.80544	0.121845	3.7293	0.132102	3.58897	0.363685	2.11413	0.167021	3.57941	0.721845	1.24068	0.785728	1.17883	0.377939	-1.71791	0.816847	1.17464	0.186907	2.16851	0.212736	2.07096	0.869703	1.09741	0.289099	2.06434	0.0039139	-4.54663	0.241164	-2.23765
ZSCAN5A	0.000381782	1.63017	0.000671652	1.58256	0.00639818	1.67921	9.77918e-05	1.86446	0.00122716	1.58963	0.166035	1.17991	0.000256639	1.90958	0.65638	1.06107	0.000424747	1.97833	0.0032831	1.68671	0.146594	1.25197	0.000680409	2.02619	0.0914683	1.2186	0.892686	-1.01504	0.00220363	-1.51035	0.0884057	1.25807	0.00250223	1.46179	0.0868736	1.20719	0.119643	-1.18457	0.00472139	1.50434	0.00045782	-1.4447	0.00289311	-1.55121
C1ORF93	0.00431049	1.47632	0.000672458	1.63714	0.126649	1.33131	0.0135479	1.67562	0.0169155	1.64083	0.0183062	1.62859	0.0452331	1.58813	0.340142	-1.22972	0.207936	1.3626	0.238575	1.33432	0.25034	1.32436	0.335547	1.29146	0.846521	1.03496	0.971264	1.00641	0.983838	-1.0036	0.855507	-1.03784	0.275359	1.2041	0.342889	1.17416	0.369669	1.16366	0.539333	1.12905	0.00461489	-1.54294	0.352772	-1.20388
LOC642156	0.0210602	-1.09497	0.000678102	-1.16064	0.553943	-1.03301	0.00927991	-1.16193	0.00125031	-1.22353	0.0191852	-1.14047	0.120293	-1.09904	0.060992	1.12355	0.605745	-1.03416	0.202453	-1.08898	0.81755	-1.01506	0.756235	1.0223	0.875877	-1.00757	0.130452	-1.07941	0.720397	1.01747	0.242049	1.06893	0.369257	-1.04212	0.0367425	-1.10876	0.677163	-1.01907	0.634208	1.02584	0.00146029	1.14894	0.985762	-1.00095
POLR1E	0.000927424	-1.33922	0.000681175	-1.35352	0.0202541	-1.32508	0.0194219	-1.34574	0.0182947	-1.35045	0.0151585	-1.36534	0.0355117	-1.35217	0.871408	1.02146	0.0774538	-1.31746	0.0741887	-1.32208	0.0647465	-1.33665	0.0983749	-1.32376	0.944681	1.00761	0.97867	1.00293	0.914753	-1.01177	0.99223	1.00122	0.293469	-1.11626	0.276236	-1.12095	0.227192	-1.1358	0.347008	-1.12267	0.00769224	1.27934	0.085288	1.24716
FOXM1	0.016892	-1.16033	0.000683925	-1.26366	0.463849	-1.06545	0.0185837	-1.2519	0.0175179	-1.25515	0.0285619	-1.22839	0.00819184	-1.3507	0.10043	1.18604	0.624711	-1.05553	0.608392	-1.05827	0.750128	-1.03571	0.291197	-1.13883	0.808685	1.02007	0.841365	1.01655	0.584009	1.04618	0.394156	-1.08481	0.570783	-1.0448	0.54418	-1.04805	0.784109	-1.0213	0.1531	-1.14451	0.00201846	1.25329	0.816776	1.02125
HOXD1	0.00114451	2.51757	0.000702092	2.65836	0.0259272	2.38425	0.00452711	3.29498	0.0361878	2.25535	0.0224489	2.46389	0.0252542	2.76274	0.790916	-1.11497	0.0314728	2.95523	0.141117	2.02279	0.101246	2.20983	0.0883135	2.47787	0.415262	1.32576	0.516482	-1.25042	0.757731	-1.11134	0.904536	1.04821	0.068272	1.86709	0.598583	1.18467	0.396129	1.31731	0.285465	1.5113	0.0057769	-2.24005	0.0913367	-1.96582
FAM46C	0.093199	1.64023	0.000702458	3.18867	0.691029	-1.18522	0.0651916	2.25876	0.00671581	3.67818	0.00982729	3.39531	0.0117351	3.92899	0.0137654	-3.77927	0.342394	-1.67317	0.95939	-1.02748	0.84066	-1.11308	0.946898	1.03962	0.236745	-1.62079	0.674563	1.18202	0.878829	1.0624	0.578065	1.29069	0.539857	-1.25826	0.34783	1.42674	0.489746	1.29611	0.331433	1.54427	0.000948618	-3.34514	0.384151	1.47393
MAPK1IP1L	0.0137165	1.21691	0.000703674	1.34533	0.384797	1.10075	0.0262385	1.29328	0.0105887	1.35793	0.0304192	1.2829	0.00400868	1.51153	0.114092	-1.2222	0.676461	1.05816	0.440784	1.11106	0.720254	1.04967	0.166818	1.23673	0.518294	-1.06774	0.995982	-1.00051	0.453414	-1.07928	0.231468	1.153	0.804171	1.02369	0.391834	1.0854	0.884218	1.01383	0.0760161	1.23434	0.00163578	-1.33004	0.690777	-1.04543
EEA1	0.000852238	1.24017	0.000705234	1.24608	0.0177779	1.23429	0.0126094	1.25284	0.00546696	1.29599	0.0532171	1.18027	0.0218415	1.26413	0.917471	-1.00956	0.0513925	1.24098	0.0275147	1.28372	0.144553	1.1691	0.0622239	1.25217	0.941499	1.00563	0.51041	1.05208	0.342239	-1.07675	0.841488	1.01774	0.215074	1.09596	0.0825034	1.14141	0.780231	1.02023	0.239072	1.10783	0.00612692	-1.19586	0.0647391	-1.18229
ANO3	0.00066226	1.63947	0.000708796	1.63324	0.0127876	1.64573	0.000935761	1.90133	0.00429515	1.68378	0.123389	1.28237	0.00547417	1.7854	0.96578	1.00765	0.00536091	1.91588	0.0177588	1.69666	0.211133	1.29218	0.0165111	1.79906	0.207336	1.21259	0.835676	1.03122	0.0395228	-1.39426	0.52551	1.11503	0.016581	1.45383	0.1173	1.25657	0.482563	-1.10342	0.0858507	1.34811	0.00246008	-1.48715	0.0252949	-1.50082
KRT86	0.0155712	-1.71108	0.000711957	-2.29109	0.426634	-1.2779	0.00505656	-2.72824	0.024033	-2.14095	0.0185219	-2.23029	0.0600135	-2.03217	0.113699	1.79285	0.295132	-1.52173	0.652387	-1.19416	0.580199	-1.24399	0.771018	-1.13348	0.406386	-1.2791	0.792453	1.0801	0.93856	1.0228	0.663822	1.15787	0.131782	-1.54095	0.607521	-1.15201	0.490965	-1.20994	0.807468	-1.08213	0.0027381	2.16407	0.825449	1.07403
FOXQ1	0.0064939	2.7474	0.000712229	3.85633	0.188951	1.95735	0.0160429	3.95944	0.0262728	3.47977	0.0166665	3.92033	0.0262982	4.21891	0.258994	-1.97018	0.296915	2.00969	0.391905	1.76622	0.303552	1.98983	0.298823	2.14139	0.958813	1.02552	0.763698	-1.15833	0.980437	1.01204	0.844813	1.1161	0.355447	1.53716	0.550564	1.31649	0.368501	1.51895	0.35674	1.65882	0.00395042	-3.39189	0.455275	-1.50327
TMEM106C	0.00232616	-1.30599	0.000729576	-1.3602	0.0601236	-1.25394	0.032118	-1.29814	0.00544722	-1.43606	0.00683198	-1.4178	0.0850457	-1.26374	0.528411	1.08474	0.223179	-1.19673	0.0670307	-1.32387	0.0788281	-1.30704	0.338777	-1.16502	0.613842	1.05559	0.45534	-1.08386	0.554675	-1.06551	0.467855	1.09408	0.580088	-1.05723	0.0946312	-1.19341	0.123665	-1.17522	0.842823	-1.0237	0.00501563	1.29366	0.190602	1.17335
ZNF561	0.00951569	1.2825	0.000730285	1.42179	0.271655	1.15686	0.00765706	1.46637	0.0470749	1.30532	0.00275218	1.56448	0.0589419	1.3369	0.16535	-1.229	0.280544	1.19314	0.707105	1.06209	0.147806	1.27297	0.632425	1.08779	0.687978	1.04918	0.376176	-1.11306	0.271089	1.14381	0.584871	-1.07814	0.221541	1.15105	0.992397	1.00106	0.0676327	1.24408	0.821607	1.0302	0.00249917	-1.3753	0.591154	-1.07382
ZDHHC8	0.0114753	1.29388	0.000744003	1.45517	0.320489	1.15047	0.00930058	1.49223	0.0146061	1.4469	0.0544747	1.31963	0.00632082	1.63656	0.145031	-1.26485	0.347004	1.17977	0.441629	1.14393	0.806312	1.04331	0.188413	1.29388	0.873622	1.0207	0.872682	-1.02085	0.276636	-1.1542	0.3404	1.15441	0.308641	1.13361	0.468469	1.09241	0.854775	-1.02234	0.114736	1.26642	0.00200615	-1.42607	0.610234	-1.0757
RNU6-1	0.634593	1.03052	0.000744291	1.29417	0.0515474	-1.21864	0.00040125	1.42716	0.00612929	1.27918	0.120198	1.13355	0.00237534	1.38732	0.000161064	-1.57713	0.323235	-1.10508	0.0507878	-1.23292	0.00479851	-1.39132	0.250435	-1.13682	0.114475	1.13056	0.753662	-1.02352	0.0245435	-1.20249	0.326531	1.08867	0.0893882	1.1329	0.92428	-1.00661	0.0439603	-1.16372	0.278255	1.09505	7.22805e-05	-1.35263	0.00931329	1.27721
ACRC	0.431298	1.06972	0.000746045	1.41459	0.112983	-1.23619	0.0202649	1.37624	0.0493216	1.2994	0.00723377	1.46851	0.00582786	1.58305	0.00149449	-1.7487	0.148585	-1.27064	0.0792706	-1.34578	0.283127	-1.1908	0.570197	-1.10464	0.67941	-1.05037	0.299059	-1.13399	0.752898	1.03809	0.321951	1.14743	0.903136	-1.01361	0.462626	-1.08596	0.564906	1.06647	0.251144	1.16705	0.000433989	-1.48698	0.0528831	1.31509
ELK3	0.00427715	1.13212	0.000746204	1.16766	0.118627	1.09767	0.0146193	1.16925	0.0328585	1.14183	0.0217663	1.15577	0.00772237	1.22367	0.352855	-1.06376	0.210176	1.09916	0.341495	1.07338	0.268249	1.08649	0.0980343	1.15032	0.950486	-1.00339	0.523738	-1.03565	0.730131	-1.01902	0.368064	1.05895	0.354096	1.04933	0.701007	1.01986	0.506414	1.03483	0.105979	1.10821	0.00339302	-1.14968	0.289506	-1.06749
TFAP2A	0.00907214	1.15279	0.000761224	1.21969	0.254512	1.08956	0.0165022	1.22515	0.0200122	1.21604	0.0249338	1.20567	0.0262062	1.23828	0.208378	-1.11944	0.360923	1.09443	0.400801	1.08629	0.45003	1.07704	0.351364	1.10617	0.952874	1.00429	0.937538	-1.00569	0.813652	-1.01723	0.824177	1.01867	0.374453	1.06314	0.446424	1.05366	0.539041	1.04289	0.363352	1.07683	0.00377188	-1.20015	0.559538	-1.04818
IFI27L2	0.0352553	1.65146	0.000766449	2.46804	0.766276	1.10505	0.00134132	3.39985	0.0141561	2.34572	0.0679048	1.82141	0.0166561	2.59849	0.0378873	-2.23341	0.299401	1.52227	0.901506	1.05028	0.608731	-1.2262	0.727909	1.16346	0.169623	1.52403	0.803753	-1.07626	0.1798	-1.50803	0.852919	1.06499	0.0517481	1.78889	0.624316	1.14595	0.548397	-1.18217	0.433612	1.29568	0.00105303	-2.42754	0.813082	1.08043
STIM2	0.00179588	1.22546	0.000775224	1.25237	0.0425322	1.19914	0.00497607	1.30369	0.0761344	1.16348	0.00925543	1.27107	0.0153715	1.28787	0.640093	-1.04439	0.0477023	1.24828	0.306521	1.11402	0.0748793	1.21704	0.0818738	1.23313	0.516303	1.05174	0.203426	-1.10657	0.82899	1.0168	0.700432	1.03476	0.0948649	1.13617	0.902148	-1.00892	0.193171	1.10214	0.199765	1.11964	0.00428294	-1.20995	0.121826	-1.1485
PIN4	0.208059	1.12775	0.000779213	1.46056	0.333622	-1.14841	0.00802871	1.5255	0.0527473	1.33359	0.00554093	1.56573	0.0451337	1.41296	0.00557626	-1.67731	0.595638	-1.09952	0.211242	-1.25775	0.699415	-1.07127	0.38563	-1.18709	0.642941	1.06363	0.382172	-1.12477	0.471522	1.10119	0.790549	-1.04132	0.415343	1.10794	0.637149	-1.0606	0.292227	1.14309	0.942702	1.01059	0.000928005	-1.49823	0.156374	1.24153
F12	0.000848686	1.88265	0.000781987	1.89405	0.0165451	1.87132	0.00149918	2.30318	0.00760793	1.92931	0.102949	1.44114	0.00976622	2.07013	0.960747	-1.01214	0.00917493	2.27555	0.0321778	1.90616	0.211625	1.42385	0.0304114	2.04529	0.232791	1.28518	0.942574	1.01483	0.084635	-1.4539	0.644931	1.11478	0.0235378	1.61905	0.175411	1.30902	0.674226	-1.08415	0.134663	1.4245	0.00356388	-1.68087	0.040406	-1.6567
HAUS5	0.00950263	-1.15386	0.000792498	-1.22198	0.261022	-1.08954	0.00389964	-1.28421	0.0208966	-1.20643	0.0475687	-1.16913	0.0235462	-1.23553	0.187611	1.12156	0.165736	-1.14502	0.443129	-1.07567	0.6598	-1.04241	0.355492	-1.10162	0.361592	-1.06715	0.794125	1.01848	0.397148	1.06203	0.8671	-1.01357	0.0946949	-1.12312	0.534168	-1.042	0.958064	-1.00346	0.375733	-1.07224	0.00283468	1.20208	0.55231	1.04749
LOC346887	0.0109332	1.94813	0.00080374	2.59742	0.295957	1.46115	0.00399141	3.08892	0.00691024	2.81667	0.0997754	1.77313	0.00894786	3.14452	0.147149	-1.77765	0.208211	1.73764	0.289958	1.58449	0.995226	-1.00255	0.234056	1.76892	0.51164	1.23348	0.784502	1.0907	0.111933	-1.69937	0.524578	1.26317	0.136973	1.5872	0.249625	1.42084	0.496058	-1.22644	0.183472	1.62154	0.00173505	-2.43858	0.568948	-1.2227
PECR	0.0210647	-1.24721	0.000803883	-1.42722	0.519838	-1.0899	0.0234242	-1.34869	0.000735501	-1.66725	0.0446874	-1.29548	0.0211294	-1.42294	0.066367	1.3095	0.84762	-1.02993	0.132391	-1.27319	0.944039	1.01082	0.622599	-1.08663	0.514574	1.07802	0.0869679	-1.23071	0.271379	1.13747	0.977678	1.00368	0.847258	-1.02087	0.0212795	-1.31666	0.796549	1.02804	0.505464	-1.08867	0.00117705	1.40258	0.907251	1.01485
EBAG9	0.00282552	1.45712	0.000807647	1.55265	0.0710815	1.36746	0.00406193	1.62488	0.00224425	1.69682	0.135324	1.24867	0.00383428	1.76011	0.444471	-1.13542	0.0679576	1.43109	0.0438932	1.49444	0.606366	1.09974	0.0446056	1.55018	0.733394	1.04781	0.450262	1.11012	0.0409802	-1.35587	0.338269	1.16567	0.141682	1.21749	0.0695334	1.28246	0.360422	-1.12664	0.0703268	1.34007	0.00170057	-1.47069	0.140079	-1.26279
TXNDC9	0.00286271	1.85889	0.000823185	2.06314	0.0713686	1.67485	0.0109798	2.22153	0.0214772	2.02123	0.034055	1.89232	0.0272046	2.16778	0.51431	-1.23183	0.11369	1.80344	0.177944	1.64083	0.238802	1.53618	0.16167	1.7598	0.725093	1.09761	0.901055	-1.0334	0.649043	-1.12832	0.84219	1.06234	0.193022	1.39578	0.381418	1.24616	0.571555	1.1514	0.30823	1.35536	0.00574059	-1.86709	0.214512	-1.4538
HSFY1	0.377525	1.0454	0.000835092	1.22215	0.150804	-1.1183	0.0269192	1.19697	0.0188927	1.2132	0.0036415	1.29058	0.0749636	1.17488	0.00241682	-1.36673	0.177792	-1.14183	0.22289	-1.12655	0.548585	-1.05901	0.161829	-1.1633	0.741599	-1.02365	0.938973	-1.00543	0.287095	1.08006	0.555726	-1.04939	0.944762	-1.0046	0.861553	1.01164	0.210002	1.08954	0.731164	-1.02732	0.000785954	-1.24651	0.0652449	1.16715
AMDHD1	0.00169835	1.52368	0.000847299	1.58106	0.0376232	1.46839	0.00435828	1.77105	0.042082	1.4537	0.0212421	1.54434	0.0356614	1.56688	0.705918	-1.07673	0.0370655	1.64485	0.184618	1.35011	0.116155	1.43429	0.133961	1.45523	0.357602	1.16453	0.499369	-1.11736	0.852332	-1.03079	0.953101	-1.01106	0.0622863	1.35694	0.655807	1.07066	0.363825	1.15126	0.386721	1.17145	0.00614204	-1.46325	0.122388	-1.33903
PTPN22	0.0270738	1.41525	0.000847992	1.79378	0.616945	1.1166	0.011273	1.76485	0.00548985	1.89662	0.080886	1.43974	0.00202822	2.35109	0.0526712	-1.60647	0.711364	1.09859	0.515903	1.18061	0.666621	-1.11581	0.18538	1.46352	0.784502	-1.05309	0.814882	1.04527	0.104697	-1.38155	0.14435	1.39192	0.569383	1.10669	0.299226	1.20657	0.425277	-1.15367	0.0488241	1.56135	0.000878746	-1.78658	0.956277	-1.01152
CASP6	0.0309175	1.21896	0.000858154	1.40781	0.675952	1.05544	0.00571086	1.44599	0.0991173	1.21931	0.00108292	1.59432	0.0234251	1.39225	0.0436224	-1.33386	0.585005	1.08406	0.544043	-1.09395	0.237765	1.19527	0.790377	1.04377	0.736644	1.0376	0.0997039	-1.20977	0.143787	1.1819	0.914076	-1.01367	0.285938	1.11856	0.374653	-1.09698	0.0403609	1.25763	0.584746	1.06887	0.00101121	-1.39167	0.900255	1.01531
GSTM5	0.125983	1.10581	0.000860678	1.28993	0.579099	-1.05488	0.00464928	1.28607	0.0718328	1.15554	0.000129005	1.48538	0.0268708	1.23675	0.00313551	-1.36072	0.563695	-1.05805	0.109851	-1.17756	0.374168	1.09161	0.376528	-1.10024	0.992446	1.00069	0.0667875	-1.15259	0.0176529	1.21263	0.539082	-1.0528	0.563483	1.04023	0.204009	-1.09306	0.0070828	1.23656	0.925562	-1.00751	0.000216538	-1.30013	0.195605	1.11311
SYT15	0.00238965	1.36864	0.000864395	1.4274	0.0561036	1.31229	0.0399641	1.35418	0.0167025	1.44004	0.0147252	1.4527	0.0230134	1.48476	0.59295	-1.08771	0.223764	1.24498	0.12582	1.32392	0.115443	1.33556	0.121618	1.36503	0.569619	-1.07743	0.954795	1.00742	0.883786	1.01924	0.748233	1.04934	0.626567	1.06153	0.285433	1.1428	0.250915	1.15487	0.250363	1.18551	0.00621906	-1.35544	0.174378	-1.22536
AOX1	0.00242339	2.59755	0.000889587	2.94705	0.0560742	2.2895	0.0155435	3.10185	0.0368518	2.57593	0.0163926	3.06695	0.0297876	3.14584	0.600051	-1.2872	0.117892	2.40976	0.209334	2.00119	0.122258	2.38265	0.144388	2.44393	0.87854	1.06291	0.641338	-1.20527	0.908405	1.047	0.861932	1.08306	0.252963	1.55102	0.566212	1.24106	0.267211	1.5301	0.311785	1.57745	0.00673329	-2.50801	0.178154	-1.85248
TAGLN3	0.000443016	2.183	0.000890214	2.05744	0.0064788	2.31622	0.0156036	2.11289	0.0434252	1.82557	0.0162066	2.10165	0.0193174	2.2911	0.709101	1.12578	0.026851	2.37864	0.0585071	2.05519	0.0276394	2.36599	0.0270825	2.57926	0.929015	1.02379	0.519565	-1.18693	0.950451	1.01654	0.66573	1.14051	0.188171	1.40077	0.516982	1.17542	0.196146	1.39183	0.153472	1.54371	0.010913	-1.7518	0.0290058	-2.01943
WDR72	0.41494	-1.24259	0.000891236	2.87532	0.00159894	-4.43961	4.18927e-07	3.89272	2.1231e-07	4.22884	0.427055	1.12741	1.2194e-06	4.16808	1.29416e-09	-12.7653	2.79146e-05	-3.27927	5.67837e-05	-3.01862	9.14265e-09	-11.3227	0.000118895	-3.06263	0.0229944	1.43717	0.00510748	1.60497	4.91587e-07	-3.63122	0.014847	1.57429	0.0784964	1.28647	0.0195214	1.42089	3.83894e-07	-3.43879	0.051477	1.39643	5.38945e-09	-3.97104	7.5584e-08	5.34973
TOB1	0.000448666	1.22566	0.000893743	1.20709	0.00657205	1.24451	0.00172694	1.29095	0.0164821	1.19583	0.0622927	1.14171	0.0283589	1.20327	0.690744	1.031	0.00467259	1.33097	0.0268205	1.2329	0.0739286	1.17711	0.0355236	1.24057	0.174118	1.09408	0.849045	-1.01222	0.258578	-1.07668	0.957868	-1.00388	0.0159941	1.1761	0.251429	1.07289	0.804798	1.01489	0.281151	1.0809	0.00752342	-1.15517	0.0214089	-1.19828
LOC648980	0.0275544	1.45562	0.000911023	1.87508	0.609487	1.12999	0.0140561	1.90631	0.00831045	2.02872	0.0686283	1.57112	0.0134494	2.11917	0.0760911	-1.65937	0.644613	1.14882	0.505962	1.22259	0.855318	-1.05617	0.460835	1.27709	0.969865	1.00847	0.683154	1.09573	0.275295	-1.28326	0.562374	1.16134	0.44453	1.17567	0.269899	1.26683	0.73773	-1.07274	0.254449	1.33491	0.00208105	-1.84479	0.985007	-1.00465
ANGPT1	0.0119877	1.17371	0.000912336	1.2579	0.304175	1.09516	0.000377307	1.41582	0.0254658	1.20269	0.0365296	1.18588	0.0286747	1.23096	0.124945	-1.1486	0.0452496	1.23265	0.634194	1.04709	0.740585	1.03246	0.514981	1.0717	0.0405333	1.17363	0.429262	-1.05911	0.298722	-1.07917	0.748779	-1.02681	0.00775775	1.23052	0.862525	1.01172	0.937962	-1.00525	0.620237	1.04032	0.00129253	-1.23345	0.585379	-1.04453
LOC727967	0.00563745	1.19841	0.000922879	1.25812	0.142444	1.14153	0.0477729	1.18518	0.0107175	1.26035	0.0199579	1.22892	0.00176445	1.42155	0.298401	-1.10213	0.481984	1.07536	0.204295	1.14356	0.297661	1.11504	0.0376142	1.28982	0.234859	-1.09767	0.883316	-1.01126	0.558972	-1.04589	0.106044	1.161	0.917458	-1.00744	0.361002	1.06864	0.615465	1.03674	0.0243258	1.23468	0.00193598	-1.23526	0.273705	-1.09921
SPATA2	0.00529104	-1.13978	0.000935655	-1.17841	0.132103	-1.10242	0.00810264	-1.20033	0.0466322	-1.13723	0.0305288	-1.15251	0.00569326	-1.2501	0.341702	1.06893	0.14869	-1.12293	0.426898	-1.06389	0.337022	-1.07819	0.080879	-1.16949	0.754145	-1.01817	0.354899	1.05548	0.531248	1.03687	0.284561	-1.07485	0.204261	-1.07306	0.915442	-1.00573	0.687207	-1.02196	0.0777128	-1.12667	0.00312869	1.16021	0.290521	1.07102
ASAM	0.010391	1.41003	0.000941927	1.614	0.261978	1.23184	0.0130713	1.65072	0.0572056	1.43908	0.00494249	1.80296	0.0433078	1.56985	0.202788	-1.31024	0.32378	1.25986	0.683888	1.09833	0.179922	1.37605	0.476771	1.19814	0.846835	1.03363	0.38825	-1.16168	0.385685	1.16265	0.863203	-1.03448	0.309818	1.18091	0.991849	1.00164	0.107347	1.31278	0.577896	1.11183	0.00354812	-1.54522	0.560649	-1.1173
ZNF844	0.00246856	1.27607	0.000963988	1.31535	0.0546324	1.23797	0.00396177	1.41916	0.0266222	1.28458	0.041846	1.25379	0.0377789	1.30675	0.609115	-1.0625	0.0433939	1.33568	0.166062	1.20902	0.222992	1.18004	0.167965	1.22989	0.30927	1.10741	0.754279	-1.0313	0.523774	-1.06521	0.943487	-1.00804	0.0565525	1.20817	0.455257	1.07203	0.661878	1.04127	0.413642	1.09427	0.00595227	-1.25982	0.161843	-1.17142
SLC15A3	0.931925	1.00889	0.000964757	1.50896	0.0215122	-1.48247	0.0033733	1.50749	0.0361638	1.30733	6.34861e-05	1.94158	0.0817695	1.28391	3.91969e-05	-2.23699	0.0194569	-1.48392	0.0030716	-1.71111	0.356388	-1.15215	0.0045455	-1.74233	0.88241	1.01679	0.140492	-1.18921	0.00687246	1.42483	0.143627	-1.21823	0.900872	1.01323	0.151162	-1.17094	0.00908943	1.37273	0.16542	-1.19663	4.83036e-05	-1.6151	0.00155418	1.62704
CCRN4L	0.00148529	1.50914	0.000989537	1.54077	0.028953	1.47817	0.0155252	1.57169	0.052979	1.41317	0.0112026	1.61575	0.0288452	1.58548	0.828433	-1.04235	0.0720492	1.50783	0.17046	1.35575	0.0568581	1.55009	0.0909972	1.52105	0.883713	1.02359	0.462208	-1.12574	0.706504	1.06203	0.848671	1.03558	0.225238	1.20509	0.693869	1.06075	0.157599	1.24574	0.275184	1.21778	0.0081279	-1.42765	0.100047	-1.35832
C14ORF118	0.105655	1.06988	0.00101426	1.17101	0.707594	-1.02304	0.0162635	1.18137	0.0195358	1.17453	0.0379359	1.14978	0.0319453	1.18246	0.0224521	-1.19799	0.8606	-1.01407	0.803795	-1.01997	0.607341	-1.04193	0.880935	-1.01314	0.857246	1.01072	0.960629	1.00293	0.668514	-1.0258	0.861418	1.01196	0.509701	1.03763	0.591606	1.03042	0.936639	1.00443	0.564356	1.03877	0.00203504	-1.17712	0.418814	1.05517
WDR44	0.0673712	1.11252	0.00101828	1.24323	0.957525	-1.00446	0.0104561	1.27417	0.0523878	1.18893	0.00810417	1.28792	0.0577105	1.21511	0.0337143	-1.24877	0.8504	1.02034	0.646621	-1.05034	0.772668	1.03135	0.815302	-1.0277	0.65805	1.03596	0.477893	-1.05866	0.535531	1.0509	0.760056	-1.02835	0.3319	1.07646	0.899489	-1.00946	0.257574	1.09042	0.849302	1.01687	0.00215484	-1.24244	0.575872	1.05077
HS.156892	0.0290783	1.12748	0.00103038	1.22169	0.607435	1.04053	0.00744462	1.26232	0.0261095	1.20283	0.0582362	1.1651	0.012625	1.27845	0.0814046	-1.17411	0.459376	1.07513	0.803172	1.02446	0.93661	-1.00773	0.42804	1.08887	0.595134	1.03933	0.721598	-1.02612	0.352505	-1.07067	0.507015	1.05708	0.226679	1.08787	0.69837	1.02664	0.859881	-1.01202	0.226484	1.10458	0.00229745	-1.2157	0.97297	-1.00271
TMEM127	0.0495931	1.20332	0.00105875	1.41549	0.865604	1.02296	0.0234682	1.40686	0.0356678	1.36578	0.0105825	1.48706	0.0474351	1.39971	0.0543807	-1.38372	0.924542	1.01672	0.940598	-1.01313	0.681773	1.07468	0.952219	1.01156	0.957826	-1.00692	0.722759	-1.0475	0.609378	1.06932	0.927251	-1.01378	0.58356	1.06977	0.794573	1.0324	0.284325	1.14337	0.672047	1.06325	0.00286946	-1.40802	0.742444	1.04869
UBIAD1	0.137676	1.11658	0.00105994	1.32493	0.577251	-1.0627	0.0151304	1.3548	0.0235857	1.32094	0.0235164	1.32116	0.0613689	1.29268	0.0172114	-1.40801	0.78778	-1.03927	0.656363	-1.06591	0.657206	-1.06573	0.587324	-1.08921	0.760927	1.033	0.990421	-1.00128	0.992105	-1.00105	0.805874	-1.03057	0.472228	1.07519	0.674068	1.04303	0.672604	1.04324	0.890802	1.01632	0.00209646	-1.33894	0.323097	1.12607
HS.258266	0.0131307	-1.13753	0.00106082	-1.20225	0.308992	-1.0763	0.00111671	-1.29419	0.0182611	-1.18198	0.0101112	-1.20479	0.20282	-1.10072	0.145949	1.11702	0.088667	-1.15861	0.492294	-1.05816	0.361637	-1.07858	0.869386	1.01481	0.0931062	-1.11411	0.832524	1.01295	0.835657	-1.0127	0.139498	1.11386	0.0215938	-1.15703	0.519188	-1.03772	0.302788	-1.0618	0.475793	1.04964	0.00238679	1.17775	0.648261	1.03128
SEZ6L2	0.0149727	1.23759	0.00106291	1.36583	0.347899	1.12139	0.00306044	1.48236	0.0323122	1.29687	0.0668833	1.24226	0.0061544	1.50521	0.139449	-1.21799	0.184164	1.21706	0.66147	1.06477	0.890119	1.01993	0.190834	1.23582	0.363199	1.10337	0.457851	-1.08315	0.21134	-1.1471	0.340132	1.1261	0.0935469	1.19367	0.867767	1.01675	0.726176	-1.03563	0.1145	1.21578	0.00191149	-1.34357	0.619829	-1.06045
MFAP2	0.0047615	-1.26079	0.00106339	-1.3258	0.109783	-1.19897	0.000586835	-1.49667	0.00459847	-1.35724	0.13135	-1.15487	0.0205975	-1.31265	0.347908	1.10578	0.0211006	-1.3535	0.0992981	-1.22741	0.712799	-1.04439	0.198127	-1.18708	0.0810556	-1.17674	0.712929	-1.03289	0.0532247	1.20074	0.903799	1.01226	0.0110212	-1.26977	0.155838	-1.12918	0.386411	1.07495	0.407964	-1.08481	0.00181978	1.27769	0.213932	1.13246
CSTA	0.000536467	-1.48869	0.00106746	-1.44423	0.00741549	-1.53451	0.0287635	-1.40742	0.0101402	-1.51858	0.0456222	-1.35974	0.020978	-1.52414	0.711745	-1.06251	0.0430398	-1.4954	0.0194294	-1.61351	0.0611019	-1.44474	0.0291111	-1.61942	0.767369	1.04124	0.656218	-1.06284	0.529775	1.09021	0.675501	-1.06803	0.338522	-1.13268	0.108906	-1.24086	0.518418	-1.08679	0.16067	-1.24632	0.0118488	1.33046	0.0308596	1.43088
PET112L	0.0191046	1.31351	0.00107467	1.51673	0.428167	1.13752	0.0133774	1.42499	0.0367839	1.33383	0.000111083	1.96364	0.0458871	1.37097	0.0653496	-1.33336	0.684306	1.06872	0.998286	1.00035	0.0307893	1.4727	0.876193	1.02821	0.556232	-1.07461	0.201942	-1.17363	0.0105443	1.42698	0.383374	-1.13142	0.719689	1.0418	0.736492	-1.03913	0.00215375	1.53068	0.967811	-1.00544	0.000695968	-1.46822	0.773074	-1.03957
FBXL6	0.000202561	1.25517	0.00108617	1.20785	0.00197098	1.30434	0.0863494	1.13405	0.0180054	1.20133	0.00555614	1.25223	0.00961351	1.26798	0.344168	1.07988	0.03758	1.22464	0.01077	1.29729	0.00432575	1.35227	0.00599863	1.36927	0.193492	-1.09359	0.849627	-1.0127	0.524001	1.04365	0.442438	1.06118	0.847345	1.01208	0.207192	1.08455	0.0517047	1.13994	0.0642145	1.15716	0.0119918	-1.14906	0.00693004	-1.26007
ETFB	0.0001968	-1.5665	0.001089	-1.45026	0.00189148	-1.69207	0.0187191	-1.46136	0.0163	-1.47641	0.0122427	-1.50791	0.115694	-1.31655	0.361777	-1.16674	0.0118198	-1.70503	0.0106105	-1.72258	0.00849269	-1.75933	0.0511297	-1.53607	0.880109	-1.02113	0.803243	-1.03518	0.652197	-1.06473	0.462605	1.1255	0.149619	-1.21548	0.127516	-1.23052	0.0907802	-1.26209	0.649755	-1.07242	0.0211461	1.29706	0.0110668	1.56073
PRR16	0.00218631	1.76468	0.00109066	1.85775	0.0438412	1.67628	0.00126927	2.32904	0.0260615	1.67963	0.0843687	1.47105	0.00601225	2.18473	0.673553	-1.10826	0.0154646	2.10153	0.142942	1.51556	0.307576	1.32735	0.0370101	1.97132	0.177406	1.3277	0.456932	-1.16462	0.121588	-1.38985	0.40124	1.21916	0.0212645	1.62855	0.617028	1.10013	0.737889	-1.06576	0.084345	1.50823	0.0030427	-1.6936	0.0894766	-1.49707
LOC100134134	0.0654038	1.35439	0.00109502	1.83879	0.991881	-1.0024	0.0154136	1.92392	0.0186035	1.87994	0.0420733	1.69778	0.0375917	1.87328	0.041988	-1.84321	0.889731	1.04379	0.949091	1.01993	0.79056	-1.08566	0.961867	1.01632	0.800454	1.06002	0.905148	1.02783	0.639261	-1.11453	0.931575	1.02299	0.424998	1.19055	0.50076	1.15796	0.910168	1.02466	0.578604	1.15304	0.00265132	-1.84195	0.630931	1.13086
HS.563687	0.454355	1.04241	0.00109923	1.23988	0.127266	-1.14106	0.0227337	1.20866	0.0335802	1.19042	0.00086956	1.37055	0.0748895	1.17826	0.00126416	-1.41477	0.12036	-1.17053	0.0914046	-1.18847	0.74279	-1.03226	0.10139	-1.20073	0.694649	-1.02874	0.503237	-1.04981	0.0702028	1.14943	0.45621	-1.06428	0.875233	-1.01065	0.6701	-1.02926	0.0538703	1.15056	0.607119	-1.04202	0.000481359	-1.26872	0.0398703	1.19525
EFNA1	0.00420157	-1.74609	0.00110495	-1.94094	0.0934491	-1.57079	0.0222478	-1.91799	0.0103904	-2.11959	0.056291	-1.69218	0.0218673	-2.1269	0.478387	1.23564	0.197991	-1.55222	0.119812	-1.71538	0.349677	-1.36947	0.15007	-1.72129	0.915835	1.02637	0.664416	-1.11319	0.438583	1.21293	0.693572	-1.11831	0.387189	-1.22455	0.177867	-1.38059	0.821023	-1.05366	0.243333	-1.38631	0.00593465	1.78417	0.245527	1.38409
PTK7	0.0866147	1.51301	0.00111201	2.45767	0.838852	-1.07359	0.048666	2.11606	0.0206489	2.47814	0.0117304	2.744	0.0334746	2.57529	0.0298617	-2.63854	0.628156	-1.24691	0.890052	-1.06472	0.931145	1.03997	0.961048	-1.02456	0.547614	-1.2272	0.986142	1.00589	0.67603	1.15228	0.883076	1.05881	0.957039	-1.01721	0.588325	1.18825	0.360185	1.34281	0.561453	1.24436	0.00226374	-2.50061	0.511318	1.28112
HK2	0.00435734	1.55939	0.00111475	1.70032	0.0968718	1.43014	0.0113526	1.82765	0.0273786	1.66281	0.0357276	1.61516	0.0419838	1.70411	0.477044	-1.18892	0.127659	1.53723	0.226496	1.39859	0.267095	1.35851	0.235563	1.43333	0.633918	1.10081	0.881318	-1.03044	0.732604	-1.07117	0.990561	1.00273	0.175904	1.30242	0.428676	1.16276	0.540924	1.12289	0.423046	1.19751	0.0070253	-1.58314	0.268714	-1.28628
GSDMB	0.00424771	-1.0946	0.00112506	-1.11347	0.0936479	-1.07605	0.0160746	-1.1166	0.00577655	-1.14058	0.0208735	-1.11051	0.146212	-1.07378	0.471198	1.03477	0.163259	-1.07908	0.0812089	-1.10225	0.193364	-1.07319	0.5233	-1.0377	0.842697	-1.0078	0.364183	-1.03675	0.990169	-1.00048	0.332758	1.04536	0.264581	-1.04284	0.0835005	-1.06976	0.343265	-1.03602	0.908463	1.00499	0.00661908	1.09462	0.265779	1.05062
WBP5	0.0807096	1.2941	0.00113812	1.72752	0.883986	-1.03154	0.0403563	1.42866	0.0175051	1.53145	6.36867e-05	2.47404	0.0212886	1.6057	0.00705824	-1.782	0.294426	-1.24732	0.467149	-1.1636	0.128774	1.38835	0.646031	-1.1098	0.127966	-1.27778	0.330266	-1.16473	0.00657353	1.62746	0.614564	-1.09349	0.411377	-1.12742	0.799888	-1.03724	0.00214762	1.71429	0.905234	1.02046	0.000251835	-1.72983	0.399616	1.15635
KIAA1244	0.00394108	1.16832	0.00114383	1.20041	0.0852231	1.13708	0.0467358	1.16724	0.0138275	1.22155	0.0233521	1.19815	0.0277518	1.22302	0.516504	-1.05569	0.288995	1.10566	0.132259	1.15711	0.186923	1.13495	0.163177	1.1585	0.570344	-1.04022	0.759037	1.02144	0.947166	-1.00459	0.774023	1.02307	0.673559	1.02773	0.219211	1.08539	0.371705	1.06048	0.285967	1.08695	0.00696008	-1.17141	0.235602	-1.09766
GMFB	0.00549279	1.27604	0.00114743	1.35009	0.123171	1.20604	0.0276549	1.33379	0.0288925	1.33019	0.0111633	1.40961	0.0603199	1.3178	0.415509	-1.11944	0.263763	1.19148	0.27085	1.18826	0.148347	1.25921	0.338894	1.17719	0.905729	-1.01359	0.880748	-1.01725	0.599219	1.06207	0.821437	-1.03002	0.43427	1.08821	0.451703	1.08469	0.173492	1.16286	0.580707	1.07258	0.00697321	-1.29835	0.328051	-1.13393
HS.546135	0.000585676	-1.12208	0.00116181	-1.11223	0.00787919	-1.13201	0.00663077	-1.10515	0.00182084	-1.12855	0.000284244	-1.16443	0.491976	-1.02563	0.630602	-1.01778	0.0115099	-1.1248	0.00420518	-1.14861	0.000956268	-1.18514	0.345232	-1.04387	0.987185	-1.00049	0.358072	-1.02883	0.0350838	-1.07267	0.0126146	1.10415	0.14103	-1.04479	0.0283133	-1.07138	0.00216408	-1.11239	0.188502	1.04686	0.00392475	1.07914	0.0112884	1.10221
PARP3	0.00214801	1.54166	0.00116417	1.59564	0.041241	1.48951	0.0131148	1.65987	0.018499	1.60801	0.065944	1.42521	0.0157082	1.76109	0.740963	-1.07125	0.0768121	1.54946	0.0980084	1.50105	0.232289	1.33042	0.0678527	1.64395	0.810048	1.04254	0.996954	-1.00066	0.358797	-1.17535	0.547243	1.12816	0.201943	1.23853	0.289327	1.19224	0.848495	1.03151	0.153305	1.3297	0.00724654	-1.48314	0.121191	-1.36557
CDC37	0.0171049	1.38802	0.00119187	1.62344	0.372699	1.18673	0.0261748	1.61239	0.0256585	1.61563	0.0230829	1.63293	0.0429525	1.63769	0.177762	-1.368	0.515505	1.17865	0.510469	1.18102	0.484268	1.19367	0.51577	1.19715	0.957006	-1.01012	0.968439	-1.00742	0.970923	1.00683	0.960275	1.01075	0.488785	1.13017	0.480421	1.1329	0.437585	1.14747	0.498864	1.15149	0.00501742	-1.56971	0.71786	-1.07775
HS.579479	0.00149119	-1.17457	0.00119323	-1.17981	0.0258767	-1.16936	0.009147	-1.20518	0.00502244	-1.22831	0.0601526	-1.13384	0.0823641	-1.14182	0.901427	1.00894	0.0419222	-1.19451	0.0267128	-1.21743	0.162264	-1.1238	0.175243	-1.13171	0.594967	-1.03252	0.346556	-1.05902	0.415763	1.05059	0.563307	1.04082	0.118163	-1.09645	0.0570691	-1.12175	0.73735	-1.01903	0.681502	-1.02764	0.00882575	1.14097	0.0847837	1.12885
SIL1	0.000878163	1.21503	0.00119433	1.20657	0.0131569	1.22356	0.0177632	1.21436	0.0568493	1.16141	0.00801542	1.25096	0.0472382	1.19862	0.86835	1.01408	0.0422234	1.23145	0.10016	1.17775	0.0231375	1.26856	0.0760803	1.2155	0.894477	1.00936	0.479764	-1.05141	0.490341	1.05012	0.920339	-1.0081	0.205443	1.08988	0.622447	1.0331	0.0820235	1.12941	0.372395	1.07296	0.0118746	-1.15834	0.0510985	-1.17794
TNFAIP8L3	0.00634625	1.27825	0.00121539	1.35906	0.13958	1.20224	1.09389e-06	1.63969	0.0001283	1.36472	0.283672	1.06694	7.17762e-05	1.46522	0.0898639	-1.13044	0.00025543	1.45048	0.0257111	1.20724	0.453432	-1.05952	0.00744549	1.29614	0.000802936	1.2737	0.960478	-1.00282	4.92779e-05	-1.39238	0.174906	1.09628	3.81808e-05	1.37498	0.0829122	1.10314	0.00231875	-1.21801	0.01077	1.20133	1.34881e-05	-1.3165	0.0586622	-1.13637
LOC100128274	0.0409626	1.09956	0.0012186	1.18222	0.733263	1.02268	0.0949053	1.10791	0.0254008	1.15443	0.0025363	1.23619	0.00352681	1.26301	0.0459226	-1.15601	0.572739	-1.04341	0.985486	-1.00136	0.377814	1.06937	0.291157	1.09257	0.110013	-1.09845	0.488201	-1.03983	0.357895	1.05357	0.221347	1.08415	0.403048	-1.04535	0.923658	1.00503	0.113286	1.09103	0.0850948	1.1195	0.00106478	-1.18213	0.91428	1.00667
LOC100129539	0.00034663	-1.29234	0.00123366	-1.24856	0.00375757	-1.33766	0.0145085	-1.27737	0.0408003	-1.21804	0.0257305	-1.2444	0.0392055	-1.25849	0.503975	-1.07136	0.0150907	-1.36852	0.0336979	-1.30496	0.0235289	-1.3332	0.0301643	-1.3483	0.729553	-1.02997	0.691763	1.03446	0.95004	1.00535	0.921245	-1.00973	0.122417	-1.13817	0.372465	-1.07504	0.232739	-1.10301	0.249111	-1.11802	0.0184117	1.17861	0.0191973	1.28025
MGC4294	0.389543	-1.09689	0.00125333	1.50468	0.00175575	-1.81037	0.262964	1.11732	0.000140766	1.65475	0.000584657	1.53376	2.99163e-05	1.98124	4.96542e-07	-2.72402	6.16759e-06	-2.43801	0.00131895	-1.64618	0.000420416	-1.77605	0.0336359	-1.37491	0.000426229	-1.53331	0.310839	1.10098	0.956757	-1.00506	0.0068525	1.39975	0.000331757	-1.51061	0.504019	1.06052	0.711156	-1.03289	0.017406	1.31632	1.71815e-06	-1.72569	1.9762e-05	1.92881
TTLL5	0.0108646	1.47012	0.00125467	1.68646	0.238533	1.28154	0.0178838	1.73959	0.0227164	1.69545	0.0467328	1.56684	0.0291392	1.78335	0.265541	-1.31597	0.309435	1.32191	0.354419	1.28837	0.519954	1.19064	0.312171	1.35516	0.860872	1.03578	0.996478	1.00089	0.604811	-1.10993	0.767279	1.07067	0.327239	1.2064	0.410345	1.16975	0.741443	1.0641	0.335829	1.2429	0.00551833	-1.61082	0.510384	-1.15865
C19ORF42	0.00238118	1.44647	0.00125784	1.49197	0.0445803	1.40235	0.00315907	1.53613	0.0761752	1.2573	0.000142903	1.87827	0.0730121	1.30692	0.65911	-1.06391	0.0324476	1.44385	0.29612	1.18177	0.00264673	1.76544	0.242682	1.22841	0.647013	1.05507	0.0846874	-1.23794	0.0146538	1.3795	0.239829	-1.17568	0.0973563	1.21103	0.655894	-1.05009	0.00140829	1.54154	0.984933	-1.00244	0.00190705	-1.38215	0.0704708	-1.28313
FCHSD2	0.00734802	1.31126	0.00125967	1.41183	0.160016	1.21786	0.0444804	1.34136	0.00756939	1.5172	0.0166107	1.43738	0.0825555	1.33216	0.350101	-1.15927	0.407575	1.15708	0.138479	1.30876	0.229323	1.23991	0.469854	1.14914	0.634761	-1.06376	0.434646	1.10786	0.814781	1.03084	0.6349	-1.07356	0.676485	1.05214	0.119192	1.21975	0.281541	1.14316	0.766795	1.04349	0.00630614	-1.35201	0.392821	-1.1323
MIR886	0.00017569	-1.3915	0.00126402	-1.3043	0.00146727	-1.48453	0.0625202	-1.19623	0.00487099	-1.34691	0.000756475	-1.46884	0.120043	-1.1841	0.224817	-1.13818	0.0175827	-1.36153	0.00236937	-1.53302	0.000569572	-1.67181	0.0321377	-1.34771	0.238419	1.11025	0.537531	-1.05506	0.0670041	-1.1843	0.245823	1.12545	0.667972	-1.03542	0.0437071	-1.19384	0.00359235	-1.32468	0.813252	-1.02283	0.0120081	1.19746	0.00333629	1.39867
TC2N	9.11313e-05	1.66639	0.0012666	1.46919	0.000593886	1.89005	0.0123419	1.54772	0.0236121	1.47054	0.0428689	1.40169	0.0497853	1.45611	0.170814	1.28646	0.00358922	1.99108	0.0059516	1.8918	0.00957185	1.80322	0.0112806	1.87323	0.63477	1.07297	0.98797	1.00223	0.676915	-1.06366	0.948647	-1.01098	0.0705078	1.30649	0.153009	1.22871	0.293932	1.16	0.24712	1.21425	0.0303454	-1.29278	0.00398924	-1.74904
LOC400713	0.00901425	-1.12086	0.00126727	-1.1617	0.197024	-1.08146	0.00602333	-1.19782	0.00859778	-1.18568	0.103842	-1.10118	0.0313073	-1.16596	0.280997	1.0742	0.149679	-1.11509	0.188457	-1.10378	0.732897	-1.02512	0.312023	-1.08543	0.459503	-1.04125	0.621246	-1.0272	0.19909	1.07438	0.942589	-1.00448	0.12229	-1.08561	0.182915	-1.07242	0.711194	1.01899	0.411387	-1.05105	0.00411317	1.14392	0.422586	1.04978
ADAMTS1	0.00332344	2.00746	0.00127438	2.20053	0.0657604	1.83133	0.00559998	2.68854	0.0612177	1.84327	0.0177812	2.24671	0.0560873	2.06024	0.603105	-1.2016	0.0568313	2.23746	0.286924	1.53401	0.12834	1.86976	0.223825	1.71458	0.356809	1.31573	0.439802	-1.2572	0.904823	1.03564	0.811058	-1.08383	0.0737528	1.68793	0.797351	1.0731	0.273068	1.36079	0.531838	1.22641	0.00746789	-1.94118	0.186717	-1.55723
FERMT2	0.0160374	1.52319	0.00128012	1.83914	0.341131	1.26151	0.0255483	1.83439	0.0211226	1.87926	0.0364914	1.75236	0.0351544	1.9219	0.197974	-1.45789	0.472792	1.25825	0.42853	1.28903	0.563895	1.20198	0.431448	1.31827	0.971843	-1.00837	0.9194	1.02418	0.769371	-1.07179	0.842862	1.05528	0.467926	1.17619	0.39412	1.2108	0.629002	1.11336	0.409779	1.24384	0.00524838	-1.76081	0.665349	-1.12006
SKI	0.16297	1.06015	0.00128876	1.16828	0.531195	-1.03948	0.0917433	1.11153	0.0119356	1.18482	0.0138375	1.17953	0.0123021	1.21503	0.0124865	-1.2144	0.258912	-1.09255	0.747462	-1.02497	0.70386	-1.02956	0.995046	1.00052	0.227704	-1.07331	0.800842	1.01449	0.88253	1.00846	0.468352	1.04913	0.469635	-1.03978	0.485333	1.03833	0.548737	1.03277	0.292482	1.07019	0.00133326	-1.18045	0.296754	1.06952
ZDHHC1	0.0282293	-1.22973	0.00130162	-1.3958	0.545922	-1.08341	0.00165392	-1.42003	9.41647e-05	-1.63598	0.272835	-1.10693	0.00131768	-1.51786	0.0279801	1.28834	0.410873	-1.10222	0.0572881	-1.26984	0.208019	1.16388	0.213982	-1.17816	0.875642	-1.01372	0.0339048	-1.22431	0.00251964	1.37504	0.315265	-1.10789	0.243404	-1.10272	0.00527057	-1.3069	0.0259195	1.22277	0.082466	-1.1945	0.000176037	1.38131	0.843598	1.01919
HSCB	0.0206012	1.43866	0.00130681	1.73405	0.421383	1.19359	0.0143445	1.79892	0.0218065	1.71865	0.0705369	1.50612	0.0102414	2.05475	0.14375	-1.4528	0.440229	1.23824	0.54209	1.18299	0.895235	1.0367	0.259504	1.41434	0.882652	1.03057	0.880201	-1.03123	0.32022	-1.22968	0.383262	1.23048	0.359125	1.19511	0.521717	1.13141	0.855052	-1.03556	0.150897	1.40187	0.00320256	-1.6928	0.729548	-1.08133
LOC729920	0.0120907	1.1666	0.00130968	1.23577	0.259286	1.10129	0.00605808	1.2476	0.174236	1.10204	0.00296242	1.27944	0.00134393	1.37315	0.163748	-1.12211	0.246043	1.11184	0.839385	-1.01821	0.156574	1.14022	0.0546071	1.22373	0.988054	1.00099	0.0252317	-1.17871	0.603741	1.03521	0.108371	1.13751	0.298362	1.06827	0.197347	-1.08636	0.138249	1.10107	0.025765	1.19854	0.00103886	-1.2207	0.410648	-1.06309
C8ORF34	0.00105333	1.82894	0.0013163	1.79987	0.0156309	1.85847	0.000568722	1.88614	0.000143173	2.10287	0.309261	1.15988	5.90131e-05	2.5682	0.846157	1.03256	0.00275547	1.94754	0.000888316	2.17133	0.337117	1.19765	0.000280116	2.65181	0.867651	1.02319	0.235028	1.18289	0.000465898	-1.86891	0.0149209	1.54418	0.0493738	1.31518	0.00697025	1.49855	0.0293149	-1.36272	0.000834642	1.90481	0.000264864	-1.62818	0.00373599	-1.692
DIABLO	0.00922911	1.18137	0.00131739	1.24452	0.197903	1.12142	0.0208962	1.25623	0.031311	1.23308	0.0307231	1.23416	0.0382938	1.25999	0.317796	-1.10977	0.288835	1.13197	0.364393	1.11111	0.360539	1.11208	0.320047	1.13536	0.896185	1.01118	0.872434	-1.01378	0.883257	-1.01259	0.877369	1.01522	0.342901	1.08013	0.496666	1.05629	0.488573	1.0574	0.398637	1.08401	0.00664409	-1.21733	0.452003	-1.0743
CHURC1	0.00328324	1.85856	0.00131979	2.00836	0.0635112	1.71994	0.0118046	2.1925	0.0210172	2.02199	0.0699626	1.69851	0.0218119	2.24106	0.625145	-1.1677	0.0920362	1.87763	0.136954	1.73161	0.298992	1.45458	0.109485	1.91921	0.691433	1.11047	0.990424	-1.00316	0.378085	-1.26567	0.658897	1.14339	0.176468	1.41323	0.322729	1.28239	0.872741	1.04032	0.215192	1.45088	0.00747388	-1.81516	0.174659	-1.50702
C14ORF159	0.0104497	1.33074	0.00132921	1.46569	0.223202	1.20822	0.0468016	1.37787	0.0254668	1.4451	0.00528712	1.62894	0.0662818	1.40188	0.272301	-1.2131	0.510883	1.13583	0.369901	1.19124	0.14172	1.34279	0.495779	1.15562	0.590743	-1.0805	0.922582	-1.01401	0.318218	1.15691	0.741391	-1.0559	0.748395	1.04407	0.459692	1.10548	0.0865903	1.27633	0.687781	1.06593	0.00540559	-1.4071	0.492542	-1.11596
DKK1	0.00194975	2.2123	0.0013318	2.29979	0.0337266	2.12813	0.0160969	2.33653	0.0570497	1.89847	0.00295965	3.06312	0.0825888	1.94797	0.830191	-1.08066	0.0736796	2.16213	0.178694	1.75676	0.0208471	2.83448	0.197879	1.80256	0.89546	1.04038	0.436402	-1.26775	0.198191	1.49273	0.560225	-1.22498	0.23132	1.41581	0.727603	1.10357	0.0303784	1.95936	0.698515	1.13819	0.00828329	-1.95561	0.10065	-1.78178
TNFAIP3	0.00638701	1.22608	0.00135152	1.2862	0.132778	1.16877	0.00426394	1.38248	0.0324467	1.25156	0.0716508	1.20179	0.020229	1.33136	0.392432	-1.10048	0.0819364	1.25625	0.307057	1.13729	0.479627	1.09207	0.174405	1.2098	0.32424	1.09682	0.66289	-1.04105	0.314643	-1.09893	0.690625	1.04308	0.0715405	1.18039	0.591844	1.04756	0.979373	-1.00223	0.248215	1.12821	0.00488743	-1.24958	0.299144	-1.11395
PODXL2	0.0367228	1.15256	0.00135884	1.2726	0.655365	1.04385	0.015416	1.28571	0.00395599	1.37043	0.0508722	1.21406	0.0986444	1.2035	0.0794404	-1.21914	0.65547	1.0546	0.333322	1.1241	0.971922	-1.00419	0.920893	-1.013	0.822454	1.02007	0.247973	1.11067	0.52572	-1.05821	0.505751	-1.07061	0.386908	1.07553	0.0891783	1.16113	0.961468	1.00401	0.947232	-1.0065	0.00316126	-1.25704	0.926592	1.00906
FAM26A	0.00993838	-1.34128	0.00136107	-1.47478	0.20983	-1.21987	0.0026124	-1.70308	0.022972	-1.44736	0.0482008	-1.36724	0.0801923	-1.36934	0.272627	1.20897	0.087131	-1.40871	0.348896	-1.19719	0.518109	-1.13092	0.549833	-1.13265	0.170785	-1.22158	0.905093	1.01692	0.513589	1.09715	0.57728	1.09491	0.0400435	-1.34328	0.453934	-1.10504	0.811198	-1.03204	0.830393	-1.03394	0.00463304	1.41032	0.460717	1.1231
RNU4-2	0.585562	1.04456	0.00136138	1.35401	0.0876463	-1.24094	0.000854158	1.46733	0.00201204	1.40882	0.273042	1.1073	0.00118442	1.52914	0.000223804	-1.68025	0.259693	-1.14511	0.149369	-1.19266	0.00306793	-1.51743	0.467628	-1.09882	0.294273	1.09818	0.653259	1.04019	0.00588894	-1.32539	0.154947	1.16029	0.21056	1.11158	0.490784	1.0586	0.0126671	-1.26118	0.125384	1.168	7.73072e-05	-1.42526	0.0141685	1.30784
SHRM	0.0724805	1.15892	0.00136289	1.34537	0.988511	-1.0017	0.0743496	1.2418	0.024441	1.32845	0.0124863	1.3817	0.00892225	1.48566	0.0375901	-1.34766	0.579877	-1.08525	0.922144	-1.01446	0.865236	1.02526	0.547481	1.1024	0.292504	-1.12505	0.79914	-1.02829	0.823053	1.02481	0.34377	1.12889	0.670954	-1.04472	0.717726	1.03789	0.417171	1.08801	0.172796	1.18698	0.00192189	-1.35476	0.654512	1.05593
SELT	0.00441098	1.29912	0.00138591	1.35667	0.0868462	1.24402	0.0169561	1.35455	0.00349473	1.48385	0.112499	1.20772	0.0177373	1.41538	0.510262	-1.09055	0.153836	1.24208	0.0508308	1.36064	0.488476	1.10745	0.120293	1.29786	0.950296	-1.0068	0.301604	1.12162	0.158185	-1.17323	0.679587	1.05315	0.33564	1.10515	0.0564376	1.23292	0.712248	-1.03842	0.218335	1.16497	0.0048138	-1.30237	0.197914	-1.17371
LMO2	0.000391365	2.02509	0.00138799	1.84039	0.00409316	2.22834	0.00210677	2.06526	0.0770977	1.43915	0.000351189	2.48162	0.126476	1.4298	0.398204	1.2108	0.00245614	2.50061	0.0409888	1.74252	0.000603858	3.00474	0.0614862	1.73121	0.337387	1.19932	0.124291	-1.34965	0.0360174	1.53209	0.164899	-1.36142	0.0238436	1.54869	0.981839	1.00398	0.00202145	1.93054	0.985079	-1.00386	0.00632643	-1.54171	0.00595755	-1.93951
PPAP2B	0.00218134	1.75731	0.00139589	1.81574	0.0376078	1.70075	0.00884347	2.04537	0.0224547	1.82639	0.055972	1.62928	0.0530287	1.77116	0.811368	-1.06761	0.0495849	1.91584	0.0971199	1.71072	0.182714	1.5261	0.147844	1.659	0.483256	1.17533	0.963088	1.01062	0.537664	-1.15224	0.907775	-1.03084	0.1012	1.44784	0.28451	1.26388	0.650983	1.10202	0.43984	1.21816	0.0104262	-1.63007	0.121634	-1.50699
SLC30A3	0.00423891	1.51097	0.00140939	1.61187	0.0822011	1.41638	7.0939e-05	1.94013	0.000235749	1.789	0.414536	1.10265	0.000520902	1.84496	0.35179	-1.13802	0.00346071	1.70484	0.00980728	1.57203	0.83623	-1.03207	0.0113392	1.6212	0.0577717	1.26131	0.286415	1.13204	0.00043659	-1.6841	0.220208	1.17949	0.00310847	1.46014	0.0185594	1.32474	0.0132805	-1.3492	0.0229483	1.37461	0.000197364	-1.51706	0.0538415	-1.29905
C8ORF48	0.0192458	1.319	0.00141261	1.50637	0.384623	1.15494	0.0461985	1.42343	0.0413507	1.43721	0.011097	1.60637	0.0249538	1.59801	0.174665	-1.30429	0.679523	1.09134	0.646735	1.10191	0.33227	1.23161	0.386383	1.2252	0.603473	-1.08554	0.660828	-1.07168	0.616352	1.08236	0.690276	1.07485	0.792282	1.03961	0.732783	1.0517	0.225337	1.20195	0.316564	1.19444	0.00456802	-1.46937	0.704888	-1.06827
KCNU1	0.0126709	1.83307	0.00141305	2.29672	0.261708	1.46302	2.48896e-06	3.53982	5.90254e-05	2.53409	0.452189	1.13164	4.80219e-05	2.99457	0.029342	-1.56985	0.00167063	2.25488	0.0369352	1.61422	0.136095	-1.38723	0.0133483	1.90755	0.00345839	1.7286	0.519483	1.107	2.58199e-05	-2.64648	0.0889766	1.38303	0.000180626	2.10396	0.0332054	1.40879	0.000800367	-1.86763	0.00700687	1.72131	1.08883e-05	-2.16641	0.195371	-1.26099
TRQ1	0.000324973	-1.29497	0.00143264	-1.24382	0.00311982	-1.34823	0.000569672	-1.35688	0.000983676	-1.33005	0.0499039	-1.1569	0.24033	-1.10055	0.319458	-1.08394	0.000677083	-1.47078	0.00103533	-1.44169	0.0220008	-1.25402	0.0871881	-1.19293	0.0671702	-1.13837	0.136572	-1.10845	0.223238	1.08653	0.0660669	1.16135	0.0035488	-1.24105	0.00756928	-1.21165	0.692093	-1.02493	0.631079	1.03593	0.00734235	1.16215	0.00438591	1.28017
HS.325396	0.0114252	-1.12983	0.00147695	-1.17781	0.231632	-1.08381	0.00498922	-1.22846	0.085947	-1.12	0.0320046	-1.15773	0.0132621	-1.2236	0.258732	1.08674	0.143522	-1.13041	0.708	-1.03061	0.436026	-1.06533	0.192315	-1.12594	0.392628	-1.05327	0.245705	1.07396	0.651054	1.02754	0.501593	-1.04771	0.101904	-1.10165	0.801528	1.01421	0.648713	-1.02598	0.179813	-1.09642	0.00388476	1.16195	0.452485	1.05158
DDA1	0.00945135	2.18714	0.00149347	2.76022	0.19036	1.73305	0.0245414	2.83435	0.0270145	2.7759	0.0260581	2.79772	0.0667156	2.5775	0.34324	-1.59269	0.295695	1.7796	0.312776	1.74289	0.306273	1.7566	0.42114	1.61832	0.914912	1.04389	0.969897	1.01528	0.949197	1.02594	0.85626	-1.08731	0.361649	1.41823	0.395975	1.3832	0.382823	1.39626	0.59856	1.26543	0.00797747	-2.46149	0.446769	-1.40812
AARS2	0.0436574	1.34082	0.00150592	1.6679	0.716401	1.07788	0.00395139	1.9101	0.0113452	1.72566	0.144269	1.33333	0.0158179	1.80932	0.0619959	-1.5474	0.394352	1.2344	0.65583	1.1152	0.544137	-1.16055	0.560647	1.16927	0.352665	1.18738	0.841496	1.03702	0.107992	-1.36009	0.635091	1.10459	0.124051	1.316	0.377034	1.16502	0.364921	-1.16974	0.307112	1.23312	0.00197034	-1.65201	0.913252	1.02214
BACE2	0.0235964	1.77003	0.00151181	2.39078	0.445595	1.31045	0.000417085	3.00921	0.0004575	2.97334	0.381765	1.23654	0.000733236	3.28177	0.0447995	-1.8244	0.122296	1.64943	0.130692	1.62977	0.22136	-1.4754	0.100117	1.79883	0.250309	1.312	0.277888	1.29119	0.00137304	-2.49492	0.159243	1.47279	0.0397281	1.6215	0.0450451	1.59833	0.0162064	-1.79298	0.0350494	1.7993	0.000206865	-2.31327	0.646643	-1.1243
ZFP106	0.0189848	-1.17613	0.00151302	-1.26796	0.369075	-1.09094	0.00320508	-1.37612	0.0148026	-1.28239	0.0631918	-1.19713	0.0954941	-1.20185	0.165314	1.16226	0.163486	-1.184	0.405307	-1.10336	0.800063	-1.03	0.793361	-1.03406	0.199964	-1.12198	0.808942	-1.02126	0.421832	1.07326	0.515603	1.06764	0.0571792	-1.18139	0.323161	-1.0855	0.994938	1.00052	0.965109	-1.00421	0.00407719	1.24164	0.708878	1.03665
ZNF467	0.361826	-1.04515	0.00151463	1.19674	0.0017106	-1.30725	0.00637238	1.16088	3.40084e-05	1.32754	0.183295	1.06672	0.000531479	1.27401	1.24796e-06	-1.56444	0.000230796	-1.34763	0.0159848	-1.17845	2.14966e-05	-1.46658	0.007525	-1.22797	0.302139	-1.04866	0.0108338	1.14037	0.00307988	-1.17386	0.156154	1.07947	0.182645	-1.06008	0.0277866	1.10809	0.00198034	-1.17334	0.296203	1.05469	5.5509e-06	-1.2679	3.62643e-05	1.34942
GOT1	0.535977	-1.04093	0.00153565	-1.27346	0.112156	1.17527	0.0234869	-1.27612	0.00822031	-1.3444	0.0558798	-1.22081	0.0655921	-1.24686	0.00280267	1.49666	0.216408	1.17282	0.397734	1.11325	0.120726	1.22596	0.19735	1.20035	0.956186	-1.00514	0.429198	-1.07748	0.565228	1.05545	0.809799	1.02614	0.819474	-1.02016	0.353268	-1.08601	0.704603	1.03378	0.939132	1.00791	0.0012905	1.31342	0.0570339	-1.23523
TPRG1L	0.0280552	1.69007	0.00153582	2.28895	0.510612	1.24788	0.024243	2.34005	0.0412513	2.1286	0.0174875	2.47811	0.0624623	2.19201	0.139244	-1.83427	0.581334	1.27574	0.735169	1.16046	0.49707	1.35101	0.711731	1.19503	0.916639	1.03485	0.778847	-1.09639	0.735716	1.11704	0.888162	-1.05431	0.440617	1.27034	0.683004	1.13387	0.324441	1.3608	0.657996	1.17453	0.00539046	-2.18348	0.883761	-1.05437
GGH	0.00188654	1.71173	0.00153924	1.73578	0.0295996	1.68801	0.0148755	1.8345	0.0758949	1.51763	0.0114767	1.88895	0.0487214	1.72131	0.91275	-1.0283	0.0585986	1.78402	0.186682	1.47587	0.0484237	1.83698	0.115972	1.67394	0.725437	1.07755	0.407547	-1.19499	0.594121	1.12041	0.966544	-1.01028	0.172017	1.3257	0.784739	1.0559	0.128072	1.37306	0.388325	1.22816	0.0115555	-1.56234	0.0963652	-1.5109
HCFC1R1	0.00198216	2.24423	0.00154303	2.30331	0.0314239	2.18665	0.00762759	2.79893	0.0244838	2.29409	0.0656226	1.92748	0.0497773	2.2597	0.892439	-1.05335	0.0373211	2.65717	0.08763	2.1779	0.17524	1.82986	0.122194	2.14525	0.419313	1.29951	0.991984	-1.00322	0.466985	-1.26539	0.949378	-1.02363	0.0802537	1.74802	0.29707	1.37686	0.712573	1.11724	0.401079	1.35213	0.0112504	-1.96718	0.100595	-1.84823
DIMT1L	0.0183421	1.24693	0.00156862	1.37636	0.352353	1.12967	0.0230321	1.38886	0.0474192	1.32204	0.0118485	1.45189	0.0739617	1.33127	0.202761	-1.21837	0.44057	1.13993	0.628132	1.08509	0.306182	1.19167	0.631333	1.09266	0.89973	1.01589	0.690428	-1.05125	0.551876	1.07783	0.77735	-1.04154	0.394188	1.10666	0.7197	1.04308	0.201817	1.1672	0.715762	1.05182	0.00609537	-1.34022	0.687638	-1.05741
CCND1	0.00834051	1.66128	0.00157209	1.89892	0.162881	1.45338	0.0264568	1.90979	0.0439242	1.78025	0.015789	2.04871	0.0597575	1.85082	0.386682	-1.30655	0.275914	1.4617	0.370858	1.36256	0.200757	1.56803	0.358227	1.41657	0.967063	1.01053	0.743433	-1.08674	0.682458	1.1097	0.914337	-1.03184	0.38063	1.23565	0.594284	1.13577	0.22671	1.34428	0.538298	1.19001	0.00827899	-1.75909	0.391562	-1.27625
FAM53A	0.000889603	1.97622	0.00158504	1.88753	0.0111404	2.06907	0.012814	1.92978	0.00490159	2.16261	0.153977	1.41225	0.00746261	2.30049	0.732829	1.09618	0.0244085	2.11538	0.0116621	2.37061	0.161479	1.54809	0.0131818	2.52175	0.973125	1.00756	0.480352	1.17283	0.085204	-1.50494	0.354892	1.27357	0.187846	1.33089	0.0605653	1.52583	0.672883	-1.09288	0.0615071	1.6433	0.00780471	-1.65374	0.0252983	-1.8464
WDR22	0.0798675	1.27727	0.00158774	1.64324	0.971415	-1.00724	0.0184111	1.62573	0.00497434	1.83836	0.132783	1.33551	0.00772112	1.92605	0.0309663	-1.65513	0.939811	-1.01809	0.659557	1.1107	0.373661	-1.23933	0.562592	1.16368	0.856924	-1.03244	0.460686	1.14107	0.11401	-1.34194	0.348206	1.21421	0.654799	1.07729	0.195651	1.24851	0.338916	-1.1753	0.171619	1.32031	0.00147074	-1.66312	0.625658	1.10072
CRSP9	0.000926205	1.38577	0.0015949	1.35726	0.0116938	1.41487	0.00553549	1.41672	0.153569	1.17238	0.00130461	1.53417	0.0396668	1.31918	0.737023	1.04245	0.0129385	1.47686	0.162489	1.22215	0.00417723	1.5993	0.0512614	1.37518	0.560403	1.0622	0.079536	-1.21176	0.123045	1.1812	0.769117	-1.03538	0.0740316	1.20184	0.6547	-1.04427	0.0112161	1.32237	0.395103	1.10324	0.00728306	-1.26385	0.0245323	-1.3285
CCPG1	0.0126204	1.46426	0.00159926	1.67351	0.245819	1.28118	0.0173983	1.73803	0.017065	1.74161	0.081595	1.46686	0.0245027	1.81491	0.274906	-1.30622	0.295491	1.33058	0.292175	1.33332	0.665297	1.12298	0.272506	1.38944	0.835273	1.0423	0.824565	1.04517	0.36144	-1.2029	0.66584	1.10423	0.31203	1.21231	0.306115	1.21531	0.952888	-1.01109	0.278302	1.27695	0.00572138	-1.60123	0.499187	-1.16207
MUTED	0.0333961	1.45338	0.00160168	1.83873	0.576578	1.14878	0.0276789	1.82417	0.0554265	1.66565	0.0100725	2.07429	0.055663	1.80126	0.116873	-1.60059	0.683051	1.13968	0.900694	1.04064	0.422602	1.29595	0.736068	1.12537	0.972131	-1.00835	0.5883	-1.13828	0.497137	1.17706	0.926673	-1.02548	0.529249	1.15187	0.884884	1.03282	0.199606	1.3439	0.633063	1.13453	0.00469908	-1.78597	0.953001	-1.01563
SNTB1	0.117775	1.19821	0.00160775	1.51361	0.753851	-1.05427	0.109299	1.30395	0.0150028	1.54096	0.00343696	1.73464	0.039948	1.50207	0.0211177	-1.59576	0.329403	-1.22379	0.863526	-1.03556	0.682258	1.08703	0.786048	-1.06237	0.20557	-1.2189	0.870336	1.02504	0.240803	1.20032	0.95716	-1.00939	0.459682	-1.11192	0.509959	1.09892	0.113309	1.26668	0.704778	1.06573	0.00177364	-1.52892	0.422019	1.14598
RNU1-3	0.674683	1.03673	0.00161896	1.37631	0.0708382	-1.28053	0.00721126	1.37191	0.00142516	1.49272	0.216612	1.13775	0.000942511	1.62898	0.000270775	-1.7624	0.0727532	-1.28463	0.217976	-1.18067	0.0046395	-1.54903	0.584865	-1.08191	0.813731	-1.02326	0.366136	1.09367	0.0136509	-1.31328	0.0833943	1.22876	0.994305	-1.00065	0.28182	1.10586	0.0259257	-1.25262	0.0741081	1.22807	0.000111985	-1.46242	0.0140516	1.34975
HS.196122	0.170943	-1.04375	0.00164656	-1.11945	0.55592	1.02758	0.00473595	-1.15879	0.038789	-1.10473	0.070979	-1.08896	0.0295182	-1.13012	0.0150689	1.15033	0.897788	-1.00736	0.482479	1.04128	0.344955	1.05636	0.777003	1.01788	0.300231	-1.04602	0.660998	1.01889	0.38013	1.03861	0.812626	-1.01166	0.162053	-1.05965	0.98791	-1.0006	0.677025	1.01679	0.556086	-1.02827	0.00180357	1.12627	0.306161	-1.05037
BIRC2	0.0138157	1.77831	0.00165744	2.19485	0.263878	1.44083	0.0118977	2.46783	0.0705218	1.83869	0.0109785	2.49997	0.0789257	1.9751	0.259524	-1.52333	0.248292	1.62003	0.64516	1.20702	0.23648	1.64112	0.562691	1.29657	0.581813	1.18297	0.464206	-1.25151	0.544181	1.20356	0.712101	-1.13761	0.198309	1.45932	0.93041	1.02514	0.181642	1.48215	0.741967	1.11707	0.00631145	-2.02595	0.552004	-1.22258
ZNF521	0.0430492	2.11697	0.00172369	3.60399	0.678932	1.2435	0.0326902	3.52328	0.0335911	3.49638	0.0298683	3.61386	0.0439315	3.886	0.103869	-2.89827	0.778593	1.21565	0.787044	1.20637	0.750815	1.2469	0.7003	1.3408	0.940533	-1.03932	0.924822	-1.04999	0.992719	-1.00473	0.876825	1.09646	0.582677	1.30708	0.595543	1.29511	0.541125	1.3475	0.504162	1.47017	0.00512371	-3.46765	0.953347	1.03402
FLOT2	0.00900435	-1.39379	0.00173261	-1.52123	0.167829	-1.27703	0.00206118	-1.69342	0.00321122	-1.64016	0.271508	-1.1708	0.00477575	-1.71346	0.289775	1.19123	0.0687404	-1.42158	0.0944336	-1.37686	0.923763	1.01745	0.0838712	-1.4384	0.344048	-1.13854	0.521116	-1.09104	0.0167841	1.43669	0.355542	-1.15654	0.061374	-1.2886	0.105859	-1.24012	0.150279	1.20843	0.0900975	-1.30692	0.00174209	1.46016	0.269626	1.18361
LOC341315	0.000880877	1.44419	0.00173786	1.40276	0.0103604	1.48684	0.095483	1.20742	0.00627594	1.40666	0.000159494	1.73232	0.0663043	1.27467	0.638674	1.05993	0.0914569	1.27979	0.0112548	1.49097	0.000609209	1.83615	0.0634277	1.35107	0.0832593	-1.2084	0.88911	1.01445	0.0125468	1.33911	0.331118	-1.12415	0.78335	-1.0269	0.121343	1.16968	0.000862987	1.50174	0.735708	1.03925	0.00446191	-1.28754	0.0126508	-1.38068
TRAF1	0.427395	1.03749	0.00178341	1.18415	0.182314	-1.10013	0.00183117	1.18897	0.000208102	1.25344	0.343445	1.04462	0.000176319	1.30434	0.000183942	-1.30272	0.13494	-1.09567	0.512885	-1.03931	0.00199898	-1.24708	0.984491	1.00125	0.902758	-1.00534	0.151593	1.06725	0.00111136	-1.19471	0.0316507	1.12542	0.747862	1.01323	0.078313	1.07952	0.00355115	-1.15278	0.0208098	1.13233	3.02438e-05	-1.21478	0.0220961	1.13065
XBP1	0.0304172	1.21195	0.0017904	1.35345	0.51414	1.08525	0.0216798	1.29548	0.00197576	1.46672	0.148569	1.16469	0.00119163	1.60489	0.0761729	-1.24713	0.771286	1.03877	0.227904	1.17608	0.602612	-1.07078	0.0956755	1.28687	0.433016	-1.08035	0.372466	1.09225	0.0390444	-1.24507	0.0801596	1.23155	0.886705	1.01309	0.0935809	1.17584	0.222493	-1.12154	0.0239662	1.30998	0.000914455	-1.3467	0.762319	-1.03318
HS.254752	0.0145131	-1.13581	0.00179901	-1.18961	0.26626	-1.08446	0.000184002	-1.31186	0.0133104	-1.16263	0.00415637	-1.20026	0.444531	-1.04908	0.151717	1.09696	0.020654	-1.19591	0.407604	-1.05986	0.208102	-1.09417	0.559036	1.04564	0.0136147	-1.15535	0.747972	1.01676	0.618272	-1.02619	0.0203589	1.16608	0.0025532	-1.19329	0.51461	-1.03231	0.163926	-1.07253	0.126281	1.09585	0.00142411	1.1607	0.509765	1.0387
GIT2	0.00260801	1.15539	0.00180542	1.16358	0.0399678	1.14726	0.0163525	1.18412	0.0229456	1.17127	0.025397	1.16742	0.142843	1.11677	0.844949	-1.01423	0.0722679	1.16751	0.0921051	1.15484	0.0989822	1.15105	0.286876	1.1011	0.644225	1.02829	0.824577	1.01344	0.881644	1.009	0.472319	-1.05146	0.164323	1.08492	0.237945	1.07081	0.264689	1.06659	0.865986	1.0113	0.0145762	-1.12895	0.134004	-1.10998
PCDHGB1	0.0130502	1.11177	0.00181661	1.15212	0.238975	1.07283	0.00205991	1.20424	0.224318	1.06376	0.00837086	1.1623	0.00634527	1.19928	0.224743	-1.07391	0.0900177	1.12137	0.881687	-1.00954	0.228149	1.08231	0.131025	1.11675	0.262966	1.05606	0.0334411	-1.11722	0.878285	1.00731	0.376538	1.05026	0.053412	1.09725	0.221949	-1.05765	0.270641	1.05155	0.112267	1.09182	0.002097	-1.13908	0.402261	-1.04567
PAWR	0.00258836	1.67029	0.00182795	1.71035	0.0393025	1.63117	0.0426083	1.64136	0.0421337	1.64356	0.0176996	1.81937	0.0447153	1.76036	0.855168	-1.04854	0.139426	1.56537	0.138345	1.56747	0.0749078	1.73514	0.1205	1.67886	0.788532	-1.05981	0.794861	-1.05792	0.71495	1.08242	0.887297	1.03586	0.452878	1.16634	0.448282	1.16821	0.186329	1.31973	0.329377	1.26853	0.0137587	-1.55389	0.125926	-1.46796
VPS37A	0.0283399	1.24329	0.0018375	1.40028	0.480527	1.1039	0.0138663	1.47676	0.0593172	1.3277	0.0249393	1.41564	0.0641686	1.37766	0.15712	-1.26849	0.406185	1.16419	0.800732	1.04668	0.546111	1.11601	0.677366	1.08606	0.591031	1.07543	0.609161	-1.0716	0.903251	1.0165	0.897606	-1.0201	0.240959	1.16416	0.847195	1.02462	0.42771	1.10659	0.646089	1.07106	0.00599673	-1.37138	0.838175	-1.03089
ZFAND2A	0.00476316	1.53163	0.00184242	1.62403	0.0806016	1.44449	0.0534226	1.52092	0.0139252	1.75176	0.0424745	1.55894	0.0365746	1.70078	0.615925	-1.12429	0.256988	1.35279	0.10545	1.5581	0.222062	1.3866	0.161994	1.51276	0.634111	-1.097	0.622395	1.10056	0.75845	-1.06148	0.799968	1.05807	0.626484	1.0928	0.170514	1.29474	0.517749	1.12566	0.308239	1.24966	0.0104593	-1.51352	0.215157	-1.31503
HS.66187	0.00138496	1.41269	0.00184545	1.39559	0.0178843	1.43	0.00131159	1.57001	0.00839863	1.40977	0.238525	1.14653	0.0046114	1.54709	0.851819	1.02465	0.00545211	1.60872	0.0231186	1.44452	0.279948	1.17479	0.0114119	1.58523	0.194824	1.15671	0.985062	1.00203	0.0233545	-1.31463	0.322021	1.13425	0.0171311	1.31344	0.174277	1.15426	0.313881	-1.11024	0.0496485	1.29046	0.00425924	-1.3082	0.0252132	-1.347
LIME1	0.0106555	-1.26912	0.00185052	-1.35933	0.193186	-1.1849	0.0219188	-1.36853	0.00717821	-1.46809	0.0996992	-1.23829	0.03809	-1.37895	0.34192	1.14721	0.277569	-1.19292	0.137112	-1.2797	0.631742	-1.07939	0.300186	-1.202	0.950177	-1.00742	0.399683	-1.1063	0.297392	1.13422	0.897506	-1.01766	0.36321	-1.1079	0.109634	-1.20531	0.874344	1.01769	0.400487	-1.11803	0.00650492	1.31524	0.410241	1.1154
RAB38	0.0153856	1.69602	0.00185181	2.06498	0.277825	1.39299	0.00982509	2.37085	0.0650918	1.77826	0.0105224	2.34682	0.11924	1.73365	0.254086	-1.48241	0.225275	1.59932	0.629993	1.19958	0.234933	1.58311	0.704665	1.16949	0.472094	1.22582	0.524351	-1.19706	0.501592	1.20928	0.510455	-1.23831	0.1553	1.4751	0.868245	1.04456	0.167702	1.45718	0.966277	1.0132	0.00664042	-1.91013	0.575372	-1.19097
C21ORF7	0.00124285	2.76852	0.00187203	2.63203	0.0154268	2.91208	0.0056688	3.15268	0.00609669	3.11155	0.209106	1.58224	0.00991956	3.35127	0.804826	1.1064	0.0153991	3.48812	0.0162863	3.44262	0.233602	1.75059	0.019306	3.70784	0.533278	1.23841	0.566857	1.21691	0.0546721	-2.02464	0.455492	1.34349	0.0742353	1.83641	0.0811427	1.80771	0.495693	-1.24543	0.0882822	1.97609	0.00755657	-2.15996	0.0313888	-2.4386
HS.135690	0.0465588	-1.08312	0.00188161	-1.14742	0.697723	-1.02242	0.00402727	-1.20449	0.0335693	-1.13523	0.075456	-1.10865	0.0513273	-1.14144	0.0840046	1.12226	0.323605	-1.07327	0.870149	-1.01156	0.862169	1.01228	0.825882	-1.01709	0.225967	-1.06748	0.794403	1.01376	0.39429	1.0463	0.915433	1.00641	0.0826415	-1.09476	0.692514	-1.01966	0.855136	1.00901	0.654681	-1.02636	0.00362635	1.14195	0.921922	-1.0057
ARHGEF18	0.0097085	1.75993	0.00188349	2.04503	0.173918	1.51457	0.0301853	2.04947	0.034256	2.00901	0.0457722	1.91842	0.0291856	2.30412	0.39402	-1.35024	0.293068	1.51785	0.315777	1.48789	0.3732	1.4208	0.222564	1.70645	0.971446	-1.01041	0.898439	-1.03763	0.734228	-1.10348	0.66218	1.15697	0.42163	1.24702	0.472537	1.21753	0.60388	1.15195	0.270667	1.43519	0.00860194	-1.89713	0.388806	-1.32313
MED6	0.0258198	1.37944	0.00190461	1.62528	0.438198	1.17079	0.0200814	1.70273	0.0303845	1.62937	0.0503032	1.54269	0.0545412	1.6328	0.181052	-1.38819	0.445314	1.22659	0.547624	1.17374	0.690825	1.1113	0.577726	1.17621	0.755275	1.0635	0.988466	1.00285	0.723057	-1.07255	0.980087	1.00567	0.327978	1.20229	0.481384	1.14041	0.722484	1.068	0.542248	1.14329	0.00671353	-1.57531	0.780572	-1.06274
HS.574069	0.0162613	-1.08848	0.00191738	-1.12415	0.288188	-1.05395	0.0219657	-1.11974	0.00181273	-1.185	0.0549911	-1.096	0.126824	-1.08535	0.22144	1.06661	0.402215	-1.04981	0.0834024	-1.111	0.636277	-1.02755	0.781472	-1.01757	0.974778	1.00135	0.0996137	-1.07701	0.487207	1.03037	0.387942	1.04388	0.435761	-1.03204	0.0247547	-1.10464	0.884269	-1.00584	0.900549	1.00592	0.00464169	1.1098	0.572547	1.02716
RUFY3	0.0314741	1.21164	0.00191794	1.3523	0.51491	1.08562	0.0671054	1.22983	0.0736242	1.22323	0.000790347	1.56865	0.00825797	1.45074	0.0891624	-1.24565	0.925268	-1.01287	0.893978	-1.01833	0.108279	1.2593	0.316951	1.16464	0.200487	-1.14383	0.178958	-1.15207	0.078789	1.20934	0.466474	1.08968	0.661716	-1.0427	0.613901	-1.04946	0.018935	1.28427	0.179433	1.16933	0.00154641	-1.33651	0.81398	-1.02682
PRKCDBP	0.00110834	1.53715	0.0019257	1.4941	0.0130688	1.58143	0.00204026	1.77985	0.021188	1.48172	0.080596	1.3289	0.0814807	1.38717	0.748303	1.05845	0.00610384	1.88388	0.0370713	1.56832	0.101766	1.40657	0.0935363	1.46825	0.118221	1.27328	0.984616	-1.00284	0.324219	-1.15948	0.59366	-1.095	0.013431	1.47245	0.23928	1.18168	0.79269	1.03698	0.591914	1.09178	0.0125872	-1.3565	0.0362229	-1.45219
LOC644171	0.00289532	-1.16162	0.00193495	-1.17112	0.0435068	-1.15221	0.00526172	-1.23279	0.0351283	-1.15845	0.06018	-1.1374	0.0725885	-1.15155	0.825146	1.01642	0.0326842	-1.21288	0.129263	-1.13974	0.187049	-1.11903	0.181673	-1.13295	0.263787	-1.07283	0.836962	1.01272	0.548467	1.03778	0.770504	1.02081	0.0487616	-1.13048	0.410237	-1.04917	0.652513	-1.02634	0.550323	-1.04168	0.0118272	1.13712	0.125729	1.11512
BCL2A1	0.000574759	1.37595	0.00194596	1.31767	0.00547834	1.4368	0.0288948	1.28358	0.0211472	1.30531	0.00186509	1.48488	0.223335	1.16196	0.473992	1.09041	0.023658	1.39963	0.0185539	1.42333	0.00281746	1.61913	0.123675	1.26702	0.833593	-1.02119	0.988675	1.00142	0.099936	1.18919	0.194626	-1.16614	0.274533	1.11025	0.196783	1.13285	0.00934324	1.32234	0.892843	-1.01498	0.0171505	-1.21531	0.0161766	-1.34833
PDCL3	0.00325281	1.58165	0.00203544	1.62891	0.0485598	1.53576	0.0242549	1.66596	0.0497537	1.54216	0.0126772	1.78341	0.10706	1.49233	0.802979	-1.06065	0.10431	1.57069	0.171374	1.45397	0.0656648	1.68143	0.249452	1.40699	0.839871	1.04052	0.748046	-1.06527	0.509965	1.13946	0.636839	-1.11297	0.252623	1.24137	0.50592	1.13151	0.122928	1.34712	0.699507	1.08778	0.0145434	-1.48627	0.15066	-1.38487
KHNYN	0.168436	-1.0647	0.00205393	-1.1731	0.609809	1.03486	0.000485941	-1.24862	0.00228533	-1.19964	0.371788	-1.04553	0.00271	-1.22777	0.00399666	1.21399	0.658311	-1.02852	0.851138	1.01197	0.0318334	1.16113	0.87084	-1.01135	0.115501	-1.08125	0.601943	-1.02507	0.00453124	1.17183	0.314516	-1.05725	0.0438021	-1.10176	0.280457	-1.0501	0.0190849	1.12312	0.158284	-1.07972	0.00023659	1.18476	0.239551	-1.0652
ACOT9	0.00146222	1.49449	0.00207479	1.46875	0.0177889	1.52067	0.0334928	1.43304	0.0699539	1.34834	0.00420281	1.68903	0.0736617	1.405	0.845529	1.03535	0.0645996	1.48369	0.111534	1.396	0.0133946	1.74874	0.103528	1.45466	0.851131	-1.02828	0.467087	-1.11529	0.211837	1.21078	0.751029	-1.05573	0.34374	1.14354	0.662219	1.06292	0.0304771	1.39286	0.505227	1.11675	0.0150447	-1.34666	0.0552378	-1.40398
TUBB2B	0.146739	-1.26773	0.00207607	1.76932	0.000415106	-2.84354	0.000596586	2.19201	0.00212572	1.94663	0.371794	1.17505	0.00338701	2.05432	2.16442e-06	-5.03114	0.00271851	-2.29522	0.00100545	-2.58454	2.13209e-05	-4.28165	0.00303967	-2.44905	0.132864	1.3087	0.520768	1.11711	0.00520938	-1.75472	0.360973	1.20026	0.350751	1.16441	0.951475	1.0098	0.00225066	-1.81483	0.69521	1.07721	2.17843e-05	-2.20244	3.26812e-05	3.15571
LOC400752	0.0367731	-1.1129	0.00208801	-1.1878	0.564565	-1.04272	0.00505246	-1.19142	0.00448958	-1.19523	0.000239299	-1.29762	0.677677	-1.02587	0.0492297	1.13914	0.515688	-1.0459	0.486756	-1.04924	0.07442	-1.13913	0.178083	1.11042	0.691143	-1.02054	0.631292	-1.0249	0.0188695	-1.14361	0.00820483	1.19619	0.252244	-1.05782	0.222931	-1.06188	0.00490552	-1.17196	0.0442484	1.13125	0.00101261	1.16645	0.966655	-1.00236
PAPD4	0.0482986	1.24925	0.00208801	1.46459	0.692408	1.06557	0.0154747	1.54449	0.048044	1.40584	0.0642219	1.37118	0.0235611	1.58748	0.101097	-1.37446	0.572647	1.12371	0.91254	1.02283	0.990721	-1.00239	0.525333	1.15498	0.687061	1.06384	0.679224	-1.0656	0.530445	-1.10165	0.577936	1.1035	0.314185	1.15881	0.810142	1.03512	0.974615	1.00458	0.297554	1.19762	0.00462193	-1.45389	0.965001	1.00746
CYP2J2	0.0020244	1.93371	0.00209751	1.9279	0.0266487	1.93954	0.0101565	2.01249	0.0902308	1.53123	0.000964598	2.68347	0.124441	1.55508	0.982477	1.00604	0.0354188	2.02464	0.174148	1.54048	0.00569843	2.69967	0.19714	1.56447	0.723008	1.08452	0.228256	-1.32745	0.0584123	1.59168	0.326088	-1.30038	0.140411	1.39046	0.993753	1.00168	0.00677327	1.96388	0.936226	1.02042	0.00818001	-1.66465	0.0573075	-1.67671
PDGFRB	0.0658675	-1.15459	0.00211308	-1.30536	0.851334	-1.02123	0.0035661	-1.44579	0.0842241	-1.21438	0.0308935	-1.28586	0.0627368	-1.27654	0.0615054	1.27823	0.37511	-1.13109	0.708586	1.05258	0.965251	-1.00597	0.992966	1.00132	0.188587	-1.14879	0.364932	1.0984	0.863058	1.01774	0.81589	1.02767	0.0746179	-1.19913	0.772079	1.0281	0.669402	-1.04178	0.775566	-1.03272	0.00339679	1.29795	0.764875	-1.03436
RPLP1	0.0270143	-1.21822	0.00211727	-1.34546	0.436373	-1.10302	0.0184249	-1.36942	0.0173186	-1.37462	0.123408	-1.21204	0.0117436	-1.48399	0.164266	1.21979	0.456298	-1.12267	0.442014	-1.12693	0.966889	1.0064	0.256208	-1.2166	0.912108	-1.01272	0.877249	-1.01785	0.204237	1.162	0.370253	-1.12724	0.390034	-1.09813	0.368109	-1.10314	0.623745	1.05432	0.150175	-1.20928	0.00422762	1.32798	0.721654	1.04628
LOC100129828	0.534066	1.09093	0.00211799	1.65053	0.134455	-1.38684	0.00355089	1.92968	0.0191831	1.64001	0.175813	1.30351	0.0112979	1.87828	0.00191848	-2.28901	0.487541	-1.18622	0.186373	-1.39573	0.0348394	-1.75604	0.46349	-1.21868	0.295945	1.21408	0.899761	-1.02315	0.0875869	-1.38968	0.453951	1.17116	0.222915	1.23826	0.913353	1.0187	0.147639	-1.29311	0.374349	1.19879	0.000687932	-1.77734	0.0534191	1.51987
TSPYL5	0.00105934	-1.88522	0.00214493	-1.78756	0.0114957	-1.98822	0.00764531	-2.10621	0.0348039	-1.7453	0.0590135	-1.63075	0.0852168	-1.66263	0.702967	-1.11225	0.0153188	-2.34264	0.0487688	-1.94122	0.0728838	-1.8138	0.0888011	-1.84926	0.336897	-1.25454	0.918065	1.02414	0.623434	1.12117	0.740075	1.0926	0.0522642	-1.57664	0.300691	-1.25827	0.4989	-1.15983	0.507421	-1.18709	0.0203179	1.55049	0.0423662	1.76163
FAM174B	0.0484236	1.3207	0.00214583	1.60891	0.687541	1.08412	0.00164112	1.93375	0.134144	1.3051	0.00308055	1.82981	0.119637	1.37798	0.0609565	-1.48407	0.240486	1.303	0.56062	-1.13713	0.348187	1.23297	0.758002	-1.07699	0.125753	1.30009	0.12657	-1.29928	0.260313	1.20776	0.32285	-1.20848	0.0403371	1.40816	0.404443	-1.1383	0.0893252	1.31783	0.722758	-1.06645	0.00206172	-1.56686	0.891533	1.02498
BAIAP2L1	0.0225411	-1.86244	0.00215261	-2.45844	0.369936	-1.41093	0.0380645	-2.40066	0.0291523	-2.53426	0.0453312	-2.31609	0.0435929	-2.6621	0.227189	1.74243	0.524328	-1.37776	0.458006	-1.45444	0.571126	-1.32923	0.443725	-1.5278	0.913227	1.0414	0.932228	-1.03216	0.812489	1.0924	0.820221	-1.10215	0.540806	-1.23975	0.428057	-1.323	0.623829	-1.18753	0.416503	-1.40348	0.0078619	2.30709	0.681317	1.18489
ICAM2	0.052423	1.35956	0.00216673	1.7072	0.725105	1.08271	0.0358593	1.69713	0.045824	1.64706	0.027219	1.75451	0.052603	1.74458	0.104557	-1.57678	0.804906	1.07633	0.883478	1.04457	0.720201	1.11272	0.756701	1.10642	0.962976	-1.01034	0.820976	-1.0515	0.878	1.03463	0.917205	1.02684	0.584407	1.12111	0.706754	1.08154	0.462738	1.16675	0.550631	1.15884	0.0059915	-1.68271	0.915412	1.0264
LOC401242	0.00354622	-1.13183	0.00220818	-1.14108	0.0512916	-1.12267	0.0121733	-1.16771	0.0176698	-1.15566	0.0276469	-1.14122	0.226367	-1.08126	0.795613	1.0164	0.0647708	-1.14887	0.0846436	-1.13702	0.116033	-1.12281	0.426438	-1.06382	0.486312	-1.03742	0.662303	-1.02318	0.906442	-1.00616	0.284096	1.06803	0.116469	-1.08416	0.178351	-1.07076	0.287643	-1.05472	0.842663	1.01155	0.0146816	1.11098	0.154638	1.0895
HS.514958	0.0123898	-1.14958	0.00221196	-1.19724	0.206078	-1.10381	0.00183478	-1.29879	0.019685	-1.19522	0.0383974	-1.1671	0.224988	-1.1037	0.313266	1.08465	0.0577998	-1.19743	0.282536	-1.10195	0.412799	-1.07602	0.857141	-1.01757	0.0915696	-1.12478	0.917859	-1.00681	0.705205	1.02528	0.202943	1.10454	0.0209318	-1.17219	0.345959	-1.06094	0.62162	-1.03106	0.618426	1.03711	0.00589774	1.16747	0.436427	1.05902
MTHFD2L	0.157421	1.16335	0.00221562	1.44926	0.663663	-1.07085	0.0371625	1.3453	0.0831597	1.27103	0.000442896	1.81487	0.037342	1.40793	0.0106672	-1.55194	0.402093	-1.1536	0.247671	-1.22101	0.36006	1.16942	0.599057	-1.10229	0.448776	-1.1008	0.185866	-1.18738	0.0283686	1.35414	0.806255	-1.03599	0.819205	-1.02724	0.424501	-1.09968	0.0127846	1.39431	0.841655	1.02811	0.000920641	-1.46641	0.307177	1.15557
CYB5R2	0.00826544	1.84028	0.00221794	2.08852	0.134551	1.62155	6.48161e-10	4.23389	4.32358e-06	1.97649	0.014739	1.28961	0.00048407	1.61984	0.030813	-1.28798	1.45376e-07	3.28724	0.00285321	1.53457	0.991518	1.00127	0.0965701	1.25766	5.05382e-08	2.63916	0.611959	-1.04631	8.58182e-06	-1.84888	0.00837929	-1.36424	4.65328e-09	3.03105	0.0329354	1.21501	0.00185591	-1.37387	0.65513	-1.04503	2.27923e-07	-1.86421	0.0056124	-1.37596
C19ORF44	0.0491231	1.22818	0.0022228	1.42051	0.686714	1.0619	0.0474442	1.31016	0.0762996	1.26826	0.000604039	1.74123	0.0342561	1.40076	0.0620063	-1.33771	0.898065	-1.02103	0.74325	-1.05476	0.121916	1.30165	0.796018	1.04713	0.38714	-1.11212	0.229909	-1.16137	0.038742	1.31389	0.902119	-1.01726	0.902559	-1.01399	0.642498	-1.05432	0.0114469	1.38741	0.622027	1.06859	0.00182548	-1.40224	0.93407	1.01114
FLJ45422	0.00784695	-1.12763	0.00222379	-1.15465	0.126982	-1.10124	0.000258462	-1.26486	0.0110299	-1.15043	0.0628357	-1.10106	0.148919	-1.08746	0.40177	1.0485	0.00893843	-1.20634	0.152822	-1.09721	0.437768	-1.05013	0.594952	-1.03715	0.0145928	-1.13678	0.969518	-1.00178	0.23498	1.05835	0.18469	1.07604	0.0022814	-1.1752	0.284434	-1.0488	0.908781	1.005	0.699168	1.0201	0.00307643	1.12808	0.228436	1.06575
C21ORF34	0.000229436	1.34782	0.00222866	1.25821	0.00145293	1.44381	0.0119115	1.29043	0.09009	1.17331	0.00288002	1.37642	0.132301	1.17569	0.195324	1.14752	0.00403637	1.48079	0.020414	1.34639	0.00135987	1.57946	0.0305611	1.34912	0.631422	1.04212	0.326669	-1.08938	0.153619	1.13572	0.405815	-1.08644	0.0718192	1.1668	0.619131	1.0409	0.0114214	1.26071	0.654829	1.04343	0.0278915	-1.16382	0.00465471	-1.37277
HS.370423	0.00223827	1.31848	0.00223963	1.31845	0.0289941	1.31851	0.000289655	1.42732	0.000878114	1.36549	0.467313	1.05587	0.000163879	1.5496	0.99959	1.00004	0.0022214	1.42739	0.00548723	1.36555	0.571514	1.05591	0.000918714	1.54967	0.230691	1.09182	0.686915	1.02921	0.000601949	-1.36898	0.0286691	1.21828	0.0106645	1.21535	0.0493899	1.15245	0.0243807	-1.18139	0.00220863	1.34134	0.000546893	-1.26103	0.01021	-1.26109
DST	0.0747636	1.09939	0.00230527	1.19709	0.900044	1.00965	0.0165719	1.22416	0.0914017	1.14353	0.0370263	1.18641	0.0185793	1.25666	0.0663236	-1.18564	0.741808	1.03249	0.709521	-1.03683	0.99465	1.00065	0.585641	1.05989	0.735618	1.02473	0.365225	-1.06868	0.810382	-1.01749	0.478505	1.06115	0.370919	1.06343	0.764849	-1.02048	0.724359	1.0242	0.256658	1.09739	0.00386566	-1.19867	0.772401	1.0234
MC1R	0.00051627	1.24814	0.00230604	1.20346	0.00424574	1.29447	0.0352145	1.19104	0.0530654	1.1715	0.0453722	1.17898	0.00743467	1.31256	0.41141	1.07562	0.022877	1.28111	0.0316526	1.26009	0.0279485	1.26814	0.00599368	1.41182	0.74823	-1.02375	0.535777	-1.04658	0.613506	-1.03774	0.219641	1.11189	0.312951	1.07297	0.464393	1.05187	0.401305	1.05994	0.0344871	1.20563	0.0193619	-1.14955	0.0132833	-1.25464
TIGD5	0.00926826	1.67576	0.00231226	1.88046	0.148864	1.49335	0.054717	1.75277	0.0504575	1.77362	0.0183361	2.04771	0.0408523	2.00755	0.466131	-1.25922	0.352855	1.39195	0.336497	1.40851	0.180089	1.62618	0.236686	1.59429	0.699338	-1.10629	0.744256	-1.08899	0.684388	1.11221	0.789899	1.08323	0.631484	1.12498	0.591406	1.14106	0.226488	1.35581	0.339519	1.32396	0.0107269	-1.74311	0.342099	-1.32191
TYK2	0.0717091	1.22599	0.00231343	1.46541	0.876043	1.02569	0.0153554	1.56078	0.0792289	1.35527	0.0282222	1.48294	0.0559029	1.47245	0.0749784	-1.42871	0.674946	1.09244	0.801898	-1.05419	0.859326	1.03796	0.895796	1.03061	0.595745	1.08713	0.507421	-1.11038	0.922004	1.01545	0.97401	1.00588	0.295751	1.16981	0.931682	-1.01266	0.518893	1.10016	0.617568	1.09082	0.00506446	-1.45846	0.769961	1.05206
SCG2	0.0567985	-1.94048	0.00232057	-3.21416	0.750383	-1.17152	0.0243652	-3.54897	0.0424851	-3.06116	0.0419413	-3.07181	0.064543	-3.19007	0.102425	2.74358	0.695088	-1.29355	0.867204	-1.11575	0.863042	-1.11963	0.833624	-1.16274	0.785576	-1.14219	0.895367	1.0663	0.902865	1.06138	0.986905	1.00924	0.406844	-1.469	0.651905	-1.23017	0.645437	-1.2353	0.636014	-1.29259	0.00633391	3.11243	0.888509	-1.07865
ELAVL1	0.021892	1.3562	0.00232232	1.54325	0.348708	1.19182	0.0439388	1.49677	0.0710487	1.42676	0.0193034	1.62016	0.0259657	1.68966	0.237682	-1.29486	0.545445	1.15593	0.684483	1.10186	0.35446	1.25122	0.316918	1.3049	0.774715	-1.05215	0.521171	-1.12155	0.757833	1.05631	0.588791	1.11716	0.635509	1.08235	0.896384	1.02189	0.304792	1.19029	0.264194	1.25182	0.00712972	-1.49905	0.63073	-1.09938
OSTC	0.0731873	1.28138	0.00234844	1.59482	0.883691	1.02954	0.0448761	1.49787	0.0588692	1.45785	0.00268712	1.96012	0.0891948	1.4713	0.0576812	-1.54906	0.888497	-1.03418	0.8003	-1.06256	0.334924	1.26536	0.844555	-1.05285	0.676968	-1.07751	0.538186	-1.11713	0.129025	1.32838	0.63267	-1.10353	0.861168	1.02972	0.984721	-1.00321	0.0515036	1.42197	0.968446	1.00785	0.00347163	-1.57706	0.72522	1.0721
PLOD2	0.00750829	1.78844	0.00235264	1.98594	0.11734	1.61058	0.0456574	1.90272	0.0398995	1.94361	0.0183186	2.19219	0.0816328	1.88589	0.543886	-1.23306	0.269146	1.5431	0.247487	1.57626	0.149694	1.77785	0.320818	1.52944	0.857447	-1.05266	0.93588	-1.02324	0.631691	1.1474	0.847407	-1.06521	0.4943	1.20276	0.437839	1.23384	0.19987	1.42555	0.584116	1.19	0.0130767	-1.79917	0.298044	-1.39924
CCDC106	0.291057	1.15458	0.00240615	1.60599	0.364117	-1.20474	0.043312	1.55929	0.0669383	1.48695	0.0121946	1.78119	0.0571609	1.61315	0.0128869	-1.93479	0.414901	-1.24081	0.322869	-1.30118	0.751938	-1.08623	0.528372	-1.19939	0.838014	-1.04063	0.598147	-1.10868	0.483997	1.14749	0.98057	1.00546	0.904945	1.02203	0.847066	-1.03584	0.329132	1.19896	0.771882	1.06454	0.00283703	-1.66743	0.206787	1.32407
PHACTR2	0.004421	1.54183	0.00240741	1.601	0.0633015	1.48484	0.0148579	1.72617	0.0165893	1.70693	0.100937	1.40985	0.0652363	1.57198	0.742758	-1.07823	0.0836329	1.60093	0.0904258	1.58308	0.305093	1.30756	0.193793	1.45793	0.593617	1.10784	0.648104	1.0914	0.387212	-1.18234	0.91882	-1.0226	0.155243	1.30309	0.175692	1.28568	0.902892	1.02207	0.474743	1.16469	0.0134848	-1.4775	0.17122	-1.34981
C8ORF30B	0.00621216	1.21092	0.0024172	1.24433	0.0935291	1.17841	0.0469281	1.202	0.0877409	1.16737	0.00212704	1.37734	0.0456232	1.23854	0.583428	-1.05594	0.252596	1.13832	0.370765	1.10553	0.0289082	1.30438	0.201448	1.17293	0.581254	-1.04668	0.31335	-1.08828	0.115759	1.14561	0.951942	-1.00571	0.647974	1.03596	0.997366	1.00025	0.0208281	1.21986	0.438833	1.07387	0.00767177	-1.20376	0.201217	-1.12765
SNORA25	0.000344043	1.527	0.00241939	1.39973	0.00238378	1.66584	0.088251	1.28032	0.0447113	1.34694	0.0177858	1.43852	0.00776969	1.6269	0.28126	1.19012	0.0301578	1.52373	0.0173093	1.60302	0.00834758	1.71202	0.0040323	1.93621	0.31241	-1.14522	0.607262	-1.07032	0.880696	1.01995	0.236846	1.20181	0.672514	1.05368	0.366397	1.11982	0.136153	1.2118	0.0332858	1.40463	0.0222832	-1.27665	0.00732132	-1.57318
TCEAL8	0.0114488	2.13381	0.00241984	2.59717	0.181646	1.75311	0.0500881	2.29367	0.0682706	2.14754	0.0047526	3.69376	0.064237	2.45382	0.392031	-1.48146	0.394442	1.54824	0.467711	1.44961	0.0885758	2.49332	0.370236	1.65635	0.673636	-1.17278	0.515742	-1.28038	0.220671	1.60954	0.872827	-1.07185	0.656468	1.17096	0.823681	1.08202	0.0553642	2.07428	0.569521	1.26975	0.00836872	-2.31257	0.386513	-1.443
BAPX1	0.00414209	1.4706	0.0024436	1.51364	0.0581027	1.42877	0.0500831	1.44582	0.0625417	1.41591	0.00728809	1.72002	0.0684312	1.47947	0.774366	-1.0594	0.181753	1.36475	0.210886	1.33652	0.0465992	1.62358	0.18988	1.39651	0.727115	-1.06033	0.607577	-1.0903	0.311587	1.18882	0.884727	-1.0283	0.524183	1.10603	0.631188	1.07863	0.0658909	1.36229	0.49242	1.13699	0.0136834	-1.40724	0.157839	-1.3131
FLJ45337	0.0169516	1.33875	0.00244952	1.4815	0.267714	1.20976	0.00166272	1.71352	0.0112878	1.49503	0.270767	1.16981	0.00604299	1.67445	0.220543	-1.22463	0.0786877	1.39922	0.277528	1.22081	0.798824	-1.04686	0.128716	1.36731	0.192392	1.1977	0.991215	-1.00147	0.0263874	-1.38895	0.338985	1.16142	0.0384872	1.32728	0.349115	1.12687	0.178441	-1.19115	0.101943	1.29104	0.00224285	-1.43783	0.423456	-1.12746
ITGA5	0.337782	1.11357	0.00244989	1.4782	0.302483	-1.19206	0.0595667	1.40652	0.014605	1.59236	0.0457701	1.44052	0.0603316	1.48073	0.0108759	-1.76209	0.310024	-1.25281	0.642853	-1.10659	0.362167	-1.22324	0.469915	-1.19002	0.682813	-1.06872	0.544334	1.10407	0.831064	-1.03522	0.991005	1.0021	0.912307	-1.01688	0.391254	1.14132	0.93744	1.012	0.802257	1.046	0.00282416	-1.53123	0.172915	1.28882
ASB9	0.0194976	1.39685	0.00244995	1.58756	0.305923	1.22905	0.02133	1.60637	0.130509	1.33963	0.00391428	1.88519	0.0547501	1.55502	0.242803	-1.2917	0.368212	1.24361	0.878581	1.03711	0.12996	1.45947	0.481783	1.20385	0.919288	1.01817	0.221018	-1.25119	0.20716	1.26038	0.90137	-1.02563	0.377735	1.16091	0.681007	-1.07111	0.0569494	1.40673	0.577411	1.11652	0.00577518	-1.52131	0.569916	-1.11898
GCLC	0.0102408	1.24267	0.00246091	1.30728	0.160218	1.18126	0.0619881	1.25637	0.0194537	1.34695	0.0596925	1.25931	0.0209914	1.4032	0.446296	-1.10668	0.395248	1.13526	0.196423	1.21711	0.386844	1.13792	0.157016	1.26794	0.581321	-1.06271	0.770748	1.03252	0.600623	-1.05941	0.495976	1.09041	0.737479	1.03512	0.262504	1.12531	0.717125	1.03803	0.1835	1.18194	0.00931888	-1.27042	0.34056	-1.12492
TBC1D4	0.000310617	2.01777	0.00247846	1.73305	0.00204334	2.34927	0.0141497	1.92968	0.0631979	1.6025	0.0488386	1.6562	0.0517181	1.77567	0.276932	1.35557	0.006857	2.61582	0.0224948	2.1723	0.0182495	2.2451	0.0190662	2.40704	0.539987	1.15097	0.639553	-1.11306	0.781821	-1.0652	0.909644	1.03015	0.0731566	1.50403	0.392473	1.20345	0.302585	1.25201	0.234204	1.36115	0.036253	-1.46328	0.00990243	-2.10801
HS.568837	0.0155739	-1.09836	0.00250324	-1.13215	0.243921	-1.06559	0.00161225	-1.1871	0.00416334	-1.1618	0.284681	-1.04944	0.0235742	-1.13658	0.246624	1.06246	0.0684292	-1.11731	0.133386	-1.0935	0.828675	1.0124	0.29018	-1.06976	0.155434	-1.06477	0.428164	-1.03462	0.029707	1.10692	0.922048	-1.00478	0.0312601	-1.09872	0.103477	-1.07068	0.191334	1.05523	0.378716	-1.04285	0.00279334	1.11814	0.41264	1.03974
CCDC92	0.00189172	1.87441	0.00251168	1.83232	0.0218537	1.91746	0.0440661	1.71952	0.0842891	1.57539	0.00438778	2.30843	0.0589978	1.78786	0.873971	1.04647	0.0839581	1.79942	0.135273	1.6486	0.0147543	2.4157	0.0915789	1.87094	0.731666	-1.08544	0.411119	-1.21982	0.207027	1.36441	0.912812	-1.03047	0.434838	1.19328	0.74903	1.07429	0.0310491	1.69917	0.403603	1.25042	0.0158001	-1.60599	0.0621317	-1.69596
RN7SK	0.103659	1.24935	0.00251979	1.58633	0.935046	-1.01631	0.0373761	1.40989	0.00115825	1.8474	0.15299	1.25222	0.000633374	2.14791	0.0152839	-1.6122	0.495713	-1.14349	0.489119	1.14589	0.209336	-1.28747	0.194172	1.33229	0.203611	-1.21032	0.255865	1.18469	0.0293422	-1.41766	0.0415389	1.44836	0.595906	-1.07535	0.0822291	1.28618	0.131726	-1.23981	0.0167964	1.54116	0.000447529	-1.62395	0.58536	1.09227
GALC	0.00268476	1.92763	0.00252393	1.93809	0.0337273	1.91723	0.0499893	1.82163	0.0387753	1.89271	0.01067	2.28603	0.114352	1.72034	0.973581	-1.01088	0.124273	1.80202	0.103646	1.87234	0.0403441	2.26143	0.19868	1.70183	0.799131	-1.07184	0.946297	-1.01851	0.398082	1.26289	0.642931	-1.1568	0.447484	1.21664	0.351294	1.27383	0.0839002	1.59776	0.673336	1.13593	0.0187076	-1.68806	0.107688	-1.66628
SQRDL	0.0113866	1.44426	0.00253363	1.58357	0.176437	1.3172	0.0189562	1.66274	0.0193971	1.65894	0.123492	1.36707	0.029154	1.71135	0.415975	-1.20223	0.208563	1.38305	0.211604	1.37988	0.608895	1.13711	0.211148	1.42348	0.76228	1.05805	0.774754	1.05482	0.28288	-1.22708	0.658758	1.09949	0.26278	1.2219	0.269072	1.21854	0.843189	-1.03515	0.265834	1.26489	0.00889563	-1.50645	0.367365	-1.20773
TMEM156	0.0395648	1.83846	0.00255161	2.63872	0.555919	1.2809	0.0944268	2.06516	0.0416584	2.48018	0.0100028	3.35622	0.038274	2.91562	0.143462	-2.06004	0.996259	1.00248	0.726343	1.20395	0.364098	1.6292	0.55172	1.41532	0.398255	-1.40195	0.81238	-1.09823	0.437841	1.3629	0.788043	1.12972	0.877087	-1.05885	0.661229	1.17653	0.170842	1.69138	0.41964	1.42856	0.00591836	-2.52801	0.890355	-1.06201
GAL3ST4	0.00503105	1.31521	0.00255284	1.35136	0.0711605	1.28002	0.000216784	1.62982	0.0143369	1.31315	0.210968	1.13531	0.0121023	1.38322	0.634362	-1.05573	0.00400916	1.54378	0.103247	1.24382	0.569455	1.07538	0.0691739	1.31019	0.0194889	1.28047	0.667199	-1.04167	0.0250943	-1.26473	0.793569	1.02889	0.00209705	1.39497	0.412623	1.0764	0.266433	-1.10628	0.20812	1.14569	0.00247861	-1.28826	0.0897921	-1.20708
LOC729238	0.0619088	-1.08097	0.00263005	-1.14792	0.766147	-1.01793	0.000937694	-1.24132	0.050988	-1.11539	0.0812091	-1.10079	0.0501424	-1.135	0.0612292	1.1277	0.167023	-1.10075	0.869645	1.01104	0.718626	1.02444	0.929794	-1.00647	0.0501023	-1.11132	0.461632	1.03778	0.283851	1.05616	0.809188	1.01394	0.0166917	-1.13401	0.955586	1.0026	0.694359	1.01858	0.740265	-1.01848	0.00244807	1.14298	0.848041	-1.01063
STYK1	0.00176375	1.15476	0.00263592	1.14635	0.0193964	1.16323	0.0178321	1.17223	0.0516979	1.13381	0.0383126	1.14468	0.0952825	1.1295	0.832425	1.01472	0.0391883	1.18949	0.0868122	1.1505	0.0694691	1.16153	0.123908	1.14613	0.587035	1.03192	0.821113	-1.0131	0.995928	-1.00029	0.784552	-1.01826	0.130531	1.08908	0.406644	1.04639	0.302278	1.05844	0.52492	1.04162	0.0238041	-1.11111	0.0706404	-1.13077
LOC730032	0.0832536	1.07524	0.00264134	1.14977	0.927271	1.00553	0.144784	1.09127	0.0289721	1.14818	0.00942368	1.18687	0.0199704	1.18808	0.0597789	-1.14345	0.531644	-1.04781	0.955574	1.00414	0.616681	1.03797	0.638567	1.03903	0.199301	-1.07601	0.920878	-1.0055	0.487558	1.03946	0.530972	1.04088	0.492789	-1.03648	0.628397	1.02549	0.223245	1.06709	0.289651	1.0684	0.00350994	-1.15102	0.741303	1.02042
RER1	0.0226408	1.36774	0.00264519	1.55466	0.339725	1.2033	0.0347469	1.52362	0.0708431	1.42111	0.00455539	1.84241	0.112122	1.4212	0.236162	-1.29199	0.487207	1.17928	0.686296	1.09994	0.147801	1.42602	0.712033	1.1	0.923124	-1.01706	0.534139	-1.11603	0.192256	1.26669	0.588005	-1.11594	0.517986	1.11299	0.886398	1.02375	0.0579038	1.39799	0.903366	1.02382	0.00732134	-1.48923	0.64082	-1.09509
KIAA1310	0.00571951	1.28604	0.00266924	1.32325	0.0804546	1.24988	0.070003	1.24881	0.0793766	1.23889	0.00460184	1.46878	0.0333368	1.3624	0.667908	-1.0587	0.276243	1.17956	0.299047	1.1702	0.0421616	1.38734	0.137099	1.28686	0.470869	-1.08376	0.415636	-1.09534	0.231669	1.14555	0.779043	1.03629	0.77813	1.02963	0.849606	1.01983	0.0460082	1.25093	0.284785	1.14302	0.0101721	-1.26798	0.18195	-1.18409
KCNK6	0.41766	1.04029	0.00269582	1.1833	0.232213	-1.09341	0.0123464	1.19842	0.215186	1.08465	0.00197515	1.27204	0.0333163	1.18693	0.00337371	-1.29383	0.358698	-1.07961	0.0473098	-1.19286	0.836149	-1.01713	0.34597	-1.09007	0.786458	1.01673	0.0743996	-1.12345	0.133336	1.10085	0.957506	1.00375	0.592787	1.03132	0.138089	-1.09293	0.0918011	1.1078	0.776199	1.01946	0.00093838	-1.20487	0.087301	1.13061
TMEM97	0.0166651	-1.35111	0.00271254	-1.48994	0.250941	-1.22522	0.0014808	-1.78779	0.00946271	-1.55343	0.222684	-1.20382	0.0395391	-1.46616	0.263151	1.21606	0.0599123	-1.47014	0.213071	-1.27742	0.957653	1.01017	0.377845	-1.20566	0.102569	-1.27733	0.687078	-1.0591	0.0636581	1.32649	0.904085	1.01987	0.0218449	-1.40514	0.211878	-1.1871	0.322141	1.1439	0.519317	-1.10753	0.00384306	1.42909	0.441939	1.13009
HS.296031	0.016667	1.60531	0.00271325	1.87227	0.250938	1.37642	0.0387636	1.8558	0.0786428	1.67098	0.0211035	2.02454	0.0437272	2.00117	0.340012	-1.36025	0.387306	1.36431	0.563713	1.22844	0.272807	1.48836	0.328708	1.47118	0.942081	-1.01936	0.549534	-1.17239	0.714284	1.10171	0.788656	1.08478	0.48522	1.19039	0.84495	1.04959	0.271308	1.32143	0.372018	1.30315	0.0101488	-1.76419	0.500426	-1.21957
ICAM3	0.00970872	1.43882	0.0027392	1.55035	0.143071	1.33531	0.0129184	1.70718	0.0423192	1.51923	0.0866768	1.41098	0.0490665	1.59303	0.49865	-1.16104	0.131953	1.47039	0.282509	1.30851	0.430888	1.21528	0.250048	1.37208	0.495116	1.13368	0.869099	-1.0305	0.484615	-1.13724	0.874063	1.03376	0.145612	1.29609	0.488699	1.1268	0.857505	1.03116	0.388873	1.19281	0.0116894	-1.46588	0.322765	-1.22542
C17ORF28	0.040419	1.15912	0.0027407	1.2639	0.550819	1.06302	0.00455295	1.29151	0.00322096	1.30906	0.329472	1.0787	0.00061949	1.47227	0.0662766	-1.18897	0.406979	1.08624	0.33704	1.10101	0.331712	-1.10222	0.0643573	1.23827	0.871628	1.01193	0.684915	1.03031	0.00735502	-1.25635	0.0419126	1.20505	0.287305	1.07769	0.200125	1.09529	0.0563592	-1.15171	0.0120625	1.26113	0.000691141	-1.26131	0.763589	-1.02475
DENND4C	0.014442	-1.22607	0.00275359	-1.30037	0.216007	-1.15601	0.0261767	-1.31497	0.045539	-1.27303	0.00926067	-1.39542	0.195691	-1.18762	0.367563	1.12488	0.287969	-1.16899	0.395924	-1.13171	0.150164	-1.24051	0.730808	-1.05577	0.815853	-1.02528	0.864697	1.01842	0.339616	-1.10975	0.37504	1.11724	0.323774	-1.10625	0.539286	-1.06404	0.103781	-1.18795	0.857606	1.0215	0.0108791	1.25559	0.470446	1.09024
LOC100131096	0.239852	-1.10222	0.00275526	-1.32549	0.480968	1.09104	0.000492581	-1.51685	0.0026762	-1.39738	0.375677	-1.08652	0.0134614	-1.34781	0.00368268	1.44616	0.689468	-1.04888	0.773509	1.03491	0.0293027	1.331	0.591288	1.07297	0.0617354	-1.19476	0.445053	-1.07096	0.00900916	1.30595	0.84147	-1.02062	0.0293728	-1.22096	0.236754	-1.10649	0.0286351	1.22231	0.558309	-1.05956	0.000395708	1.35029	0.163117	-1.15301
HS.155736	0.0110351	2.32134	0.00275935	2.81716	0.163384	1.91279	9.53433e-09	5.35449	2.898e-07	3.51547	0.884159	-1.01966	8.32044e-07	3.75485	0.0237735	-1.4728	3.73314e-06	3.63558	0.000188715	2.38693	0.0318371	-1.50175	0.000222002	2.54947	1.88562e-05	2.28041	0.0569505	1.30127	3.8037e-08	-4.21583	0.0306428	1.42073	4.62724e-07	2.96937	0.000271196	1.79219	2.15258e-06	-2.58192	0.00037952	1.93961	1.69039e-07	-2.5223	0.00572354	-1.58498
GPR64	0.00661222	1.18298	0.00277904	1.2095	0.0928081	1.15704	0.0497862	1.17907	0.00671268	1.27788	0.124591	1.1332	0.0158952	1.27593	0.622585	-1.04534	0.242565	1.12793	0.0618979	1.22246	0.426561	1.08405	0.0870705	1.2206	0.595229	-1.04072	0.374578	1.06971	0.227578	-1.09726	0.451513	1.06754	0.638214	1.03362	0.0816329	1.13842	0.835618	-1.01465	0.138956	1.13634	0.0088324	-1.17892	0.192738	-1.11783
GALNTL1	0.000511943	1.59362	0.00278823	1.46134	0.00370437	1.73789	0.0910525	1.32886	0.0146272	1.55026	0.0593752	1.37966	0.0126926	1.68129	0.352898	1.18924	0.0404619	1.58034	0.00945158	1.84364	0.028565	1.64075	0.0077481	1.99946	0.359881	-1.1529	0.68027	1.06523	0.548895	-1.09665	0.337902	1.18693	0.661138	1.06505	0.101077	1.28139	0.455654	1.11409	0.0576623	1.41242	0.0245574	-1.3207	0.0116862	-1.62604
EXD2	0.0076482	1.51166	0.00281992	1.61196	0.108431	1.4176	0.0153945	1.76446	0.0282876	1.65299	0.0928072	1.44708	0.0691271	1.59366	0.594158	-1.13711	0.118686	1.55171	0.178443	1.45368	0.376045	1.27259	0.262369	1.4015	0.545121	1.12952	0.861895	1.0354	0.479835	-1.15327	0.951531	-1.01405	0.158993	1.31589	0.304973	1.21677	0.845354	1.03723	0.494791	1.16455	0.0138205	-1.50215	0.264844	-1.28751
SPC24	0.0030548	1.34471	0.00283466	1.34876	0.0368062	1.34067	0.041531	1.34203	0.0205985	1.40884	0.053151	1.31876	0.0901072	1.3166	0.968654	-1.00604	0.109924	1.33397	0.0662349	1.40039	0.131042	1.31085	0.167408	1.3087	0.975087	-1.00399	0.635263	1.06269	0.830734	-1.02768	0.840722	-1.02993	0.34865	1.12083	0.16554	1.18813	0.441773	1.09756	0.522059	1.0954	0.021389	-1.26991	0.118178	-1.26077
MRPS36	0.00728296	1.37261	0.00283594	1.43749	0.102333	1.31067	0.00729378	1.56511	0.042999	1.372	0.146664	1.24322	0.00681173	1.68715	0.580286	-1.09676	0.0726828	1.42703	0.240575	1.25096	0.503281	1.13354	0.0500958	1.5383	0.49347	1.10035	0.565828	-1.08324	0.143338	-1.23538	0.23144	1.21621	0.110142	1.24369	0.644634	1.0619	0.654697	-1.05995	0.0608102	1.36095	0.00664016	-1.37639	0.187995	-1.23199
LOC100134291	0.000448164	1.36432	0.00284908	1.28208	0.00305525	1.45183	0.0662017	1.21466	0.0627889	1.21814	0.00200078	1.45284	0.0726846	1.24445	0.286934	1.1324	0.0243516	1.37549	0.0233217	1.37942	0.00157974	1.6452	0.0265238	1.40921	0.474622	-1.07112	0.499006	-1.06705	0.0915075	1.18534	0.739583	-1.03708	0.494824	1.06335	0.471514	1.06701	0.00753659	1.31823	0.396615	1.09472	0.0253986	-1.1876	0.00827398	-1.3787
DPYSL3	0.00773326	-1.50784	0.00285361	1.60737	9.77817e-06	-3.65449	1.16494e-05	2.19968	0.00195486	1.55968	0.446346	1.09454	0.000407912	1.86935	5.86728e-09	-5.87411	1.67805e-05	-2.67044	6.58137e-07	-3.76622	4.21869e-08	-5.36673	8.82396e-06	-3.14233	0.00306682	1.49408	0.615688	-1.05858	0.000359339	-1.69744	0.170426	1.20268	0.0732965	1.22399	0.063467	-1.23426	3.62866e-05	-1.88788	0.956226	1.00688	4.65326e-07	-2.10403	4.3937e-08	3.97812
AURKAIP1	0.4605	1.06698	0.00287371	1.35163	0.204809	-1.18726	0.0140103	1.43357	0.0167852	1.41649	0.0913893	1.26043	0.1152	1.28083	0.00662848	-1.60473	0.503501	-1.11939	0.460108	-1.1329	0.164459	-1.27316	0.231384	-1.25288	0.501516	1.08813	0.58469	1.07087	0.488218	-1.09107	0.647261	-1.06796	0.397651	1.10534	0.467221	1.08955	0.643157	-1.05581	0.799512	-1.03566	0.00255359	-1.39383	0.105062	1.26553
SNORA27	0.00914274	1.16017	0.00287644	1.19261	0.130603	1.1286	0.120633	1.11827	0.00415361	1.26296	0.0674225	1.1437	0.00682104	1.28342	0.490328	-1.05671	0.525974	1.05825	0.060857	1.19518	0.379121	1.08232	0.061961	1.21454	0.170462	-1.09852	0.310965	1.07066	0.341185	-1.06607	0.249468	1.09384	0.714375	-1.02296	0.0631409	1.13124	0.944798	1.00429	0.0680118	1.15326	0.00555152	-1.16981	0.228007	-1.09488
PRKCE	0.0775468	-1.17845	0.00288912	-1.35761	0.865623	-1.02293	0.00891041	-1.48151	0.091092	-1.26296	0.0244986	-1.38458	0.109735	-1.28869	0.0776178	1.32718	0.517039	-1.11629	0.768733	1.05084	0.801688	-1.04325	0.873286	1.02987	0.338904	-1.13001	0.47499	1.0948	0.798929	-1.03253	0.659931	1.06576	0.15556	-1.19	0.881339	1.01772	0.435908	-1.09719	0.961926	-1.00665	0.00560496	1.34678	0.762987	-1.04284
HS.552025	0.00557152	-1.20048	0.00289319	-1.22197	0.0745237	-1.17936	0.00310269	-1.33491	0.0269936	-1.21991	0.0893619	-1.1577	0.124131	-1.16349	0.70622	1.03613	0.0286464	-1.28837	0.136839	-1.17738	0.300917	-1.11733	0.32284	-1.12292	0.132156	-1.13124	0.967377	-1.00321	0.401361	1.06886	0.508616	1.06177	0.0248397	-1.20014	0.320291	-1.07717	0.875197	-1.01159	0.839836	-1.01766	0.0116971	1.17845	0.175733	1.12931
GTPBP3	0.0369358	1.42954	0.00289464	1.73542	0.501684	1.17758	0.0506425	1.68299	0.0489986	1.69035	0.0282481	1.81593	0.0624996	1.76602	0.188104	-1.47372	0.677468	1.142	0.667569	1.14699	0.515173	1.2322	0.605561	1.19834	0.856724	-1.04377	0.875986	-1.03772	0.805291	1.06027	0.937494	1.0216	0.638211	1.11067	0.621707	1.1165	0.38455	1.21676	0.5381	1.17674	0.00910764	-1.68156	0.835947	-1.05588
SLC35B4	0.00195952	-1.50429	0.00289528	-1.47389	0.0208859	-1.53532	0.109565	-1.31744	0.0099773	-1.622	0.0144369	-1.57267	0.112674	-1.37066	0.829033	-1.04168	0.150574	-1.37235	0.0250639	-1.68961	0.0331698	-1.63822	0.140665	-1.42779	0.376048	1.15207	0.395418	-1.14538	0.550943	-1.09917	0.625306	1.09281	0.820525	-1.03408	0.0723452	-1.32721	0.112993	-1.27892	0.643175	-1.08441	0.0204977	1.34624	0.0636975	1.41385
GALNTL4	0.00126429	1.38985	0.00290836	1.34436	0.0118776	1.43689	0.014162	1.43432	0.0398163	1.33777	0.0706473	1.28513	0.0856065	1.3148	0.658402	1.06883	0.022106	1.53305	0.0487744	1.42985	0.0757359	1.37359	0.0814923	1.4053	0.481473	1.09291	0.974028	-1.00408	0.646286	-1.05929	0.850051	-1.02754	0.0894137	1.23478	0.288083	1.13573	0.503303	1.08231	0.446472	1.11236	0.0276048	-1.24849	0.0443923	-1.35231
PECI	0.00864215	1.88573	0.00291122	2.10451	0.121998	1.68971	0.0120154	2.3814	0.0187944	2.22141	0.189481	1.50968	0.0138983	2.65343	0.533874	-1.24549	0.1153	1.91202	0.155819	1.78357	0.624815	1.21212	0.0954701	2.13044	0.63519	1.1492	0.873895	1.04743	0.125555	-1.59785	0.404649	1.32748	0.173233	1.47197	0.278918	1.35412	0.560334	-1.17392	0.126954	1.67599	0.00792751	-1.92441	0.238607	-1.47874
LOC728470	0.00866243	1.20952	0.00291743	1.25002	0.122171	1.17033	0.0120894	1.30519	0.168951	1.14243	0.0190786	1.27705	0.0278513	1.29862	0.543402	-1.06809	0.113171	1.22199	0.578309	1.0696	0.153964	1.19564	0.154553	1.21583	0.554636	1.0548	0.181349	-1.13228	0.786836	1.02458	0.652223	1.04772	0.152283	1.13357	0.68283	-1.03506	0.250282	1.1043	0.24195	1.12673	0.00975457	-1.2144	0.257726	-1.1221
NDFIP1	0.0337497	1.24658	0.00294566	1.39443	0.462129	1.1144	0.00336243	1.56063	0.0115768	1.44067	0.270543	1.15385	0.0157109	1.48992	0.142489	-1.25128	0.192017	1.24723	0.395912	1.15136	0.622044	-1.08444	0.33903	1.19072	0.25408	1.15348	0.767391	1.0368	0.0489705	-1.29675	0.566019	1.08433	0.0728626	1.24467	0.293044	1.13076	0.223016	-1.15432	0.239406	1.17731	0.00317515	-1.37059	0.732474	-1.04732
RNF150	0.00556902	1.35446	0.00295017	1.39372	0.0736508	1.31631	0.0263023	1.28919	0.0690289	1.22253	5.48313e-05	1.8135	0.0518374	1.28476	0.633574	-1.0588	0.1564	1.21759	0.291863	1.15463	0.00122576	1.71278	0.200296	1.2134	0.348386	-1.09955	0.113188	-1.18021	0.00271347	1.43347	0.390812	-1.10461	0.722039	1.0338	0.744176	-1.03095	0.000321346	1.55695	0.791646	1.02953	0.0021485	-1.31204	0.0825376	-1.22509
LOC652839	0.00775825	1.12851	0.00296181	1.14922	0.107227	1.10817	0.114951	1.09173	0.0308118	1.13405	0.0198448	1.14785	0.00161945	1.2684	0.554713	-1.03704	0.457177	1.05274	0.205287	1.09355	0.154019	1.10685	0.0168192	1.22309	0.13631	-1.08261	0.576096	-1.02908	0.805789	-1.01262	0.0558075	1.12818	0.679506	-1.02	0.590588	1.02618	0.40466	1.04118	0.0124899	1.17373	0.0044849	-1.13328	0.164508	-1.08488
IKBKB	0.0292215	1.18935	0.00296958	1.28836	0.406771	1.09795	0.0160187	1.27596	0.00324219	1.37294	0.267931	1.10733	0.00172802	1.49129	0.139884	-1.17342	0.474379	1.08739	0.190586	1.17003	0.618719	-1.05969	0.0764743	1.27089	0.736469	-1.02957	0.433335	1.07093	0.0231302	-1.24377	0.0893428	1.19576	0.556031	1.04918	0.110839	1.14558	0.148273	-1.12986	0.0262135	1.26508	0.00165874	-1.2769	0.584908	-1.05393
LOC100131801	0.0125934	1.7334	0.00298432	1.98307	0.180271	1.51517	0.0343713	2.03582	0.0516505	1.90512	0.0275745	2.10908	0.101061	1.84601	0.452343	-1.30882	0.275846	1.55547	0.351347	1.4556	0.241013	1.61144	0.433422	1.41044	0.884277	1.0439	0.877491	-1.04656	0.760534	1.09429	0.796532	-1.09147	0.362012	1.29215	0.526232	1.19325	0.290816	1.34815	0.67168	1.14897	0.0143443	-1.81624	0.408023	-1.31498
C14ORF169	0.104987	1.36089	0.00299347	1.87146	0.969824	-1.01049	0.0381378	1.89074	0.0540179	1.79446	0.0448518	1.84551	0.048129	2.00433	0.0669878	-1.89109	0.999594	-1.00018	0.885257	-1.05385	0.946462	-1.0247	0.883874	1.05988	0.982165	1.00607	0.814418	-1.0657	0.922846	-1.02658	0.787861	1.08746	0.607673	1.13995	0.788244	1.07065	0.688912	1.1073	0.50605	1.22262	0.00613062	-1.88396	0.662624	1.1402
TMEM150A	0.0614212	1.2791	0.00300773	1.53332	0.730889	1.06702	0.00474353	1.78908	0.0235225	1.55089	0.170648	1.28166	0.041106	1.56494	0.0894602	-1.437	0.339248	1.24501	0.735386	1.07926	0.613198	-1.12121	0.730115	1.08903	0.238464	1.2256	0.938571	1.01302	0.166506	-1.2729	0.897035	1.02527	0.0904211	1.32607	0.4855	1.11715	0.457959	-1.12528	0.51606	1.1293	0.00422489	-1.51561	0.917439	1.01944
C19ORF53	0.102078	1.25493	0.00303265	1.57907	0.989418	-1.00268	0.0153787	1.72142	0.023074	1.65145	0.116006	1.38831	0.0650733	1.57345	0.0619083	-1.5833	0.744772	1.08724	0.869505	1.04304	0.610089	-1.14045	0.982279	-1.00626	0.548496	1.12242	0.753382	1.062	0.377573	-1.1868	0.984189	-1.00436	0.288001	1.21488	0.424562	1.15587	0.723892	-1.06548	0.682429	1.09067	0.00531405	-1.57954	0.656915	1.09886
GMFG	0.0844802	-1.74897	0.00307744	-2.88135	0.89827	-1.06162	0.000485737	-4.91782	0.00246644	-3.6396	0.363057	-1.38467	0.0255523	-2.73221	0.0263688	2.71411	0.205261	-1.81194	0.521865	-1.34099	0.155	1.96011	0.989351	-1.00667	0.0497374	-2.05178	0.356847	-1.37354	0.0118698	2.641	0.86748	1.06712	0.0153271	-2.38377	0.12712	-1.66112	0.0563691	1.91976	0.664007	-1.17748	0.000863513	2.83702	0.67936	-1.16813
FOXR2	0.00961961	-1.83408	0.00308069	-2.0512	0.133051	-1.63994	0.0466255	-2.01509	0.0351999	-2.11504	0.0443465	-2.03267	0.0748257	-2.03951	0.553629	1.25078	0.267265	-1.61107	0.224024	-1.69098	0.259064	-1.62513	0.297708	-1.63059	0.941231	1.02332	0.894438	-1.04237	0.970734	1.01154	0.984466	1.00702	0.454324	-1.24818	0.348117	-1.32283	0.433875	-1.26126	0.498692	-1.26635	0.0160469	1.85728	0.320287	1.41991
OGFRL1	0.0824596	-1.11265	0.00309039	-1.22203	0.883618	-1.01306	0.00182695	-1.35694	0.0489105	-1.18534	0.0913211	-1.15339	0.0736363	-1.19226	0.0584014	1.20627	0.265016	-1.12491	0.86518	1.01765	0.664647	1.04584	0.917552	1.01175	0.0812257	-1.15299	0.623198	1.03863	0.341679	1.07716	0.733101	1.03061	0.0315796	-1.18531	0.91405	-1.0078	0.728702	1.02533	0.86225	-1.01486	0.00342134	1.21685	0.735438	-1.02918
E4F1	0.00613446	1.29284	0.00309847	1.32742	0.0800776	1.25916	0.0319062	1.35211	0.0542734	1.30416	0.0408885	1.32968	0.0759122	1.32255	0.721566	-1.05421	0.148611	1.28258	0.211945	1.2371	0.17564	1.2613	0.223841	1.25454	0.839341	1.0253	0.850968	-1.02342	0.982625	1.00269	0.974692	-1.0045	0.289225	1.13326	0.482931	1.08521	0.370509	1.11073	0.473899	1.10359	0.0186594	-1.26732	0.216645	-1.18952
RAMP1	0.00991104	-1.30587	0.0031046	-1.37344	0.13687	-1.24163	0.00437947	-1.56487	0.0355833	-1.35673	0.0858638	-1.2736	0.115853	-1.28808	0.513676	1.10615	0.0594488	-1.41469	0.24578	-1.22653	0.416576	-1.15137	0.422918	-1.16447	0.171733	-1.19854	0.942593	1.00923	0.468486	1.09801	0.594857	1.08158	0.0400853	-1.30684	0.426459	-1.10113	0.864271	-1.02067	0.809782	-1.03462	0.0112382	1.30964	0.302627	1.16031
DDX58	0.0110462	1.24947	0.00312492	1.30917	0.153288	1.19249	0.0537635	1.22197	0.00236239	1.42738	0.158972	1.15172	0.00154563	1.5455	0.407913	-1.09785	0.396059	1.11306	0.0508758	1.30016	0.701023	1.04907	0.0238209	1.40775	0.246662	-1.11667	0.306499	1.10167	0.0577736	-1.20839	0.0742758	1.22487	0.956884	-1.00471	0.0526582	1.19932	0.390436	-1.07869	0.0164074	1.31938	0.00270204	-1.27794	0.208353	-1.14251
MYO10	0.160872	1.21806	0.00313597	1.59356	0.729688	-1.07407	0.0371921	1.57132	0.134883	1.36403	0.008849	1.82018	0.0374798	1.68354	0.0326786	-1.7116	0.73917	-1.08927	0.382991	-1.25481	0.810535	1.06344	0.953043	-1.01667	0.896589	-1.02514	0.275159	-1.23796	0.377546	1.18671	0.760079	1.06944	0.744873	1.06011	0.536889	-1.11783	0.20414	1.26465	0.507874	1.1516	0.00363723	-1.62243	0.451289	1.17467
PDLIM7	0.000257513	1.90362	0.00315216	1.614	0.0013525	2.24522	0.0524868	1.54624	0.0780824	1.47795	0.00887814	1.87366	0.0779158	1.57047	0.185052	1.39109	0.0122982	2.15096	0.0170734	2.05596	0.00303421	2.60643	0.0180085	2.18466	0.787285	-1.05563	0.570575	-1.12117	0.322922	1.22378	0.884641	-1.03398	0.279537	1.23104	0.419263	1.16609	0.0333304	1.55013	0.316522	1.25422	0.0467854	-1.37044	0.00607852	-2.03651
RNASEK	0.00247495	-1.27864	0.00319164	-1.26813	0.0263521	-1.28924	0.00395025	-1.39629	0.084602	-1.19521	0.0947548	-1.18781	0.0246547	-1.32328	0.883305	-1.01665	0.0138877	-1.41953	0.138095	-1.2151	0.150034	-1.20758	0.0468299	-1.34531	0.201551	-1.1316	0.37899	1.08731	0.33518	1.09634	0.630409	-1.05341	0.0292241	-1.23492	0.781324	-1.02471	0.846911	-1.01711	0.173087	-1.15785	0.0143009	1.20873	0.0600783	1.23292
LOC375295	0.0132559	1.64152	0.00319826	1.85249	0.183579	1.45457	0.0133022	2.13593	0.0478116	1.78423	0.101933	1.59418	0.0434282	1.98289	0.443555	-1.27356	0.154607	1.67712	0.342357	1.40097	0.523065	1.25175	0.258625	1.55696	0.487373	1.19994	0.824764	-1.05931	0.429848	-1.23094	0.781026	1.0867	0.151119	1.43987	0.544689	1.16028	0.955788	1.0136	0.346884	1.31698	0.0116225	-1.72655	0.380805	-1.29168
C9ORF64	0.0909533	-1.16378	0.00321841	-1.33888	0.929307	-1.01158	0.000106259	-1.55633	0.00124503	-1.39294	0.595749	-1.0449	0.00135202	-1.46021	0.010124	1.32356	0.144238	-1.17587	0.632297	-1.05242	0.0410757	1.26668	0.405215	-1.10325	0.0287824	-1.21048	0.588337	-1.04407	0.000748208	1.40521	0.256305	-1.11185	0.00653919	-1.26552	0.183283	-1.10781	0.00541709	1.27457	0.0873071	-1.17232	0.000169346	1.34355	0.640794	-1.04193
SMCHD1	0.00612324	-1.16238	0.00322111	-1.17941	0.0781496	-1.1456	0.00690375	-1.24456	0.0677886	-1.14568	0.019227	-1.20003	0.218687	-1.10726	0.718098	1.02951	0.0507328	-1.20888	0.246678	-1.11284	0.105651	-1.16563	0.46425	-1.07552	0.252274	-1.08188	0.637665	1.03218	0.654183	-1.03058	0.325259	1.08022	0.0564256	-1.1376	0.638908	-1.03002	0.189733	-1.08893	0.878232	1.01142	0.0154185	1.14296	0.197469	1.10375
RNF141	0.0166166	1.32431	0.00325253	1.43758	0.229327	1.21996	0.00314907	1.68057	0.0339775	1.40549	0.170973	1.23145	0.0333407	1.48397	0.340489	-1.17838	0.0778861	1.42617	0.359308	1.19273	0.815948	1.04504	0.2769	1.25933	0.162486	1.22716	0.811607	-1.0342	0.152893	-1.23353	0.810702	1.03959	0.0388517	1.34668	0.532187	1.0867	0.570138	-1.0784	0.349748	1.15992	0.00665325	-1.38447	0.416527	-1.13695
KIAA1217	0.0226207	1.46652	0.0032531	1.6897	0.30962	1.27283	0.0464037	1.64972	0.0174577	1.85706	0.10091	1.49417	0.0388683	1.82806	0.300292	-1.32752	0.472414	1.24271	0.273537	1.3989	0.693649	1.12554	0.33802	1.37705	0.855454	-1.0415	0.601357	1.12433	0.444173	-1.18852	0.708191	1.10098	0.571152	1.12657	0.225076	1.29855	0.998699	1.00034	0.335104	1.27425	0.00995742	-1.61858	0.568736	-1.15209
C5ORF13	0.00536237	1.30025	0.00326841	1.32541	0.0663999	1.27557	0.0382399	1.30345	0.0660772	1.25935	0.00365099	1.50145	0.162727	1.21701	0.777309	-1.03907	0.150513	1.25444	0.217555	1.212	0.0275622	1.44499	0.348533	1.17125	0.909713	-1.01287	0.60466	-1.06043	0.136007	1.19216	0.426604	-1.10991	0.397594	1.0949	0.641788	1.0506	0.0259967	1.2974	0.946804	1.00836	0.0145654	-1.25527	0.16209	-1.19885
ZNF643	0.010714	1.21862	0.00327417	1.26671	0.144747	1.17236	0.0505451	1.24851	0.0884182	1.20894	0.0155036	1.33214	0.0534892	1.28736	0.52657	-1.08048	0.296862	1.15551	0.41356	1.1189	0.139433	1.23291	0.250637	1.19147	0.834849	-1.02131	0.529624	-1.06612	0.521194	1.06754	0.864862	1.01997	0.525311	1.06252	0.816494	1.02225	0.16005	1.14849	0.390556	1.10232	0.0138487	-1.22838	0.32243	-1.11942
EIF5B	0.0345316	1.42023	0.00329761	1.68837	0.450575	1.19466	0.0537313	1.6438	0.0396914	1.70855	0.0364119	1.72725	0.0809873	1.66852	0.223489	-1.41326	0.625783	1.16312	0.54139	1.20894	0.51881	1.22217	0.624748	1.18061	0.881255	-1.03495	0.940489	1.01731	0.89045	1.03218	0.956355	-1.01456	0.614653	1.11517	0.475284	1.16809	0.439781	1.18345	0.619458	1.13532	0.0110307	-1.62809	0.776462	-1.075
PTPRU	4.87876e-05	-1.34295	0.00333362	-1.20294	0.000135199	-1.49924	0.00539052	-1.2315	0.00112335	-1.29663	0.424919	-1.05281	0.00590092	-1.26751	0.0092545	-1.24631	0.000140849	-1.53483	4.81301e-05	-1.61601	0.00503944	-1.31212	0.000178496	-1.5797	0.678766	-1.02579	0.141146	-1.09877	0.00923323	1.20149	0.371744	-1.06598	0.0250598	-1.15328	0.00305613	-1.22686	0.433706	1.04656	0.0194676	-1.19386	0.0295049	1.11323	8.82979e-05	1.44989
TLK1	0.023283	-1.22055	0.0033468	-1.31459	0.314119	-1.13324	0.0573406	-1.28863	0.0224973	-1.36996	0.045382	-1.30886	0.100692	-1.28162	0.309709	1.16003	0.514828	-1.11085	0.308695	-1.18097	0.455732	-1.1283	0.572116	-1.10482	0.8421	1.02407	0.629481	-1.05953	0.979871	1.00301	0.820945	1.03154	0.60907	-1.05916	0.253936	-1.13987	0.499593	-1.07915	0.700396	-1.05225	0.0126604	1.27995	0.604722	1.07109
SLC12A2	0.108391	1.18069	0.00335479	1.39953	0.979104	-1.00394	0.0129595	1.49381	0.0950833	1.28541	0.00860223	1.5389	0.188471	1.2505	0.0546586	-1.40505	0.73915	1.06317	0.629384	-1.09308	0.621789	1.09526	0.564817	-1.12359	0.471922	1.10455	0.465588	-1.10616	0.318949	1.14923	0.388408	-1.14752	0.247904	1.16437	0.826548	-1.02853	0.159189	1.20667	0.687114	-1.06307	0.00509645	-1.39016	0.605177	1.08185
ALPK2	0.110679	-1.32501	0.00335613	-1.77442	0.966918	1.01069	0.0524003	-1.72029	0.0305328	-1.8527	0.0730564	-1.64148	0.0393793	-1.95816	0.0679855	1.79339	0.901005	1.04249	0.922518	-1.03307	0.791567	1.09254	0.810607	-1.09188	0.834087	1.05365	0.851791	-1.04771	0.646561	1.12163	0.675213	-1.12797	0.76871	-1.07124	0.503226	-1.17093	0.957168	-1.01263	0.422154	-1.25137	0.00618954	1.78992	0.667894	-1.1261
HS.147030	0.0516426	-1.099	0.00339069	-1.16678	0.618225	-1.03516	0.0154278	-1.19759	0.019804	-1.18749	0.024647	-1.17866	0.342768	-1.07635	0.133201	1.12715	0.480967	-1.06249	0.543295	-1.05353	0.601768	-1.0457	0.62274	1.0472	0.495121	-1.04468	0.611415	-1.03295	0.724061	-1.02272	0.191374	1.10363	0.224615	-1.07725	0.290901	-1.06636	0.360682	-1.05685	0.449906	1.05514	0.00807655	1.15253	0.980994	-1.00167
KIAA0240	0.209434	1.23348	0.00341019	1.73489	0.596591	-1.14026	0.0400822	1.74904	0.0492549	1.70171	0.0674274	1.63086	0.0363458	1.93571	0.0314934	-1.97822	0.703536	-1.13103	0.642153	-1.16249	0.552308	-1.21299	0.950992	-1.02196	0.995587	-1.00133	0.874787	-1.03864	0.694881	-1.09923	0.629565	1.14326	0.702328	1.09023	0.812702	1.05492	0.991391	1.00243	0.439615	1.23131	0.00479271	-1.79409	0.385951	1.26382
CFH	0.01623	1.34374	0.00341114	1.45887	0.218812	1.23769	0.044428	1.29765	0.0690071	1.2613	5.77117e-05	1.98193	0.0381636	1.36613	0.245685	-1.17871	0.535902	1.10091	0.661566	1.07007	0.00441761	1.68145	0.389157	1.15901	0.209382	-1.16048	0.121475	-1.20529	0.0027214	1.51566	0.545992	-1.08358	0.867555	-1.01813	0.63031	-1.05344	0.000461521	1.63273	0.731332	1.04471	0.00145797	-1.39185	0.304342	-1.14263
COX17	0.201946	-1.16562	0.00341783	-1.48485	0.617638	1.09287	0.0522613	-1.46173	0.0391782	-1.503	0.0505081	-1.4666	0.0619095	-1.5207	0.034629	1.62274	0.656295	1.11015	0.743629	1.07967	0.666476	1.10647	0.800128	1.0671	0.892458	1.02386	0.938069	-1.01364	0.912564	1.01933	0.884319	-1.02958	0.802645	-1.04173	0.650638	-1.07712	0.783909	-1.04589	0.648278	-1.09236	0.00550923	1.51386	0.39542	-1.1809
CCNK	0.0246324	1.40735	0.00342317	1.60447	0.327827	1.23445	0.0205828	1.7371	0.0518914	1.56589	0.0778455	1.49355	0.060377	1.64482	0.298287	-1.29974	0.303158	1.33649	0.50319	1.20476	0.616042	1.14911	0.441149	1.26549	0.617566	1.10865	0.864078	-1.03584	0.634129	-1.10326	0.897732	1.03083	0.244577	1.25902	0.585051	1.11162	0.79923	1.05029	0.473115	1.1792	0.0115507	-1.54083	0.606598	-1.12493
PDZD8	0.00856271	1.28929	0.00348289	1.33699	0.10947	1.2433	0.0290595	1.37222	0.0906611	1.26587	0.0413739	1.33909	0.0446306	1.39242	0.633884	-1.07535	0.167028	1.27606	0.345275	1.17717	0.210591	1.24525	0.180206	1.29485	0.811763	1.03063	0.543805	-1.08046	0.984767	-1.00242	0.733298	1.05091	0.283565	1.13899	0.778973	1.0339	0.401929	1.10607	0.301806	1.15914	0.0164017	-1.28348	0.258209	-1.17632
FAIM3	0.066206	-1.10713	0.00350678	-1.19309	0.734445	-1.02736	0.0356842	-1.1796	0.0852983	-1.1403	0.0478819	-1.16645	0.00306199	-1.34359	0.0891302	1.16132	0.866372	-1.01574	0.844041	1.01843	0.962113	-1.00442	0.167404	-1.15695	0.682706	1.02877	0.298006	1.07631	0.534248	1.04426	0.0852044	-1.15627	0.768073	-1.01933	0.740432	1.02175	0.93005	-1.00571	0.0361266	-1.19166	0.00313188	1.1961	0.995814	-1.0004
FAM84B	0.181918	1.5435	0.00353318	2.89418	0.685045	-1.21481	0.0989464	2.28913	0.0540561	2.68282	0.0167266	3.5924	0.0433962	3.33364	0.0361286	-3.51589	0.488302	-1.5359	0.660493	-1.31052	0.972	1.02176	0.936863	-1.05467	0.476964	-1.38875	0.798571	-1.12391	0.55394	1.31319	0.742703	1.18861	0.784678	-1.12439	0.864421	1.07594	0.331973	1.52736	0.512809	1.39631	0.00479491	-3.03753	0.437181	1.48841
VAMP8	0.195848	1.53053	0.00355448	2.93408	0.64365	-1.25254	0.000979981	4.11259	0.00131835	3.90011	0.583442	1.20673	0.00210669	4.37418	0.00499267	-3.67505	0.79837	1.11906	0.892526	1.06124	0.0227912	-3.04546	0.718414	1.19024	0.229055	1.50057	0.316308	1.3981	0.00211621	-3.41782	0.209229	1.62917	0.0916739	1.73119	0.131427	1.62442	0.00909984	-2.51571	0.103532	1.86416	0.000294531	-3.15204	0.265618	1.5126
YIPF5	0.157818	1.19513	0.00356507	1.50759	0.770774	-1.05548	0.0222479	1.59957	0.0528426	1.47063	0.0963553	1.38341	0.0363377	1.62882	0.0446805	-1.59124	0.982502	1.00524	0.74136	-1.08201	0.559645	-1.15023	0.92876	1.02362	0.692832	1.07291	0.81465	-1.04256	0.491986	-1.13111	0.644588	1.09914	0.415938	1.14708	0.827259	1.03703	0.82425	-1.0377	0.424466	1.17228	0.00518772	-1.53184	0.508862	1.1399
FZD8	0.070741	1.32577	0.0036134	1.64235	0.762369	1.07021	0.0954357	1.46538	0.0559049	1.56223	0.0072913	1.96418	0.0756483	1.60602	0.104533	-1.5346	0.868997	-1.04724	0.949138	1.018	0.384735	1.27993	0.882028	1.04654	0.477647	-1.16129	0.758566	-1.0663	0.259578	1.27263	0.909155	-1.02771	0.908231	-1.02278	0.781524	1.05577	0.109762	1.38961	0.705387	1.09138	0.00666962	-1.6178	0.886757	1.0334
HS.407903	0.0942506	1.40326	0.00366108	1.91075	0.918207	1.03055	0.251967	1.29963	0.0195683	1.78937	0.00027993	2.93153	0.0181247	1.97789	0.0294355	-1.85411	0.230143	-1.42664	0.901714	-1.03618	0.128508	1.5811	0.837645	1.06676	0.0286006	-1.6782	0.671235	-1.09564	0.0183708	1.76274	0.86402	1.04312	0.11875	-1.38998	0.786716	1.05597	0.00596068	1.90951	0.466312	1.19084	0.00105335	-1.90366	0.683298	1.10197
C1ORF26	0.0606851	1.15622	0.00371537	1.27642	0.676814	1.04734	0.0256553	1.31218	0.121573	1.19561	0.0223349	1.32259	0.0684687	1.28071	0.136257	-1.21872	0.604618	1.07669	0.892731	-1.01933	0.567019	1.08523	0.750167	1.05086	0.730883	1.03715	0.414052	-1.09152	0.658065	1.04813	0.973046	1.00412	0.366584	1.09527	0.835207	-1.02086	0.320461	1.1057	0.599135	1.06382	0.00840798	-1.26495	0.984104	1.00233
MED28	0.00772572	1.77609	0.0037282	1.89614	0.0938665	1.66363	0.0421084	1.91859	0.0323692	1.99868	0.0808215	1.72858	0.0618964	1.97771	0.701505	-1.13976	0.186301	1.68333	0.156258	1.7536	0.284678	1.51662	0.200689	1.7352	0.968991	1.01109	0.817386	1.06775	0.652944	-1.13659	0.874495	1.05284	0.371992	1.27263	0.285917	1.33664	0.663895	1.12292	0.38365	1.31983	0.0195086	-1.71743	0.234337	-1.46792
HIST1H2AM	0.00864557	-1.08628	0.00373541	-1.09836	0.106457	-1.07434	0.0171792	-1.10927	0.00468365	-1.13814	0.217467	-1.05047	0.0548459	-1.09695	0.622481	1.02237	0.12009	-1.085	0.0475698	-1.11324	0.589705	-1.02748	0.212633	-1.07295	0.721583	-1.0134	0.215707	-1.04872	0.128631	1.06111	0.97048	1.00159	0.211248	-1.04608	0.0452352	-1.07883	0.563328	1.02052	0.447973	-1.03215	0.0107246	1.08263	0.213861	1.05427
RSF1	0.0168737	1.24018	0.0037449	1.31462	0.217417	1.16996	0.0195103	1.37796	0.114901	1.22557	0.0214489	1.36972	0.0994655	1.27965	0.416805	-1.12364	0.211929	1.22633	0.585841	1.09071	0.224873	1.219	0.458671	1.13884	0.580004	1.06795	0.448512	-1.09475	0.626448	1.05944	0.808357	-1.03349	0.206438	1.15531	0.973109	1.00374	0.22859	1.14702	0.671766	1.05712	0.0138474	-1.2717	0.447111	-1.10568
PPP2CA	0.020344	1.22995	0.00375378	1.31299	0.261726	1.15215	0.056773	1.296	0.0470619	1.31264	0.0367419	1.33462	0.0842219	1.30702	0.37811	-1.1396	0.436305	1.13724	0.393353	1.15183	0.341847	1.17113	0.448515	1.14691	0.889856	-1.017	0.999009	1.00015	0.85465	1.02255	0.96825	-1.00558	0.556806	1.06979	0.472482	1.08629	0.375247	1.10816	0.56668	1.08071	0.0151063	-1.27594	0.522091	-1.09075
RPS9	0.0243247	-1.10266	0.00380023	-1.14216	0.309181	-1.06452	0.00608663	-1.17083	0.0055435	-1.17357	0.396869	-1.04316	0.00447055	-1.21052	0.228343	1.07294	0.18424	-1.09123	0.173522	-1.09379	0.658626	1.02855	0.100346	-1.12823	0.57647	-1.02694	0.533139	-1.03016	0.016714	1.13582	0.205638	-1.07362	0.159155	-1.06712	0.143184	-1.07012	0.114457	1.07637	0.0617127	-1.11067	0.00283068	1.13235	0.451962	1.04061
TMEM65	0.0119404	1.21604	0.00383674	1.26241	0.149592	1.17137	0.16932	1.15558	0.0274104	1.27995	0.0246965	1.28699	0.0164092	1.37164	0.52558	-1.07772	0.59578	1.07225	0.203021	1.18765	0.189854	1.19418	0.10986	1.27273	0.206624	-1.13553	0.92496	1.00922	0.865638	1.01664	0.372648	1.10676	0.715465	-1.03395	0.337391	1.09337	0.304262	1.1006	0.127361	1.18803	0.0109587	-1.22988	0.288367	-1.12424
PPP2R5B	0.0032287	1.17095	0.00384846	1.16652	0.0326425	1.17541	0.00639129	1.23463	0.0241116	1.18028	0.143803	1.10633	0.104841	1.1397	0.92093	1.00762	0.0218407	1.24404	0.0592376	1.18928	0.217683	1.11476	0.155935	1.14839	0.232628	1.0814	0.77516	1.0184	0.296065	-1.07042	0.698708	-1.02883	0.0411279	1.142	0.201818	1.08194	0.985226	1.00111	0.603871	1.03746	0.0206499	-1.12767	0.0842829	-1.13799
PTGER4	0.00927868	2.39196	0.0039331	2.69875	0.111975	2.12005	0.022233	3.01905	0.0314618	2.79137	0.169008	1.85935	0.0178392	3.7916	0.631748	-1.27297	0.140247	2.37167	0.176828	2.19281	0.502854	1.46064	0.0931013	2.97856	0.789337	1.11825	0.986209	1.00725	0.214723	-1.70663	0.393454	1.51522	0.251665	1.58528	0.35714	1.44292	0.757924	-1.12851	0.129356	2.08377	0.01259	-2.37541	0.226519	-1.77811
SNORA32	0.0570335	1.12373	0.00396757	1.21073	0.631831	1.04298	0.129793	1.13886	0.0732109	1.16963	0.0121778	1.26355	0.012019	1.31095	0.132166	-1.16083	0.856775	-1.01929	0.943112	1.00758	0.428664	1.08849	0.304229	1.12932	0.263448	-1.09464	0.490611	-1.05641	0.544753	1.04929	0.293933	1.10209	0.665504	-1.03259	0.999112	-1.00008	0.223844	1.09703	0.13398	1.14659	0.00541248	-1.20696	0.916556	-1.00918
RPS23	0.0210043	1.93618	0.00398471	2.38061	0.26257	1.57472	0.0715723	2.18049	0.0453767	2.40976	0.0376684	2.50814	0.0709111	2.46585	0.38415	-1.51177	0.487882	1.44235	0.379986	1.594	0.341741	1.65908	0.399773	1.63111	0.756741	-1.1286	0.974781	1.0124	0.866268	1.06788	0.923512	1.04394	0.669361	1.1695	0.454125	1.31856	0.381607	1.38343	0.484886	1.35548	0.0153037	-2.17905	0.515301	-1.32704
EGR1	0.0606639	1.28101	0.00398596	1.51021	0.661005	1.08659	0.00598244	1.63997	0.0128182	1.54484	0.342648	1.16018	0.00251095	1.91577	0.0812707	-1.38987	0.410894	1.17995	0.596456	1.1115	0.370567	-1.19797	0.156422	1.37839	0.575051	1.08706	0.979524	1.00381	0.0218404	-1.45935	0.104869	1.33741	0.203639	1.19975	0.431693	1.11673	0.110222	-1.26265	0.0389839	1.44577	0.00188341	-1.50908	0.919974	-1.01659
NACC2	0.00147425	1.31556	0.00398993	1.27189	0.0118127	1.36073	0.0371987	1.26623	0.0194372	1.3114	0.171887	1.15843	0.0122369	1.40698	0.575162	1.06985	0.0378174	1.35469	0.0229104	1.40301	0.12619	1.23935	0.0138371	1.50527	0.863602	-1.0173	0.767255	1.03002	0.188627	-1.14545	0.29244	1.13132	0.306548	1.10256	0.151751	1.14992	0.922067	-1.00919	0.058961	1.25121	0.0220758	-1.20397	0.0285291	-1.30559
VSIG1	0.0176275	1.28418	0.00401307	1.37344	0.219687	1.20072	0.0584038	1.2128	0.000157398	1.62901	0.187932	1.13795	0.0002716	1.69906	0.2327	-1.14385	0.633942	1.06028	0.0113704	1.42414	0.966272	-1.00519	0.010063	1.48538	0.0540337	-1.20863	0.0401994	1.22617	0.00899702	-1.31578	0.0251422	1.29697	0.463086	-1.06545	0.00417769	1.33729	0.119261	-1.1501	0.00433635	1.40659	0.000580246	-1.34302	0.200026	-1.14298
RAPGEFL1	0.0504109	-1.10791	0.00401714	-1.1765	0.571344	-1.04331	0.00874012	-1.22372	0.00728146	-1.23135	0.275919	-1.07734	0.0455597	-1.18203	0.136196	1.12766	0.351313	-1.08519	0.3172	-1.09195	0.598478	1.0467	0.619711	-1.04822	0.424744	-1.05332	0.356742	-1.06208	0.0840444	1.12515	0.938121	-1.00575	0.160617	-1.09188	0.130494	-1.10005	0.291307	1.06713	0.51825	-1.0474	0.00516594	1.16693	0.88591	1.01026
HS.551115	0.154686	-1.08378	0.00402111	-1.19808	0.811216	1.02001	0.00165547	-1.31272	0.00811625	-1.2397	0.142913	-1.11334	0.219921	-1.1079	0.0254932	1.22206	0.435214	-1.07419	0.874337	-1.01444	0.313675	1.09765	0.332255	1.10304	0.0705034	-1.13943	0.427881	-1.05572	0.201589	1.09321	0.231017	1.10037	0.0340492	-1.15842	0.229045	-1.08153	0.429567	1.05193	0.454544	1.05813	0.00261443	1.19658	0.419043	-1.06308
PTTG1IP	0.0364454	1.77776	0.0040481	2.32761	0.434702	1.35781	0.0121134	2.77218	0.0178537	2.58235	0.250881	1.52307	0.0208013	2.89511	0.205335	-1.71424	0.306909	1.61715	0.381135	1.50641	0.797718	-1.12551	0.309107	1.68886	0.546043	1.23223	0.739919	1.12103	0.103569	-1.80347	0.50292	1.30562	0.200928	1.53012	0.300799	1.40527	0.369778	-1.34089	0.222581	1.61191	0.00637501	-2.22157	0.691091	-1.16352
HS.545246	0.608568	-1.02162	0.0041045	-1.14683	0.148241	1.0988	0.0188727	-1.16838	0.00907083	-1.19459	0.0508546	-1.133	0.34237	-1.06829	0.00431244	1.26013	0.331488	1.07853	0.488601	1.05487	0.179407	1.11221	0.0654374	1.17958	0.568257	-1.03324	0.285024	-1.06426	0.884235	1.00833	0.199696	1.09058	0.508093	-1.03627	0.255673	-1.06423	0.981024	1.00127	0.265904	1.07449	0.00263845	1.16313	0.0617033	-1.13468
ILVBL	0.0214204	1.6128	0.00412547	1.87153	0.263336	1.38983	0.0371568	1.89745	0.0980859	1.63514	0.0102948	2.28642	0.134638	1.66247	0.367343	-1.34658	0.35325	1.40908	0.594938	1.21429	0.161065	1.69794	0.598295	1.23458	0.907348	1.03201	0.540581	-1.18159	0.31058	1.32332	0.642968	-1.15577	0.401989	1.2406	0.883906	1.03775	0.100916	1.55172	0.849281	1.0586	0.0135647	-1.7385	0.516417	-1.21645
TTC8	0.0107443	1.47339	0.00413799	1.56635	0.128109	1.38595	0.0397561	1.60095	0.0417643	1.59219	0.0840824	1.47	0.0614983	1.62688	0.615516	-1.13017	0.212981	1.41656	0.21985	1.40881	0.340839	1.30069	0.233074	1.43951	0.901857	1.02523	0.930561	1.01776	0.661277	-1.09292	0.841849	1.04744	0.353527	1.19568	0.370958	1.18783	0.687869	1.0793	0.382932	1.21896	0.0193261	-1.47108	0.29518	-1.27018
RNY5	0.000207245	-1.42279	0.00415471	-1.27982	0.000840003	-1.58173	0.0218326	-1.3302	0.0677351	-1.24399	0.019471	-1.33901	0.21848	-1.17774	0.117996	-1.2359	0.00380674	-1.64399	0.00946685	-1.53744	0.00348129	-1.65488	0.0307502	-1.45557	0.574568	-1.06259	0.790171	1.02905	0.521227	-1.07198	0.416772	1.10694	0.072769	-1.21279	0.275424	-1.11908	0.0630516	-1.22243	0.694502	-1.04796	0.0740787	1.16123	0.00422289	1.49726
C4ORF34	0.00402138	1.31645	0.00417939	1.31448	0.0406268	1.31843	0.128044	1.21854	0.0387909	1.3224	0.0352112	1.33079	0.0236752	1.43281	0.983302	1.003	0.223537	1.22219	0.0952257	1.32636	0.0887743	1.33479	0.0549264	1.43711	0.361644	-1.11698	0.989496	-1.00157	0.954067	1.00689	0.447247	1.1111	0.905474	1.01337	0.3281	1.11788	0.297453	1.1264	0.132672	1.2308	0.02112	-1.25095	0.102349	-1.25545
LOC650076	0.484621	-1.03352	0.00421228	1.16602	0.00625334	-1.2455	0.0365385	1.17782	0.100719	1.13211	0.0375721	1.17658	0.0571193	1.18444	0.000496613	-1.45229	0.0379231	-1.23303	0.0166361	-1.28281	0.0371129	-1.23433	0.0608064	-1.22614	0.865424	1.01175	0.553621	-1.04195	0.881464	1.01033	0.809014	1.01934	0.973364	-1.00216	0.447124	-1.05091	0.957757	-1.00343	0.952216	1.00458	0.00144236	-1.21964	0.00539192	1.28302
TNK2	0.00560717	1.37197	0.00421392	1.39051	0.0602872	1.35368	0.0616069	1.36442	0.0338021	1.43386	0.068945	1.35148	0.0642311	1.4258	0.880725	-1.02721	0.171447	1.32828	0.112808	1.39588	0.185249	1.31569	0.150923	1.38804	0.850895	-1.02843	0.798201	1.03889	0.784885	-1.04158	0.858059	1.03111	0.469395	1.1075	0.259153	1.17547	0.519678	1.0949	0.355635	1.16755	0.0247646	-1.31098	0.163996	-1.26942
CD68	0.181724	1.20329	0.00421669	1.55543	0.725875	-1.07427	0.0708671	1.48436	0.0715825	1.48268	0.0183767	1.71782	0.083381	1.54463	0.0452839	-1.67094	0.655366	-1.1257	0.652311	-1.12697	0.916624	1.02805	0.786269	-1.08177	0.755025	-1.06351	0.749242	-1.06511	0.502708	1.14246	0.970012	-1.00854	0.920741	1.01854	0.926583	1.01716	0.304314	1.21368	0.76194	1.06836	0.00656699	-1.57714	0.466229	1.17404
VIPR1	0.0403077	-2.11298	0.00423279	-3.05496	0.465769	-1.46146	0.0286433	-3.40158	0.0218663	-3.6522	0.152456	-2.13035	0.0520712	-3.41588	0.221773	2.09036	0.461968	-1.62727	0.400775	-1.74717	0.976908	-1.01913	0.497518	-1.63412	0.788866	-1.13983	0.645205	-1.25316	0.321879	1.6373	0.807926	-1.14623	0.365504	-1.52312	0.279792	-1.65876	0.758702	1.15117	0.435934	-1.53081	0.0102447	2.85287	0.76243	1.17765
TRMT1	0.0182962	1.7875	0.00423375	2.08835	0.222234	1.52998	0.0358383	2.18735	0.106299	1.78653	0.0228336	2.36995	0.0883511	2.03668	0.434855	-1.36495	0.294482	1.60251	0.543739	1.30885	0.223548	1.73629	0.412692	1.49212	0.844111	1.06667	0.534417	-1.22795	0.603125	1.18702	0.93525	-1.03109	0.354441	1.33586	0.879378	1.04778	0.223148	1.47077	0.576502	1.22621	0.016035	-1.91488	0.451513	-1.31826
STS-1	0.0871275	2.51764	0.00423781	5.40516	0.838174	1.17268	0.0700321	4.65257	0.0522985	5.27765	0.031909	6.4986	0.0858414	5.3213	0.1131	-4.60924	0.992716	1.0094	0.894932	1.14502	0.738083	1.40991	0.898232	1.15449	0.795611	-1.21917	0.968589	-1.03054	0.746596	1.28068	0.982637	-1.01929	0.790547	1.20979	0.634719	1.40737	0.415005	1.80661	0.678466	1.42135	0.00977239	-5.23022	0.83223	1.19629
FLJ20021	0.0642017	1.25339	0.00424752	1.45973	0.675161	1.07622	0.026878	1.41574	0.160109	1.2308	0.00055758	1.88224	0.0862632	1.34812	0.0807175	-1.35635	0.815459	1.04379	0.598457	-1.10201	0.0916983	1.38773	0.975825	-1.00611	0.815414	-1.03247	0.127096	-1.24434	0.0222937	1.41594	0.539052	-1.1021	0.646982	1.0607	0.401337	-1.11523	0.00713448	1.49287	0.998987	1.00019	0.00288464	-1.43083	0.960461	1.00753
PAOX	0.00652253	1.25168	0.0042561	1.27006	0.071602	1.23356	0.00106093	1.26509	6.79026e-05	1.38038	0.656129	1.02591	1.27803e-05	1.55307	0.660159	-1.02959	0.0138573	1.22873	0.00138694	1.34071	0.961299	-1.00359	0.000177705	1.50843	0.618259	-1.02796	0.124456	1.09277	7.49527e-05	-1.35933	0.0016242	1.27874	0.180314	1.07431	0.00404129	1.19284	0.00354462	-1.19698	0.000139518	1.37408	0.000134524	-1.23429	0.0115606	-1.19184
C1ORF50	0.0558322	1.41514	0.00427357	1.75095	0.60571	1.14374	0.0701401	1.60618	0.0980942	1.53418	0.00510654	2.24189	0.0849526	1.67719	0.148608	-1.5309	0.879343	1.04917	0.994596	1.00214	0.240377	1.46443	0.792369	1.09556	0.641138	-1.11659	0.471398	-1.187	0.171659	1.39701	0.846039	-1.054	0.862729	1.03894	0.939231	-1.01698	0.0640416	1.55015	0.730139	1.0943	0.00775394	-1.69966	0.940661	-1.01959
KBTBD8	0.00625798	2.4835	0.00431515	2.61375	0.0676696	2.35973	0.0240261	3.08136	0.0751707	2.34512	0.0700286	2.38665	0.06798	2.75364	0.843877	-1.10765	0.0953716	2.7819	0.210114	2.11721	0.200273	2.15471	0.167697	2.48603	0.622799	1.2382	0.728544	-1.16229	0.769339	-1.13539	0.897928	1.06581	0.183836	1.74699	0.572264	1.25892	0.538122	1.28572	0.383701	1.52647	0.023717	-2.20903	0.176921	-1.95398
GSTT1	0.00904254	-1.16638	0.00440204	-1.18732	0.102204	-1.14581	0.0154323	-1.24117	0.061289	-1.17214	0.0464384	-1.18607	0.182592	-1.13436	0.697449	1.03623	0.0946654	-1.19777	0.240117	-1.13115	0.20033	-1.1446	0.424212	-1.0947	0.405184	-1.0663	0.873677	1.01217	0.961611	-1.00367	0.526629	1.05736	0.115869	-1.12504	0.494509	-1.05038	0.381554	-1.06539	0.906867	-1.0099	0.0221365	1.15193	0.253071	1.10377
FEM1C	0.368892	1.0892	0.00441985	1.35787	0.349011	-1.14458	0.0648692	1.31215	0.114932	1.25559	0.00858151	1.51663	0.0685385	1.36195	0.0140601	-1.55419	0.348112	-1.18446	0.241654	-1.23782	0.890294	-1.02476	0.500454	-1.14115	0.728402	-1.04707	0.433571	-1.11043	0.276935	1.15847	0.980718	1.00368	0.954125	-1.00715	0.629612	-1.06184	0.19332	1.18136	0.797426	1.03829	0.00376107	-1.39532	0.194847	1.21655
EPOR	0.0177356	1.37953	0.00443923	1.49604	0.210334	1.2721	0.0189341	1.51408	0.011751	1.57365	0.288778	1.18678	0.0028213	1.92772	0.380924	-1.17604	0.228431	1.28744	0.16883	1.33809	0.964422	1.00913	0.0418698	1.63916	0.936081	-1.01226	0.796212	1.04006	0.0415162	-1.40065	0.0934285	1.36324	0.382624	1.13449	0.23858	1.18826	0.255513	-1.18069	0.0254161	1.51591	0.00459092	-1.45004	0.302418	-1.19364
TSPO	0.0215064	1.34294	0.00443954	1.46656	0.255369	1.22974	0.107374	1.3303	0.0135287	1.60179	0.101847	1.33708	0.0147291	1.70839	0.372189	-1.19258	0.616568	1.11548	0.189441	1.34313	0.600444	1.12117	0.147505	1.43251	0.371528	-1.15832	0.537174	1.10589	0.393325	-1.1505	0.325167	1.20509	0.951379	-1.00929	0.174817	1.23814	0.983427	-1.00316	0.121646	1.33766	0.00957881	-1.42153	0.438555	-1.15073
CD40	0.0021973	-1.20744	0.00447739	-1.18655	0.018311	-1.2287	0.014621	-1.24376	0.070245	-1.16517	0.0906604	-1.15217	0.0771636	-1.18741	0.702826	-1.03552	0.0251779	-1.28795	0.0832107	-1.20656	0.101126	-1.1931	0.0818959	-1.2296	0.415675	-1.06471	0.749448	1.02463	0.607261	1.04007	0.991879	-1.00089	0.081771	-1.14095	0.457469	-1.05499	0.576238	-1.04089	0.372407	-1.07921	0.0329258	1.13872	0.0576656	1.18743
TMEM1	0.238675	1.1575	0.00448583	1.48401	0.580007	-1.10764	0.000803895	1.74309	0.00985119	1.47226	0.495074	1.09407	0.00102087	1.86372	0.00511646	-1.64375	0.728373	1.06043	0.516822	-1.11648	0.028563	-1.50242	0.500256	1.13382	0.148635	1.20833	0.775362	-1.03656	0.0038884	-1.53998	0.0709474	1.32109	0.06146	1.26669	0.774591	1.03435	0.0152601	-1.38057	0.0370561	1.3726	0.000356752	-1.53785	0.245078	1.18057
HS.348844	0.123322	1.12754	0.00450108	1.2759	0.974887	-1.00358	0.109849	1.17814	0.114277	1.17552	0.00142777	1.46962	0.0273407	1.31537	0.0430852	-1.28047	0.511234	-1.08686	0.500246	-1.08928	0.284119	1.14772	0.845297	1.02726	0.254116	-1.11591	0.242174	-1.11922	0.0652274	1.20332	0.730018	1.03794	0.574002	-1.05093	0.55393	-1.05374	0.0264513	1.24061	0.43158	1.08604	0.00281379	-1.27941	0.629292	1.05156
KRT81	0.0119615	-3.51807	0.00452382	-4.32474	0.137328	-2.86186	0.0550517	-3.76548	0.0993898	-3.05364	0.0047436	-8.48983	0.127597	-3.26192	0.579471	1.51116	0.281281	-2.49178	0.402114	-2.02073	0.0533178	-5.61808	0.402804	-2.15855	0.80404	1.16568	0.487389	1.5414	0.148168	-2.53625	0.628425	1.41159	0.541445	-1.42732	0.856916	-1.10999	0.0354472	-3.78629	0.788369	-1.20145	0.015159	3.43926	0.28935	2.09552
CCDC82	0.0121296	1.48714	0.0045406	1.58857	0.139155	1.39217	0.075366	1.50425	0.0946871	1.46346	0.0245313	1.71116	0.0401225	1.74401	0.597674	-1.14107	0.329478	1.31828	0.378193	1.28253	0.161211	1.49961	0.17918	1.5284	0.6894	-1.08664	0.565943	-1.12721	0.669595	1.0928	0.63331	1.12087	0.655226	1.09097	0.781002	1.05557	0.226802	1.27344	0.2606	1.30283	0.0176776	-1.49614	0.296691	-1.27701
LOC100134172	0.0619044	1.10758	0.00460901	1.18235	0.639047	1.03755	0.0071746	1.25489	0.219921	1.09624	0.0218092	1.20406	0.0672998	1.1786	0.136528	-1.13956	0.313965	1.10121	0.680538	-1.03952	0.560007	1.0566	0.743639	1.03426	0.265899	1.08302	0.166805	-1.10569	0.725486	1.02492	0.96151	-1.00389	0.1036	1.11912	0.453701	-1.05091	0.345659	1.06494	0.631546	1.03798	0.00705285	-1.17342	0.967542	-1.00315
C22ORF32	0.085294	1.31084	0.00462206	1.62483	0.805586	1.05753	0.112892	1.45709	0.0419536	1.64787	0.0477574	1.62238	0.02845	1.8776	0.116859	-1.53644	0.855679	-1.05446	0.810342	1.07252	0.851943	1.05593	0.533051	1.22204	0.462386	-1.17509	0.990043	1.00271	0.933697	-1.01824	0.483098	1.19331	0.874643	-1.03265	0.572803	1.12246	0.635851	1.10166	0.269074	1.31277	0.00826612	-1.62232	0.895708	1.03201
LRFN3	0.015716	1.42837	0.00463712	1.54322	0.181539	1.32207	0.0185548	1.68814	0.149393	1.3476	0.0225897	1.65447	0.0999553	1.48908	0.503501	-1.16728	0.165879	1.44622	0.577369	1.15448	0.188517	1.41737	0.392562	1.27568	0.520746	1.13162	0.362603	-1.19334	0.614089	1.10162	0.842431	-1.04461	0.173706	1.2875	0.921404	-1.01782	0.215652	1.25674	0.630366	1.10753	0.0166251	-1.45594	0.37586	-1.2093
C2CD2	0.240555	1.24592	0.00463941	1.80949	0.582539	-1.16567	0.00287198	2.23256	0.00625928	2.04231	0.467046	1.17861	0.0119523	2.09468	0.0113396	-2.10926	0.844088	1.05846	0.91104	-1.03278	0.0605043	-1.78962	0.982494	-1.00696	0.233221	1.30198	0.503775	1.15618	0.0154555	-1.80015	0.47379	1.19588	0.118823	1.39141	0.279068	1.25037	0.0460309	-1.54691	0.296768	1.28894	0.00122545	-1.88412	0.281877	1.29972
C1ORF86	0.459301	1.09841	0.00465835	1.50188	0.259934	-1.24481	0.0108151	1.67718	0.0314502	1.52122	0.233838	1.24269	0.0256774	1.65877	0.00822555	-1.86956	0.636906	-1.1147	0.375459	-1.22898	0.0921866	-1.50444	0.635014	-1.12707	0.430778	1.14587	0.971829	1.00605	0.139444	-1.30163	0.538819	1.12913	0.316784	1.17751	0.772745	1.04737	0.232837	-1.21701	0.432241	1.16201	0.00247425	-1.57955	0.136905	1.34139
SIX1	0.0385567	1.21923	0.00466841	1.33486	0.430953	1.11361	0.128642	1.23146	0.0517995	1.31614	0.00921857	1.47981	0.0849064	1.31825	0.242986	-1.19867	0.873079	1.02736	0.582085	1.098	0.22564	1.23454	0.609034	1.09976	0.405685	-1.11194	0.889858	-1.01759	0.281078	1.14895	0.915797	-1.01541	0.887944	-1.01677	0.59434	1.06521	0.101631	1.22609	0.641536	1.06727	0.011124	-1.30534	0.725484	-1.05023
NR1H3	0.0707607	-1.36044	0.00466961	-1.6858	0.703359	-1.09786	0.0171101	-1.90122	0.0940602	-1.52924	0.0245304	-1.81835	0.191054	-1.45433	0.13825	1.53553	0.494062	-1.23815	0.989421	1.00411	0.58709	-1.18418	0.872736	1.05584	0.448751	-1.19332	0.624176	1.12025	0.612845	-1.12448	0.499655	1.19785	0.213725	-1.31952	0.940995	-1.01613	0.310536	-1.25081	0.86236	1.04527	0.0104539	1.6384	0.93465	-1.02115
CAPN2	0.0294026	1.43225	0.00472778	1.63635	0.335267	1.25361	0.125859	1.43678	0.0648366	1.56341	0.0127776	1.8948	0.0563063	1.70915	0.316626	-1.30531	0.742595	1.10072	0.539105	1.19772	0.215204	1.4516	0.405211	1.30938	0.418208	-1.19512	0.763069	-1.06783	0.387316	1.21009	0.831405	1.05465	0.940218	-1.01539	0.673678	1.08989	0.136894	1.37269	0.427875	1.21292	0.0125796	-1.56857	0.589642	-1.13932
GADD45GIP1	0.0106406	1.91499	0.00478978	2.08644	0.117049	1.75763	0.0273569	2.34732	0.0863982	1.89081	0.0527107	2.07904	0.095916	2.03756	0.672457	-1.18708	0.148042	1.97739	0.312807	1.59283	0.22837	1.75139	0.286066	1.71645	0.636856	1.17319	0.70336	-1.13727	0.995026	-1.0021	0.940338	-1.02939	0.215905	1.49607	0.651158	1.1541	0.421231	1.2933	0.534912	1.2624	0.0230681	-1.86095	0.276448	-1.51482
ABI3	0.00189261	1.65631	0.00483105	1.55932	0.0144089	1.75934	0.557088	-1.04168	2.99652e-06	1.69507	8.3342e-08	2.06215	2.17912e-06	1.87278	0.14693	1.12828	0.377943	1.08313	5.1031e-06	1.91251	2.7058e-07	2.32667	2.91911e-06	2.11301	1.37846e-07	-1.94864	0.186424	1.09521	0.000120434	1.42236	0.0104657	1.25092	2.26188e-05	-1.48065	0.000384786	1.33615	1.01548e-06	1.6905	7.59384e-05	1.50596	6.7786e-06	-1.40983	1.32313e-05	-1.62955
FBXL10	0.0130696	1.36118	0.00483821	1.43469	0.145888	1.29143	0.0513402	1.44012	0.0800476	1.38083	0.0400398	1.47359	0.0800988	1.45141	0.601006	-1.11093	0.258077	1.29632	0.339688	1.24295	0.220374	1.32645	0.286195	1.30648	0.982007	1.00377	0.754237	-1.05369	0.836697	1.03499	0.941038	1.01427	0.421953	1.13554	0.625377	1.07967	0.331354	1.16728	0.464155	1.14622	0.0219426	-1.3642	0.326909	-1.20242
XYLB	0.0425154	-1.11878	0.00487886	-1.18081	0.460911	-1.06001	0.0321706	-1.20562	0.0892277	-1.15395	0.0570235	-1.1768	0.0744061	-1.1908	0.251978	1.11396	0.446167	-1.08228	0.731681	-1.03589	0.594855	-1.05641	0.555585	-1.06898	0.726763	-1.02715	0.680232	1.03213	0.942886	1.00549	0.906719	-1.01035	0.342373	-1.07175	0.815762	-1.01686	0.576782	-1.04107	0.523242	-1.05596	0.0141209	1.16778	0.762651	1.02593
CARM1	0.0185138	1.71825	0.00488181	1.96177	0.209685	1.50497	0.0435745	2.03595	0.0526375	1.97029	0.0770477	1.84179	0.0766347	2.02654	0.483232	-1.30353	0.297251	1.56188	0.33275	1.5115	0.415115	1.41292	0.344505	1.55466	0.883113	1.04696	0.994436	1.00218	0.778856	-1.09171	0.911803	1.04051	0.38317	1.2955	0.457694	1.24553	0.636938	1.14869	0.467666	1.28832	0.0196328	-1.81168	0.429418	-1.31807
RPL18A	0.0311395	1.11962	0.00492066	1.16869	0.347532	1.07262	0.0516597	1.16529	0.135758	1.12025	0.0192413	1.21006	0.0577771	1.18715	0.317091	-1.08956	0.47896	1.0695	0.767946	1.02816	0.275642	1.1106	0.410958	1.08956	0.936094	-1.00563	0.412457	-1.0599	0.526972	1.04567	0.811919	1.01935	0.53872	1.04149	0.919379	-1.00667	0.205057	1.0897	0.422418	1.06499	0.0136651	-1.15362	0.607819	-1.04078
NPEPPS	0.409472	1.05807	0.00492602	1.24258	0.316844	-1.10993	0.106982	1.17389	0.125968	1.16346	0.00507293	1.36553	0.0304052	1.29647	0.0100995	-1.37918	0.200575	-1.17488	0.178288	-1.18541	0.93497	-1.00999	0.644552	-1.06379	0.382466	-1.08387	0.318402	-1.09684	0.197195	1.12873	0.620629	1.05327	0.571345	-1.04969	0.490836	-1.06099	0.135283	1.14222	0.4859	1.07326	0.00264898	-1.27237	0.165308	1.15593
ATP5I	0.0033069	1.33671	0.00493376	1.31553	0.028816	1.35823	0.0307428	1.36465	0.0461381	1.32691	0.104353	1.25116	0.0797719	1.32525	0.832664	1.03246	0.0589812	1.40895	0.0798131	1.36998	0.146241	1.29177	0.107695	1.36827	0.703379	1.04924	0.932475	1.01072	0.592766	-1.07005	0.950363	1.00904	0.191171	1.17302	0.296308	1.1342	0.640158	1.05695	0.378967	1.1325	0.0340153	-1.238	0.0881787	-1.28637
LOC653115	0.296313	-1.09694	0.0049429	-1.32201	0.478892	1.09868	0.0570066	-1.30892	0.0171468	-1.42199	0.0960678	-1.26021	0.108492	-1.29244	0.0262077	1.45247	0.542595	1.10967	0.900545	1.02143	0.409009	1.15256	0.533099	1.12382	0.932194	1.01082	0.435932	-1.10485	0.62929	1.06324	0.849161	1.02804	0.822743	-1.02693	0.298137	-1.13428	0.873146	1.01911	0.935207	-1.01144	0.00603831	1.3451	0.289779	-1.16352
HS.26579	0.00559311	1.24301	0.00496083	1.24784	0.054559	1.2382	0.0692461	1.18871	0.00613523	1.32993	0.20656	1.12306	0.00363518	1.42861	0.939822	-1.00779	0.166675	1.17953	0.0286117	1.31965	0.354115	1.11438	0.0142893	1.41757	0.359734	-1.08302	0.420239	1.07242	0.0869947	-1.16825	0.110389	1.17981	0.80592	1.01994	0.0715675	1.16701	0.549061	-1.04962	0.0225963	1.27168	0.00910151	-1.20648	0.0771368	-1.1953
LOC643171	0.565977	1.03326	0.00499172	1.19912	0.188497	-1.12316	0.133241	1.12903	0.0959038	1.1457	0.00299961	1.3175	0.0404835	1.22025	0.00471567	-1.3468	0.0945994	-1.19288	0.122229	-1.17552	0.825548	-1.02224	0.373896	-1.10371	0.279735	-1.08571	0.405453	-1.0647	0.113858	1.13155	0.802744	1.02159	0.393199	-1.06221	0.542341	-1.04368	0.0906197	1.13303	0.690122	1.03343	0.00193156	-1.22873	0.0833361	1.16334
DKFZP586I1420	0.0108373	-1.15174	0.00499915	-1.17282	0.11669	-1.13103	0.033141	-1.18804	0.0137706	-1.22849	0.112749	-1.13088	0.157958	-1.13327	0.671101	1.03694	0.168829	-1.14572	0.0925439	-1.18472	0.369856	-1.09059	0.400822	-1.0929	0.767551	-1.02123	0.362692	-1.06785	0.531454	1.04575	0.608795	1.04282	0.275328	-1.0771	0.102802	-1.12126	0.820455	-1.01522	0.8224	-1.01779	0.0216523	1.14167	0.268649	1.09304
UBE2J1	0.0302006	1.58321	0.00502204	1.8736	0.33473	1.33782	0.0346853	1.96433	0.026034	2.05221	0.168406	1.51829	0.0443476	2.0871	0.326842	-1.40049	0.376647	1.4026	0.320068	1.46535	0.830421	1.08411	0.342419	1.49027	0.855804	1.05239	0.697663	1.11563	0.307887	-1.33958	0.683668	1.14099	0.382584	1.2628	0.288297	1.33089	0.773856	-1.07869	0.333569	1.35809	0.013175	-1.78042	0.580684	-1.18847
LOC653071	0.000755591	1.56816	0.00502617	1.42248	0.0042195	1.72877	0.00268971	1.52815	0.00224461	1.5449	0.629541	1.05831	0.000925522	1.75889	0.164822	1.21531	0.00107988	1.85718	0.000941573	1.87754	0.113065	1.28619	0.000428834	2.1376	0.5259	1.07461	0.447395	1.09034	0.00227012	-1.51874	0.0615865	1.29622	0.0301309	1.28633	0.0237401	1.30327	0.0907024	-1.20812	0.00436498	1.52279	0.0071006	-1.29314	0.00145441	-1.63408
HS.377419	0.00690839	-1.1378	0.00506538	-1.14483	0.0692024	-1.13081	0.00657966	-1.20761	0.153828	-1.09249	0.0203349	-1.16683	0.174784	-1.10165	0.857907	1.01239	0.0359948	-1.19283	0.331027	-1.07912	0.0822956	-1.15255	0.325007	-1.08817	0.202408	-1.07837	0.319886	1.05985	0.606738	-1.03009	0.47969	1.04811	0.042782	-1.12555	0.970983	1.00196	0.167329	-1.08009	0.898729	-1.0081	0.0205863	1.11416	0.157285	1.09782
SGMS2	0.018722	1.35847	0.00506685	1.46243	0.208225	1.2619	0.0049461	1.74887	0.084655	1.3619	0.111134	1.3269	0.0787425	1.43983	0.453976	-1.15892	0.0762208	1.50906	0.463396	1.17515	0.537303	1.14495	0.370567	1.2424	0.15528	1.27153	0.568231	-1.09771	0.436096	-1.13649	0.918723	-1.01922	0.0411348	1.40245	0.802388	1.03885	0.96398	1.00689	0.561767	1.11059	0.0133648	-1.39451	0.393227	-1.16831
KRT80	0.0803442	-1.43736	0.00509417	-1.87807	0.750133	-1.10006	0.0135014	-2.09049	0.261356	-1.35417	0.00365734	-2.49134	0.0953366	-1.70953	0.0960844	1.70723	0.55393	-1.22449	0.499246	1.26073	0.277332	-1.45929	0.997118	-1.00135	0.547823	-1.1657	0.110414	1.53056	0.143112	-1.47287	0.693781	1.12179	0.250659	-1.3231	0.319399	1.27262	0.0551666	-1.63311	0.890577	-1.03932	0.00536797	1.83107	0.895126	-1.03764
CCDC41	0.027428	1.49501	0.00510425	1.71137	0.303307	1.30599	0.0136533	1.98233	0.0959748	1.53861	0.124456	1.48338	0.0269805	1.99553	0.347293	-1.3104	0.204617	1.51277	0.613165	1.17416	0.695622	1.13201	0.237351	1.52285	0.452538	1.19591	0.503527	-1.17228	0.384988	-1.23084	0.491807	1.20654	0.154916	1.38678	0.917336	1.02318	0.924368	-1.02118	0.212706	1.39787	0.0117055	-1.63909	0.518206	-1.185
PANX2	0.0627128	-1.33484	0.00511624	-1.59665	0.622693	-1.11595	0.0425945	-1.63632	0.0251414	-1.74063	0.0860282	-1.50228	0.144364	-1.48136	0.180337	1.43075	0.642916	-1.14369	0.500439	-1.21659	0.865713	-1.05	0.912381	-1.03538	0.848629	-1.04191	0.568229	-1.13139	0.735021	1.07563	0.711402	1.09593	0.461394	-1.1618	0.277162	-1.25123	0.814109	-1.04856	0.897682	-1.03106	0.0132579	1.55421	0.962659	1.01119
CAMLG	0.0856511	1.22979	0.00513939	1.44155	0.782702	1.04914	0.0502034	1.4525	0.031627	1.51656	0.0815217	1.38623	0.115384	1.40072	0.135633	-1.37403	0.807482	1.0571	0.665766	1.10373	0.969031	1.00888	0.93852	1.01942	0.937591	1.01337	0.67737	1.0734	0.773211	-1.05019	0.857147	-1.03573	0.558253	1.09826	0.367874	1.15664	0.812816	1.03842	0.789536	1.05145	0.012041	-1.42505	0.885292	1.02746
NEK11	0.0753078	-1.07248	0.00515192	-1.1265	0.71327	-1.02106	0.0847775	-1.10957	0.0224058	-1.15529	0.083498	-1.11011	0.0721287	-1.13422	0.150657	1.10326	0.938003	-1.00572	0.532921	-1.04716	0.932768	-1.00621	0.731085	-1.02806	0.702364	1.02117	0.550202	-1.03344	0.711047	1.02051	0.894328	-1.00838	0.854975	-1.00941	0.270614	-1.05953	0.846128	-1.01	0.557301	-1.03638	0.0113055	1.12232	0.966709	-1.00253
HADH2	0.127291	-1.12733	0.00515213	-1.27285	0.989172	1.00156	0.0025988	-1.43546	0.17176	-1.15116	0.0996733	-1.18832	0.0150128	-1.3699	0.0499768	1.27483	0.362149	-1.126	0.431304	1.10744	0.58547	1.0728	0.610092	-1.07457	0.128264	-1.16432	0.152961	1.15276	0.306011	1.10494	0.419022	-1.09396	0.0524588	-1.20601	0.392999	1.08064	0.660757	1.04021	0.227589	-1.14021	0.00319809	1.2795	0.6718	-1.04593
BHLHB3	0.603608	1.04143	0.00518735	1.28129	0.17024	-1.18139	4.43741e-05	1.49057	0.000426545	1.36564	0.859975	1.01204	0.0030246	1.32201	0.000121629	-1.5137	0.860459	-1.01552	0.252023	-1.10842	0.000423987	-1.49569	0.17366	-1.145	0.00848722	1.21927	0.225005	1.08495	0.000256811	-1.37439	0.611764	1.03898	0.00617824	1.21616	0.154638	1.09489	0.000615859	-1.30856	0.478321	1.05305	4.00741e-05	-1.32749	0.00976386	1.23884
LZTR1	0.138152	1.27059	0.00520443	1.64227	0.942215	-1.01726	0.0788577	1.56684	0.0691033	1.59451	0.0349988	1.74052	0.0762449	1.68828	0.081634	-1.67061	0.836187	-1.06623	0.880463	-1.04773	0.894794	1.04185	0.975282	1.01057	0.776238	-1.06797	0.854415	-1.04332	0.74783	1.07725	0.898748	1.03436	0.862456	1.03824	0.787149	1.06029	0.454632	1.17784	0.620611	1.13554	0.00964211	-1.65093	0.655425	1.1213
ZNF317	0.0175859	1.52778	0.00523077	1.6775	0.192069	1.39143	0.0283193	1.82082	0.0829675	1.57828	0.0893559	1.56212	0.0545618	1.8088	0.51679	-1.20559	0.211401	1.51031	0.406028	1.30914	0.423734	1.29573	0.258876	1.50035	0.672993	1.10621	0.707566	-1.0938	0.665628	-1.10891	0.737128	1.09649	0.251659	1.30067	0.683576	1.09565	0.724264	1.0822	0.342311	1.29038	0.0191332	-1.57816	0.386268	-1.26099
NUS1	0.0443395	-1.24523	0.00524293	-1.38341	0.464447	-1.12085	0.0229385	-1.47911	0.069226	-1.35079	0.106793	-1.30093	0.0657606	-1.42224	0.251372	1.23426	0.372692	-1.19838	0.652933	-1.09441	0.792614	-1.05402	0.520635	-1.15231	0.565734	-1.08992	0.814915	1.03552	0.57044	1.08877	0.8434	-1.03441	0.246573	-1.18075	0.682739	-1.05891	0.930874	-1.01218	0.474311	-1.12648	0.0137437	1.3547	0.757288	1.05234
ZNF559	0.00347259	1.88453	0.00528889	1.81619	0.0293231	1.95544	0.0227011	2.05906	0.114808	1.604	0.056755	1.79405	0.0798734	1.84641	0.822544	1.07667	0.0459927	2.21693	0.153972	1.72698	0.0911844	1.9316	0.105821	1.98798	0.548977	1.18	0.544305	-1.18232	0.947141	-1.01835	0.948951	1.02038	0.133964	1.49628	0.68872	1.1088	0.363052	1.26827	0.377084	1.31281	0.0344661	-1.58998	0.0862529	-1.73736
RAC3	0.0463812	1.09011	0.00531547	1.13746	0.480113	1.04473	0.0554953	1.13649	0.0423651	1.14673	0.0347817	1.15416	0.194732	1.1008	0.247627	-1.08875	0.594073	1.04384	0.520445	1.05325	0.470785	1.06008	0.900153	1.01107	0.966509	1.00251	0.80873	1.01457	0.699754	1.02335	0.561925	-1.04084	0.526899	1.03632	0.412687	1.04753	0.341322	1.05568	0.96845	-1.00261	0.016276	-1.12509	0.810832	-1.01595
CCDC88A	0.0184169	1.42956	0.00535065	1.55037	0.199226	1.31816	0.0284582	1.64256	0.0617654	1.50934	0.142512	1.36946	0.0272957	1.7828	0.49768	-1.17616	0.221371	1.39655	0.354939	1.28328	0.568433	1.16435	0.167967	1.51578	0.756008	1.06344	0.7955	-1.05261	0.367498	-1.19835	0.456905	1.18618	0.284078	1.22502	0.585976	1.10678	0.934338	-1.01537	0.183456	1.35156	0.0157683	-1.48076	0.372947	-1.21878
PSD4	0.150546	-1.22925	0.0053655	-1.55263	0.897358	1.02751	0.0013842	-1.85161	0.00467078	-1.67996	0.619801	-1.08044	0.00454918	-1.82475	0.0197357	1.59534	0.461961	-1.16064	0.796676	-1.05304	0.0688935	1.47657	0.543369	-1.1438	0.162573	-1.24217	0.562094	-1.09106	0.00453767	1.65102	0.261922	-1.2182	0.0597558	-1.32727	0.2471	-1.18102	0.020151	1.43807	0.125211	-1.30419	0.000919077	1.57798	0.530789	-1.11
LOC729535	0.0560642	1.64497	0.00537134	2.17613	0.55991	1.24346	0.005462	2.82555	0.0120427	2.48528	0.40427	1.30889	0.0206953	2.5834	0.144617	-1.75005	0.255936	1.61455	0.40004	1.42012	0.483943	-1.33705	0.39382	1.47618	0.293186	1.38979	0.607705	1.17124	0.0372952	-2.00747	0.55403	1.23329	0.0985769	1.65044	0.239611	1.4149	0.157522	-1.5256	0.257679	1.48219	0.00475378	-2.10729	0.827688	-1.07662
LOC100134304	0.107719	1.38669	0.0053957	1.85328	0.900587	1.03757	0.03146	1.9085	0.0220616	2.00726	0.242757	1.38836	0.0133181	2.42645	0.0836388	-1.78617	0.851189	1.06849	0.741402	1.12378	0.479601	-1.28653	0.433666	1.35847	0.972047	1.00926	0.771569	1.07949	0.131694	-1.51443	0.286639	1.39009	0.550957	1.15956	0.403999	1.23193	0.35126	-1.26338	0.150456	1.54678	0.00540217	-1.873	0.813969	1.07095
AMFR	0.409766	-1.08925	0.00539765	-1.38369	0.32972	1.16623	0.0283413	-1.44399	0.0372692	-1.41283	0.179407	-1.23543	0.037094	-1.49108	0.0155672	1.6137	0.573317	1.11753	0.501639	1.14217	0.18824	1.30618	0.713642	1.08224	0.740192	-1.04976	0.893972	-1.01968	0.286261	1.17283	0.588563	-1.09565	0.559859	-1.08372	0.69307	-1.05572	0.441005	1.1127	0.46678	-1.12627	0.00434988	1.43403	0.20079	-1.2383
DDX17	0.131109	1.12933	0.005415	1.27847	0.983647	-1.00241	0.0529006	1.26574	0.185264	1.16743	0.0197299	1.3419	0.0247482	1.38309	0.074212	-1.28155	0.932081	-1.01249	0.52524	-1.09776	0.75251	1.04709	0.634243	1.07923	0.839014	-1.02232	0.244263	-1.13869	0.608871	1.05742	0.446056	1.10092	0.75803	1.0319	0.52231	-1.06783	0.327628	1.10685	0.263157	1.14774	0.006524	-1.28581	0.700696	1.04739
YIPF3	0.0700763	1.4838	0.00544505	1.92104	0.663838	1.14608	0.0295752	2.08156	0.0285242	2.09362	0.186193	1.52007	0.0484002	2.1268	0.15985	-1.67619	0.585541	1.24184	0.575701	1.24904	0.804673	-1.10271	0.584251	1.26883	0.745557	1.10043	0.725967	1.10894	0.282844	-1.38189	0.713747	1.13243	0.377274	1.28064	0.364464	1.28955	0.639214	-1.13869	0.407928	1.31411	0.0102233	-1.88209	0.969243	-1.01263
DDB2	0.00952581	-1.17575	0.00549298	-1.19289	0.0957649	-1.15886	0.0377363	-1.21427	0.107593	-1.15612	0.0392704	-1.21209	0.0980602	-1.18856	0.769961	1.02936	0.151319	-1.17963	0.303362	-1.12314	0.155483	-1.17751	0.247297	-1.15465	0.770212	-1.02438	0.617301	1.04221	0.792515	-1.02192	0.962493	1.00446	0.274691	-1.09016	0.722864	-1.02781	0.286346	-1.08781	0.509266	-1.06252	0.0272249	1.15795	0.232456	1.11842
EFR3A	0.012471	1.72771	0.00551346	1.86421	0.129239	1.60122	0.101623	1.68511	0.0424805	1.9469	0.0623173	1.82945	0.050401	2.09064	0.663932	-1.16424	0.351252	1.44739	0.201786	1.67224	0.258463	1.57136	0.185697	1.7957	0.61376	-1.15882	0.876609	1.04617	0.89647	-1.03855	0.675767	1.15041	0.741931	1.09403	0.342579	1.30103	0.49291	1.20743	0.288971	1.41714	0.0229567	-1.70971	0.282151	-1.42453
EIF2S1	0.335195	1.15896	0.00555365	1.60869	0.434279	-1.19766	0.0361876	1.69067	0.0674668	1.56598	0.110758	1.46929	0.0445603	1.78101	0.0253204	-1.92666	0.660033	-1.13958	0.487804	-1.23032	0.367508	-1.31128	0.808615	-1.08177	0.803388	1.05652	0.83077	-1.04831	0.551846	-1.14128	0.625161	1.13245	0.590494	1.11837	0.923179	1.02014	0.784749	-1.05817	0.479308	1.19046	0.0059523	-1.67913	0.281986	1.30822
MYH10	0.602894	-1.13327	0.00555454	-2.12715	0.17675	1.65628	0.000162154	-2.5381	4.44703e-05	-2.91055	0.86849	1.03053	5.96668e-05	-3.30947	3.63061e-05	3.52315	0.177267	1.38811	0.421002	1.21048	8.492e-05	3.63071	0.807658	1.06457	0.296428	-1.20489	0.0506438	-1.44622	2.36454e-05	2.99095	0.0167198	-1.71639	0.171294	-1.26179	0.0280689	-1.48712	6.85798e-05	2.51243	0.0122511	-1.73495	8.32262e-06	2.42339	0.00571792	-1.87023
GSPT1	0.0400306	1.21628	0.00560833	1.32328	0.413197	1.11794	0.0296628	1.38615	0.0551238	1.32542	0.0699806	1.30214	0.156487	1.26141	0.29461	-1.18368	0.37703	1.17105	0.523804	1.11974	0.589991	1.10007	0.742018	1.06566	0.61019	1.06953	0.954509	1.00751	0.902066	-1.01628	0.698638	-1.06027	0.275754	1.14707	0.501124	1.08703	0.614762	1.06416	0.868456	1.02434	0.0178161	-1.28998	0.719407	-1.05366
KIAA1881	0.0491115	-1.12457	0.00561899	-1.19273	0.493267	-1.06031	0.0103755	-1.26226	0.0259327	-1.216	0.0505176	-1.18254	0.418093	-1.07804	0.212935	1.12489	0.272086	-1.12212	0.452081	-1.08099	0.627131	-1.05125	0.705293	1.04346	0.267339	-1.09065	0.629554	-1.03768	0.997829	1.00021	0.174496	1.13153	0.106535	-1.12941	0.293143	-1.07992	0.546897	-1.04436	0.429029	1.06996	0.0127187	1.17092	0.844577	1.01671
CHST10	0.0161218	1.24611	0.00563935	1.29872	0.168646	1.19563	0.0838263	1.26294	0.0603476	1.29233	0.0662591	1.28398	0.040335	1.38795	0.575418	-1.08623	0.366129	1.16268	0.300053	1.18974	0.317701	1.18205	0.18783	1.27777	0.715852	-1.04565	0.909136	-1.01406	0.853493	-1.02286	0.56582	1.0846	0.663562	1.05132	0.501944	1.08075	0.545024	1.07238	0.240341	1.17741	0.0208939	-1.2587	0.34231	-1.13977
TMEM47	0.00727544	3.68633	0.00564591	3.8805	0.0690202	3.50189	0.000320071	1.78119	1.37403e-05	2.23361	2.39499e-12	19.3559	1.17695e-05	2.56498	0.468852	-1.10812	0.00868685	1.6074	0.000538411	2.01568	9.50528e-11	17.4674	0.000251381	2.31472	9.36274e-07	-2.69725	4.28964e-05	-1.99462	6.83184e-11	8.92377	0.00204095	-1.65866	0.00334223	-1.46956	0.31067	-1.12004	6.26109e-12	11.9162	0.684922	1.05405	8.92574e-09	-2.93792	4.34323e-06	-2.59739
AP2S1	0.00198009	-1.19431	0.00565321	-1.16608	0.0137976	-1.22323	0.00715093	-1.20623	0.0039835	-1.22802	0.508611	-1.04081	0.0128771	-1.21619	0.49369	-1.04901	0.00847649	-1.26535	0.00538488	-1.28821	0.26832	-1.09182	0.0117792	-1.2758	0.487622	-1.04128	0.276443	-1.06644	0.0162514	1.16908	0.443485	-1.05276	0.0609755	-1.11499	0.028884	-1.1392	0.221405	1.07054	0.080528	-1.12605	0.0147308	1.12317	0.0158891	1.18955
PLCL2	0.0833091	1.46937	0.00566478	1.94481	0.744825	1.11016	0.0542067	1.95463	0.118385	1.69823	0.0318779	2.14089	0.0717617	2.04803	0.149232	-1.75183	0.792983	1.11576	0.940579	-1.03156	0.631951	1.22209	0.732845	1.16908	0.997493	1.00098	0.551111	-1.20503	0.694631	1.13014	0.859511	1.06526	0.592971	1.16945	0.966568	-1.01228	0.369116	1.30442	0.539373	1.23682	0.012134	-1.91116	0.941829	1.0254
IQCB1	0.0271281	-1.13824	0.00566953	-1.18525	0.285989	-1.09309	0.00185834	-1.31049	0.0263403	-1.19017	0.176948	-1.10431	0.161417	-1.12655	0.331565	1.08431	0.0546443	-1.2086	0.318096	-1.09763	0.841676	-1.01845	0.703668	-1.03896	0.0571379	-1.14978	0.870058	-1.01122	0.207723	1.09271	0.433615	1.06405	0.0149279	-1.1921	0.354757	-1.06199	0.643526	1.03014	0.939016	1.00579	0.00934355	1.1604	0.497536	1.05299
SKA1	0.0237672	-1.11231	0.00566997	-1.1457	0.251028	-1.07989	0.00422843	-1.20681	0.00862817	-1.18274	0.419041	-1.04639	0.0364006	-1.15758	0.362965	1.06094	0.0892329	-1.13749	0.145276	-1.11481	0.846995	1.0139	0.27704	-1.09109	0.215096	-1.07051	0.443975	-1.04214	0.0362724	1.1298	0.837007	-1.01269	0.0530949	-1.10988	0.126206	-1.08337	0.19523	1.06921	0.365229	-1.05577	0.00725168	1.129	0.399868	1.05164
RDH5	0.0112315	-1.32252	0.00568324	-1.3653	0.113167	-1.28108	0.00597225	-1.48535	0.00216958	-1.58322	0.378764	-1.11618	0.0794398	-1.30348	0.655099	1.06575	0.0526725	-1.39372	0.0245799	-1.48555	0.77121	-1.04732	0.258988	-1.22306	0.329812	-1.12469	0.104486	-1.22457	0.0408707	1.30144	0.677949	1.05828	0.0685457	-1.24114	0.0185512	-1.33991	0.264528	1.13525	0.651889	-1.06109	0.00922758	1.2953	0.179161	1.20002
MYNN	0.00379012	1.17895	0.00569928	1.16789	0.0312013	1.19011	0.0469596	1.17772	0.0979344	1.14214	0.0579301	1.16765	0.0612081	1.19286	0.83003	1.01903	0.0804284	1.20013	0.138803	1.16387	0.0940092	1.18988	0.0868912	1.21556	0.903844	1.00887	0.662141	-1.03259	0.971532	-1.00261	0.75859	1.0262	0.287823	1.07735	0.584587	1.03841	0.356972	1.06631	0.278073	1.09399	0.0368065	-1.12952	0.0918547	-1.15537
ZNF706	0.04439	1.31002	0.00571341	1.48389	0.449245	1.15653	0.00038675	1.55081	3.06315e-05	1.78046	0.938742	-1.00728	3.45582e-05	1.93105	0.0364621	-1.28305	0.136806	1.20869	0.0168187	1.38767	0.0513268	-1.29239	0.00808907	1.50504	0.745363	1.03	0.0321683	1.23823	2.56018e-05	-1.75971	0.00773948	1.3798	0.109622	1.15418	0.00265918	1.36221	0.000420428	-1.47971	0.00119631	1.50161	5.30488e-05	-1.46688	0.40922	-1.08768
SLC38A2	0.398202	1.10075	0.00574266	1.42236	0.352633	-1.17391	0.0566891	1.36587	0.0943535	1.30868	0.00247798	1.7462	0.203738	1.25908	0.010679	-1.66973	0.315643	-1.22247	0.22776	-1.27589	0.819652	1.04579	0.203544	-1.32616	0.78223	-1.04131	0.508614	-1.10242	0.0667186	1.33249	0.382328	-1.16071	0.987707	-1.00211	0.697507	-1.05489	0.0485173	1.34	0.54034	-1.10495	0.00327348	-1.45682	0.156099	1.2699
CNOT1	0.205836	-1.18508	0.0057609	-1.50694	0.722605	1.07301	0.00243074	-1.73834	0.00280404	-1.71922	0.615839	-1.07876	0.0116364	-1.64795	0.0144112	1.61696	0.709962	-1.07506	0.752501	-1.06324	0.0532514	1.49891	0.928857	-1.01917	0.225635	-1.19784	0.26371	-1.18031	0.00682402	1.57719	0.514254	-1.11552	0.102836	-1.26286	0.121864	-1.24621	0.0241876	1.40378	0.300476	-1.18448	0.00113571	1.53747	0.367701	-1.1578
ST7L	0.0662888	1.11792	0.00577835	1.19726	0.623294	1.04384	0.203098	1.10832	0.025959	1.21266	0.0481854	1.18214	0.00534954	1.34408	0.145705	-1.14698	0.734854	-1.03487	0.583612	1.05726	0.765328	1.03066	0.167685	1.17184	0.140946	-1.12273	0.955609	1.0042	0.693151	-1.03024	0.119495	1.15187	0.435	-1.05733	0.464027	1.0536	0.759616	1.02186	0.050901	1.19206	0.00548619	-1.19622	0.860815	-1.01472
NOS3	0.0110756	1.55634	0.0057823	1.63279	0.110349	1.48347	8.02871e-06	2.22162	0.000215397	1.76768	0.87327	-1.01845	0.000177464	1.95847	0.473056	-1.10066	0.000322799	2.01845	0.00614883	1.60602	0.44541	-1.12097	0.00307946	1.77936	0.00317333	1.47756	0.442693	1.08941	2.14453e-05	-2.01034	0.0969402	1.24894	0.000151148	1.70633	0.0234889	1.29701	0.000724621	-1.56124	0.00695031	1.46676	0.000128653	-1.52736	0.0229534	-1.36131
RRAGB	0.0199501	1.36691	0.00578405	1.46941	0.208136	1.27155	0.0270435	1.5526	0.182247	1.28258	0.0164187	1.62635	0.106172	1.42481	0.490736	-1.1556	0.217776	1.34354	0.65504	1.10988	0.157822	1.40736	0.416922	1.23295	0.658558	1.07988	0.314279	-1.19469	0.429008	1.14881	0.849984	-1.03839	0.246812	1.21307	0.824165	-1.03677	0.142205	1.28254	0.639801	1.09427	0.018239	-1.3976	0.406721	-1.17494
HS.524129	0.0785451	-1.08079	0.00578544	-1.14062	0.708741	-1.0241	0.0308508	-1.16354	0.0590409	-1.13819	0.126357	-1.1076	0.0597113	-1.16069	0.159647	1.11378	0.59762	-1.04467	0.792596	-1.02192	0.946064	1.00559	0.648757	-1.04212	0.689756	-1.02488	0.937846	1.0048	0.506584	1.04198	0.762872	-1.02154	0.357892	-1.05525	0.635868	-1.02773	0.925979	1.00536	0.458876	-1.05216	0.0121191	1.13652	0.984253	-1.00134
RNU6-15	0.741	-1.02317	0.00578562	1.24207	0.0216069	-1.3003	0.00148436	1.34026	0.00408978	1.28912	0.682508	1.03103	0.00193942	1.38573	7.48851e-05	-1.61507	0.0695116	-1.20504	0.0326465	-1.25285	0.000372658	-1.56647	0.16198	-1.1655	0.226165	1.0934	0.603457	1.03812	0.00263994	-1.29752	0.121489	1.14314	0.276375	1.07771	0.676095	1.02855	0.00297932	-1.27116	0.163368	1.12174	0.000122852	-1.31864	0.0020418	1.34805
LOC644936	0.00318593	2.02498	0.00581382	1.91065	0.0248118	2.14616	0.0641819	1.72479	0.0717128	1.69619	0.00191111	2.84222	0.239251	1.46791	0.71479	1.12326	0.0797291	1.93738	0.0867519	1.90526	0.00535907	3.19254	0.212195	1.64884	0.686183	-1.11311	0.625996	-1.1382	0.0505058	1.7486	0.2992	-1.38013	0.479406	1.19362	0.529737	1.16991	0.00704499	2.17356	0.954931	-1.01667	0.0255736	-1.61145	0.0510323	-1.85265
KRT19	0.0639586	1.66417	0.00581427	2.2568	0.60471	1.22716	0.0202329	2.76628	0.105376	1.95373	0.0842647	2.05305	0.0729559	2.37943	0.193534	-1.83904	0.426001	1.50419	0.904942	1.06236	0.828072	1.11637	0.643786	1.29384	0.485986	1.30412	0.601582	-1.21915	0.727128	-1.14115	0.881496	1.06681	0.222656	1.55966	0.93883	1.02752	0.806711	1.09053	0.530957	1.30173	0.0130648	-2.17393	0.91337	-1.04649
LOC728537	0.0392984	1.15546	0.00581678	1.22719	0.400286	1.08792	0.120595	1.16786	0.0839731	1.19101	0.0367025	1.24291	0.0142847	1.35646	0.284269	-1.12802	0.778062	1.03531	0.659727	1.05584	0.435704	1.10185	0.186114	1.20251	0.405946	-1.08026	0.579915	-1.05235	0.949141	1.00586	0.257116	1.13021	0.922551	-1.00839	0.859522	1.01532	0.444762	1.06865	0.108657	1.18684	0.0109447	-1.21477	0.62356	-1.05126
ALDH3A1	0.0381195	1.09764	0.00582096	1.14005	0.389293	1.05681	0.587128	1.02657	0.00130886	1.21168	0.00412126	1.17772	0.0173662	1.15971	0.186653	-1.07877	0.429392	-1.05085	0.0783153	1.12321	0.172593	1.09173	0.297132	1.07503	0.00802838	-1.15222	0.103478	1.08259	0.377068	1.04232	0.694663	1.02112	0.0546517	-1.09384	0.0231996	1.11545	0.100356	1.07803	0.279048	1.05827	0.00286793	-1.12881	0.557622	-1.03064
IGFBP1	0.0818787	1.20979	0.00582814	1.38556	0.728977	1.05631	0.150975	1.26568	0.0365184	1.43312	0.0369407	1.43175	0.0632615	1.43625	0.152	-1.31169	0.860578	-1.03636	0.664234	1.09257	0.66761	1.09153	0.684576	1.09496	0.416638	-1.13275	0.786868	1.04186	0.79331	1.04054	0.800958	1.0449	0.806484	-1.03543	0.426607	1.12107	0.431142	1.11978	0.489519	1.12401	0.0117562	-1.37375	0.961733	1.00807
YPEL2	0.0444675	-1.0758	0.00584553	-1.11234	0.445812	-1.04046	0.022499	-1.13684	0.0336299	-1.12488	0.182312	-1.07231	0.0722484	-1.11844	0.263997	1.06908	0.354228	-1.06338	0.440688	-1.05219	0.96308	-1.00302	0.530656	-1.04618	0.56112	-1.02885	0.768432	-1.01444	0.318325	1.05072	0.904726	-1.00671	0.240149	-1.05655	0.360956	-1.04322	0.740547	1.01523	0.513563	-1.03607	0.0138794	1.10395	0.728101	1.01892
ZDHHC11	0.0521325	-1.102	0.00585559	-1.15843	0.51058	-1.04832	0.00880945	-1.22653	0.0497625	-1.15428	0.0590774	-1.14708	0.306564	-1.08494	0.214862	1.10504	0.24486	-1.10994	0.619195	-1.04456	0.669963	-1.03805	0.847877	1.01853	0.213773	-1.08702	0.96937	-1.0025	0.928411	1.00586	0.294484	1.08341	0.0844219	-1.11825	0.526674	-1.03968	0.608428	-1.03191	0.624239	1.03607	0.0133947	1.14254	0.852407	1.01349
LOC643577	0.136008	-1.09964	0.00588985	-1.21172	0.982193	1.00208	0.0141384	-1.27866	0.0462226	-1.21075	0.221051	-1.11805	0.0367329	-1.26274	0.0748135	1.21424	0.65221	-1.05305	0.979894	1.00288	0.474467	1.08604	0.754771	-1.03994	0.436166	-1.06941	0.947049	1.00567	0.203398	1.11837	0.608278	-1.05169	0.224805	-1.10491	0.668621	-1.03488	0.447538	1.06323	0.375867	-1.08843	0.00694252	1.21556	0.689642	-1.03846
ILK	0.0358214	1.35419	0.00592481	1.5213	0.364988	1.20544	0.00620087	1.82409	0.0364689	1.53693	0.2285	1.26235	0.0750748	1.50962	0.294116	-1.26203	0.145671	1.44536	0.422599	1.21782	0.999168	1.00025	0.50409	1.19618	0.19413	1.27492	0.936145	1.01459	0.18562	-1.28136	0.963849	-1.00946	0.061904	1.4044	0.434545	1.14346	0.549684	-1.10751	0.576119	1.11912	0.01132	-1.46475	0.610546	-1.10784
LAT	0.235084	-1.19513	0.00595671	-1.58059	0.649708	1.10659	0.0582447	-1.58245	0.0348894	-1.68299	0.102178	-1.47503	0.0912178	-1.59287	0.0473174	1.74906	0.731358	1.10528	0.894734	1.03925	0.560661	1.18578	0.769487	1.09805	0.997396	-1.00071	0.703222	-1.08637	0.669024	1.09749	0.969714	-1.0095	0.723023	-1.07487	0.476557	-1.15734	0.952297	1.01223	0.739065	-1.08337	0.00873539	1.61376	0.42847	-1.21206
HS.542632	0.0233142	-1.15584	0.00596423	-1.20078	0.24032	-1.11258	0.000364367	-1.3618	0.0315739	-1.16865	0.0122199	-1.20702	0.722165	-1.02752	0.325818	1.07928	0.0155131	-1.26177	0.358295	-1.0828	0.203463	-1.11836	0.600299	1.05037	0.0107919	-1.20332	0.766717	1.01904	0.70357	-1.02452	0.0195415	1.2098	0.00238911	-1.24522	0.550518	-1.03641	0.223814	-1.07739	0.108615	1.126	0.00544571	1.16329	0.401843	1.06152
COL4A2	0.0387247	-1.18285	0.00609406	-1.26551	0.387321	-1.10558	0.025213	-1.32735	0.0360192	-1.29938	0.12433	-1.20206	0.143396	-1.22314	0.315282	1.14465	0.324489	-1.15961	0.396508	-1.13518	0.740429	-1.05016	0.682264	-1.06858	0.542615	-1.06972	0.723272	-1.03977	0.558059	1.06694	0.742181	1.04249	0.231868	-1.13507	0.334997	-1.10643	0.940241	-1.00775	0.814302	-1.029	0.0178855	1.23754	0.675821	1.05233
RAP1GAP	0.0353278	-1.44101	0.00609437	-1.6518	0.355949	-1.25712	0.14682	-1.4471	0.0339871	-1.76375	0.0345977	-1.75973	0.089752	-1.66033	0.341532	1.31395	0.759874	-1.10133	0.358399	-1.34233	0.36202	-1.33926	0.501859	-1.26361	0.456249	1.19361	0.712334	-1.09075	0.721949	-1.08743	0.981409	-1.00631	0.953025	1.01306	0.317612	-1.25168	0.323333	-1.24826	0.561388	-1.16413	0.017739	1.57845	0.621925	1.13746
GLB1L3	0.000124257	1.25433	0.00612093	1.15291	0.00032604	1.36467	0.00379626	1.20636	0.29077	1.06052	0.00119973	1.2461	0.201023	1.08653	0.0169607	1.18368	0.000179865	1.42795	0.00573823	1.25532	8.04071e-05	1.47498	0.00538057	1.2861	0.214394	1.06932	0.0621471	-1.11046	0.051244	1.11654	0.241049	-1.07516	0.00851404	1.16065	0.908546	-1.00565	0.00181246	1.20668	0.686642	1.02371	0.0631296	-1.07913	0.000288716	-1.32115
MRPL14	0.0603807	1.3906	0.00614513	1.67306	0.566117	1.15582	0.031166	1.80818	0.051027	1.69388	0.152145	1.45213	0.0567438	1.80765	0.214133	-1.4475	0.49459	1.24917	0.627819	1.17021	0.992117	1.00319	0.532844	1.24881	0.69388	1.09962	0.973781	1.00794	0.41789	-1.21826	0.732764	1.0992	0.338123	1.24599	0.533158	1.15209	0.848098	-1.04416	0.415459	1.24556	0.0136592	-1.6337	0.859781	-1.04816
LOC493869	0.00307557	1.33642	0.00616775	1.30016	0.022865	1.37369	0.0385313	1.33068	0.168234	1.19856	0.0428297	1.32128	0.0407496	1.38481	0.707295	1.05655	0.0532091	1.40594	0.164372	1.26634	0.057663	1.396	0.0492939	1.46312	0.844228	1.02423	0.351196	-1.12242	0.905335	1.01459	0.583768	1.08015	0.234222	1.14986	0.901328	1.01425	0.262441	1.14011	0.179466	1.20621	0.0365099	-1.22531	0.0625013	-1.30893
ISCA2	0.104686	1.26625	0.00617955	1.54103	0.851037	1.04047	0.00592268	1.74485	0.0105126	1.65888	0.501761	1.12424	0.00829111	1.83783	0.0660138	-1.48109	0.467176	1.17809	0.613095	1.12004	0.229863	-1.31742	0.384302	1.24087	0.386743	1.15727	0.63747	1.08187	0.0182626	-1.55274	0.271274	1.24022	0.153414	1.2608	0.283203	1.18662	0.0750849	-1.34411	0.127149	1.34185	0.00285639	-1.54691	0.848871	1.0357
VWA5A	0.00218431	1.42884	0.00619215	1.36134	0.0147577	1.49968	0.0219287	1.43041	0.0161049	1.46266	0.293228	1.16265	0.0396513	1.43794	0.552882	1.10162	0.0237263	1.57577	0.0186936	1.61129	0.186872	1.2808	0.0343053	1.58407	0.658338	1.06174	0.510242	1.09377	0.126044	-1.24164	0.667217	1.0692	0.133676	1.21955	0.092608	1.25262	0.6922	-1.05151	0.185453	1.22726	0.0326166	-1.25995	0.0338985	-1.41511
ABCA11	0.082346	-1.11147	0.00619366	-1.19676	0.717963	-1.03226	0.0299556	-1.23655	0.0703449	-1.18742	0.0837761	-1.17725	0.121016	-1.18168	0.165468	1.15936	0.576415	-1.06658	0.834902	-1.02421	0.893781	-1.01544	0.879385	-1.01925	0.600396	-1.04605	0.915855	1.00907	0.810622	1.02072	0.874654	1.01562	0.313655	-1.08586	0.674849	-1.0343	0.770597	-1.02368	0.76832	-1.0283	0.0145457	1.18818	0.95768	-1.00503
C21ORF70	0.0748203	1.41777	0.00619657	1.78068	0.668147	1.12882	0.00390562	2.17612	0.00823266	1.99656	0.541008	1.14961	0.0109073	2.14017	0.0988717	-1.57748	0.282116	1.3795	0.426046	1.26566	0.289792	-1.37218	0.349125	1.35671	0.268606	1.28014	0.54702	1.14127	0.0143079	-1.82916	0.376629	1.25203	0.0890897	1.44489	0.209107	1.30302	0.0685705	-1.48842	0.164787	1.41629	0.00309735	-1.75949	0.940374	-1.01819
LOC648605	0.00104313	1.28	0.00622283	1.21473	0.00561568	1.34879	0.000695781	1.26403	0.000399964	1.28458	0.945044	1.00373	0.000101375	1.40099	0.111203	1.11036	0.000265526	1.40353	0.000175547	1.42634	0.137438	1.11451	5.32503e-05	1.5556	0.479082	1.0379	0.270912	1.06045	0.000145363	-1.31028	0.0107836	1.19049	0.0133182	1.1468	0.00611867	1.1692	0.0119312	-1.14995	0.000487571	1.29748	0.0019334	-1.1551	0.000361076	-1.30972
BAG4	0.00625588	1.18056	0.00623121	1.18068	0.0544341	1.18044	0.0365417	1.20718	0.0704257	1.17262	0.0559772	1.18477	0.163309	1.14782	0.998333	-1.0002	0.0945816	1.20695	0.151302	1.17239	0.128472	1.18454	0.249765	1.1476	0.680535	1.03329	0.939738	-1.00601	0.922057	1.00779	0.70569	-1.03509	0.21532	1.09957	0.424708	1.0619	0.338376	1.07512	0.695613	1.03501	0.0380337	-1.14	0.152332	-1.13973
ATP2B1	0.197693	1.15143	0.00625056	1.39101	0.766388	-1.04919	0.0416841	1.43552	0.117174	1.30805	0.0587067	1.39315	0.064814	1.45167	0.0615326	-1.45944	0.937462	-1.01666	0.604957	-1.11574	0.82547	-1.04758	0.981542	-1.00535	0.812568	1.03796	0.582847	-1.0906	0.986357	-1.00269	0.772698	1.05356	0.537693	1.09566	0.890633	-1.02044	0.707246	1.05697	0.549124	1.11046	0.00935027	-1.40844	0.525344	1.1176
C14ORF112	0.0817855	1.42906	0.00625374	1.83065	0.71214	1.11557	0.0158554	2.17808	0.0633099	1.7685	0.181197	1.48699	0.0480193	2.02929	0.150599	-1.641	0.448795	1.32729	0.839681	1.0777	0.79001	-1.10357	0.601832	1.23662	0.42968	1.2464	0.834822	-1.05917	0.304844	-1.33464	0.691642	1.13419	0.1969	1.41124	0.715078	1.0991	0.661243	-1.12026	0.401017	1.29636	0.0104466	-1.80338	0.987688	1.00471
C21ORF63	0.00605152	1.20746	0.00626033	1.20629	0.0521627	1.20862	0.201761	1.12197	0.0109439	1.28895	0.0585013	1.19426	0.0515551	1.23599	0.984732	1.00193	0.308909	1.12414	0.0376382	1.29143	0.128366	1.19657	0.100824	1.23837	0.249392	-1.10441	0.317258	1.08944	0.848424	-1.01619	0.758402	1.03017	0.867157	-1.01326	0.0685306	1.16569	0.438065	1.06371	0.278913	1.10845	0.0257878	-1.16332	0.115729	-1.16601
LPPR2	0.0316166	1.20716	0.006305	1.2855	0.315797	1.13359	0.0227401	1.36123	0.0624721	1.27546	0.151989	1.19928	0.0622643	1.32472	0.378322	-1.13401	0.257326	1.20037	0.459346	1.12473	0.722417	1.05756	0.374069	1.16817	0.536313	1.07571	0.906287	-1.01389	0.418951	-1.10066	0.785181	1.03742	0.21007	1.15257	0.563144	1.06598	0.927347	-1.01006	0.405179	1.11557	0.0175312	-1.25618	0.554278	-1.08022
ERCC8	0.00676026	1.23732	0.00634124	1.23991	0.0590927	1.23474	0.00622093	1.35352	0.0639395	1.20692	0.257623	1.11625	0.0209738	1.32523	0.969491	-1.00419	0.027123	1.34787	0.149128	1.20188	0.393677	1.11159	0.0546376	1.3197	0.242257	1.11572	0.635782	-1.0443	0.122893	-1.1589	0.442554	1.08473	0.044842	1.20436	0.573429	1.04957	0.597547	-1.04638	0.128356	1.17421	0.0175919	-1.19399	0.105053	-1.18802
LOC339352	0.0159391	-1.34602	0.00634675	-1.41351	0.156634	-1.28176	6.12319e-05	-1.74573	0.000532364	-1.54954	0.963433	-1.0045	0.00296519	-1.49777	0.393393	1.10278	0.00263441	-1.58303	0.0166991	-1.40512	0.464654	1.09785	0.0419867	-1.35817	0.0106831	-1.31657	0.230937	-1.12308	0.000242472	1.58707	0.516501	-1.07333	0.000938182	-1.44531	0.0219056	-1.25265	0.00467957	1.343	0.0941947	-1.2026	0.000649422	1.35024	0.0967874	1.20067
HS.28456	0.00417858	1.40488	0.00635029	1.37669	0.0329179	1.43365	0.0654161	1.28527	0.284045	1.14956	0.00116313	1.67594	0.0160827	1.48912	0.782781	1.04137	0.0934216	1.33844	0.284092	1.19712	0.00423882	1.74528	0.0272429	1.55073	0.418254	-1.10555	0.0583347	-1.2829	0.0545723	1.28857	0.4988	1.1007	0.674772	1.04947	0.460171	-1.08939	0.00620158	1.44308	0.114066	1.25226	0.0127373	-1.28772	0.0408173	-1.35191
TJAP1	0.165641	1.28367	0.00635303	1.71504	0.879849	-1.0408	0.0983319	1.59541	0.0345685	1.85732	0.0812559	1.64184	0.0717646	1.81081	0.0780529	-1.78502	0.745491	-1.11884	0.908462	1.0405	0.80886	-1.0872	0.969745	1.01445	0.691489	-1.10787	0.697756	1.10543	0.80326	-1.06629	0.822422	1.06867	0.968577	1.00955	0.431886	1.21155	0.855574	1.0449	0.573025	1.17524	0.0104236	-1.73509	0.614151	1.15518
SSPN	0.0158435	1.29977	0.0063574	1.35655	0.155485	1.24538	0.0775656	1.32133	0.0554971	1.3577	0.105369	1.28797	0.0262353	1.52337	0.619096	-1.08926	0.322285	1.21305	0.261622	1.24644	0.388249	1.18242	0.126821	1.39853	0.737285	-1.04912	0.934368	-1.01182	0.567647	-1.0855	0.393848	1.1523	0.625337	1.06778	0.467415	1.10315	0.794309	1.03551	0.150785	1.26658	0.0207115	-1.30838	0.302526	-1.18079
ASB13	0.0209033	-1.21707	0.00637794	-1.27188	0.208027	-1.16462	0.0314121	-1.32626	0.0653	-1.26582	0.0716159	-1.25819	0.160782	-1.22275	0.526011	1.0921	0.221219	-1.21441	0.346658	-1.15907	0.366114	-1.15208	0.506992	-1.11963	0.602224	-1.06204	0.98613	1.002	0.930206	1.01011	0.715927	1.04933	0.235233	-1.14047	0.487456	-1.07839	0.529566	-1.07059	0.789742	-1.03452	0.025528	1.23047	0.429451	1.10701
HSPC159	0.00874098	1.50652	0.00638364	1.53792	0.0796254	1.47576	0.000756004	2.05	0.0330321	1.47923	0.340456	1.17643	0.030672	1.58344	0.831118	-1.04212	0.00707948	1.96714	0.122396	1.41945	0.577163	1.12888	0.0948441	1.51944	0.0317919	1.46225	0.732822	-1.05666	0.0399979	-1.43405	0.847319	1.0363	0.0045386	1.66008	0.45019	1.1222	0.300841	-1.173	0.280173	1.21772	0.00887766	-1.42553	0.104561	-1.35667
LOC389404	0.0178392	-1.22404	0.00643174	-1.27108	0.175458	-1.17874	0.000684864	-1.46171	0.0254603	-1.24162	0.486042	-1.06344	0.0051035	-1.39512	0.459973	1.07834	0.0166379	-1.35552	0.225237	-1.15142	0.901919	1.01401	0.0535103	-1.29377	0.0526709	-1.19239	0.622532	1.0425	0.010109	1.28168	0.251545	-1.12053	0.00793208	-1.27423	0.557994	-1.04761	0.0948156	1.14956	0.0620813	-1.20489	0.00363608	1.23761	0.202111	1.13052
CYHR1	0.00134414	1.21182	0.0064355	1.16801	0.00766549	1.25727	0.0393392	1.18341	0.177312	1.11056	0.0447484	1.17735	0.0353447	1.22059	0.401359	1.07643	0.0241804	1.27385	0.082572	1.19544	0.0267775	1.26734	0.0209593	1.31388	0.861637	1.01266	0.32651	-1.07479	0.936562	1.00576	0.519333	1.05531	0.199465	1.09377	0.843004	1.01349	0.230137	1.08706	0.129302	1.13515	0.0484456	-1.11901	0.0234733	-1.22241
FLG	0.0839142	-2.42014	0.00643657	-4.4896	0.719096	-1.30459	0.0524257	-4.84905	0.0562032	-4.71374	0.0807474	-4.05785	0.110061	-4.32678	0.171584	3.44138	0.725288	-1.40904	0.747056	-1.36972	0.865656	-1.17913	0.830151	-1.25728	0.883035	-1.1127	0.924187	-1.0715	0.857122	1.13964	0.956806	1.04619	0.513221	-1.56583	0.545144	-1.51355	0.730644	-1.26448	0.698678	-1.3657	0.0155117	4.24662	0.963312	-1.03762
NXN	0.00228522	1.44187	0.006452	1.37192	0.0152281	1.5154	0.153336	1.24529	0.0328038	1.41265	0.00957795	1.55114	0.18571	1.26289	0.561734	1.10459	0.111526	1.37553	0.0331533	1.56039	0.0128122	1.71337	0.127692	1.39497	0.404592	-1.1274	0.734592	1.0494	0.236086	1.18877	0.53784	-1.1065	0.788712	1.03633	0.175341	1.20564	0.0391114	1.34883	0.738465	1.05394	0.04323	-1.25552	0.0421964	-1.4147
PCDH20	0.00164344	1.51308	0.00648936	1.40885	0.00991099	1.62501	0.013149	1.58543	0.0483637	1.41886	0.157112	1.27269	0.121188	1.36001	0.455195	1.15343	0.0121389	1.82869	0.0335576	1.63656	0.0869278	1.46796	0.0689693	1.56868	0.315393	1.17512	0.932397	1.01345	0.409842	-1.14065	0.811915	-1.04406	0.0520413	1.36303	0.244604	1.19304	0.75562	1.04712	0.475329	1.13391	0.0502923	-1.27548	0.0306074	-1.51378
FAM188A	0.174774	1.30677	0.00651255	1.80218	0.852601	-1.05536	0.00600388	2.20993	0.0186403	1.91591	0.439022	1.21307	0.0147501	2.19243	0.0385813	-1.90196	0.638881	1.16192	0.981678	1.00734	0.173577	-1.56788	0.684642	1.15273	0.302108	1.28426	0.801228	1.06165	0.0345461	-1.73249	0.386712	1.27072	0.144597	1.40314	0.456708	1.18222	0.104327	-1.46383	0.223614	1.38982	0.00319387	-1.84567	0.548655	1.17189
LRRC20	0.00324774	3.22946	0.0065213	2.88644	0.0236382	3.61324	0.039946	3.23392	0.0500645	3.03621	0.139637	2.24595	0.0663644	3.28703	0.711382	1.2518	0.0551914	4.04821	0.0655186	3.80073	0.143465	2.81148	0.0737221	4.11469	0.78605	1.14697	0.916316	1.05445	0.493129	-1.41759	0.784335	1.17216	0.220697	1.81605	0.281623	1.68365	0.736905	1.17256	0.280696	1.8519	0.0426094	-2.25188	0.0698893	-2.94841
SOX2	0.00343563	1.26226	0.00653664	1.23634	0.0253311	1.28873	0.00576179	1.37245	0.0807825	1.19927	0.134094	1.16574	0.111254	1.20848	0.7141	1.04237	0.0126457	1.4306	0.0948502	1.25009	0.139826	1.21513	0.112743	1.25969	0.148676	1.15234	0.687038	-1.03878	0.426162	-1.07882	0.79705	-1.02824	0.0245687	1.24609	0.513441	1.05988	0.784918	1.02441	0.521406	1.06965	0.0338027	-1.1734	0.0608295	-1.23331
PSMC1	0.138158	1.10692	0.00655795	1.22539	0.999222	-1.0001	0.0557545	1.23439	0.0759934	1.21321	0.0787688	1.21075	0.0735596	1.25269	0.102468	-1.22551	0.956358	1.00725	0.939073	-1.01014	0.926825	-1.01219	0.879401	1.02218	0.940688	1.00734	0.87276	-1.01588	0.851133	-1.01864	0.81173	1.02731	0.604834	1.04911	0.768461	1.02755	0.788669	1.02505	0.549335	1.06781	0.0122217	-1.22722	0.718748	1.04006
SAMD5	0.0059521	1.42089	0.00656917	1.41351	0.0496716	1.42832	0.0124992	1.59231	0.0322318	1.46976	0.132193	1.29437	0.216453	1.27247	0.956035	1.01048	0.0391176	1.609	0.078804	1.48516	0.217988	1.30793	0.288498	1.2858	0.289966	1.1859	0.686881	1.06579	0.505968	-1.11151	0.48219	-1.13709	0.0662277	1.33704	0.202667	1.21452	0.777169	1.04275	0.902408	1.02161	0.0337159	-1.30704	0.125155	-1.32349
RDH11	0.00749211	1.29532	0.006611	1.30188	0.0651266	1.28879	0.0477171	1.32559	0.0699633	1.28994	0.11071	1.24695	0.0540959	1.37058	0.946905	-1.01016	0.126557	1.31226	0.165698	1.27696	0.228055	1.23441	0.118156	1.35679	0.884652	1.01853	0.886912	-1.01816	0.619099	-1.06523	0.666501	1.06487	0.314264	1.12945	0.457669	1.0931	0.684414	1.04953	0.2597	1.1756	0.0326624	-1.24172	0.160397	-1.22675
NR3C2	0.0489283	1.35331	0.0066281	1.55677	0.460808	1.17644	0.0225504	1.71962	0.141948	1.38765	0.0262091	1.69121	0.181423	1.40727	0.267798	-1.32329	0.350491	1.2995	0.863353	1.04863	0.380972	1.27804	0.838727	1.06346	0.488122	1.15474	0.49334	-1.15271	0.556625	1.12937	0.603248	-1.13133	0.213601	1.28035	0.957551	-1.01031	0.250796	1.25502	0.976859	1.00662	0.0168294	-1.49689	0.767854	-1.06955
STARD13	0.0289666	1.10295	0.00663388	1.13579	0.283476	1.07107	0.0709968	1.12703	0.0850987	1.12003	0.0873175	1.11902	0.0222411	1.19985	0.418589	-1.06042	0.451728	1.06281	0.498413	1.05621	0.505338	1.05526	0.174564	1.13149	0.783542	-1.01655	0.679581	-1.02503	0.665155	-1.02626	0.336704	1.06937	0.640192	1.0266	0.737676	1.01895	0.752106	1.01785	0.141381	1.10671	0.0167035	-1.1244	0.482132	-1.04797
LOC654189	0.530771	-1.04048	0.00665338	-1.21289	0.243406	1.12034	0.0468536	-1.21586	0.0176763	-1.27338	0.238187	-1.11633	0.0357215	-1.27222	0.0105704	1.35884	0.350919	1.1176	0.581478	1.06712	0.110867	1.21724	0.609563	1.06809	0.981276	1.00205	0.498913	-1.06139	0.198998	1.1229	0.563284	-1.0601	0.848656	-1.01575	0.391899	-1.07368	0.298926	1.09074	0.473205	-1.07251	0.00390204	1.24472	0.139748	-1.16073
POLR2D	0.0198429	-1.16115	0.00665611	-1.19712	0.192877	-1.12625	0.0143821	-1.25481	0.0607407	-1.1795	0.246959	-1.10239	0.0165689	-1.29076	0.522463	1.06293	0.133878	-1.18053	0.334381	-1.10967	0.731087	-1.03713	0.11141	-1.21435	0.494542	-1.05589	0.721885	1.02854	0.150236	1.12558	0.319348	-1.09641	0.149055	-1.11764	0.618919	-1.03764	0.552773	1.04518	0.113822	-1.15617	0.0135607	1.17488	0.323034	1.09191
RBM25	0.0476085	1.30201	0.00670295	1.46647	0.447903	1.15599	0.0744731	1.44537	0.0558955	1.48992	0.070797	1.4532	0.0953537	1.48357	0.297765	-1.26858	0.603677	1.13935	0.523364	1.17448	0.588928	1.14553	0.570008	1.16947	0.911943	-1.02082	0.915088	1.02007	0.942668	-1.01349	0.947223	1.01427	0.618472	1.09133	0.482565	1.13182	0.592936	1.09843	0.567257	1.12603	0.0196996	-1.42567	0.737801	-1.07161
CSF1R	0.00189817	-1.34535	0.0067131	-1.28243	0.0116862	-1.41136	0.00955392	-1.40066	0.061908	-1.25445	0.0230928	-1.33073	0.475833	-1.09866	0.468036	-1.10054	0.00984669	-1.54148	0.042338	-1.38058	0.0195268	-1.46453	0.247863	-1.20912	0.229157	-1.14426	0.910602	1.0123	0.54436	-1.06874	0.147376	1.20808	0.0354984	-1.26465	0.324441	-1.10795	0.106936	-1.18928	0.63974	1.05825	0.0486907	1.18475	0.0316131	1.32909
LOC728758	0.179834	1.16896	0.00671983	1.41382	0.842448	-1.03464	0.0627324	1.40972	0.127958	1.31562	0.0290791	1.5125	0.089537	1.42963	0.0727694	-1.4628	0.867863	-1.03765	0.634473	-1.11187	0.880439	1.03398	0.924896	-1.0232	0.975407	-1.00512	0.559618	-1.10209	0.593952	1.09278	0.942975	1.0137	0.708166	1.05995	0.873675	-1.02498	0.365517	1.15335	0.682856	1.07794	0.0105179	-1.42454	0.577675	1.10802
LOC441453	0.075339	-1.10246	0.00672178	-1.17299	0.653536	-1.03617	0.0312723	-1.19472	0.0110679	-1.24376	0.133008	-1.12539	0.233767	-1.11214	0.168784	1.13205	0.580859	-1.05536	0.340695	-1.09869	0.951562	1.00591	0.867477	1.0179	0.675356	-1.03085	0.257339	-1.08766	0.499096	1.05055	0.43861	1.06728	0.34893	-1.06673	0.11331	-1.11949	0.916113	1.00716	0.789764	1.02159	0.0129903	1.16056	0.999325	1.00007
RASD1	0.111919	1.74723	0.00674083	2.80533	0.868478	1.08822	0.0474269	3.00608	0.116291	2.33021	0.0295833	3.41567	0.14063	2.48662	0.126817	-2.57791	0.816549	1.16609	0.878702	-1.1063	0.671726	1.32497	0.960325	-1.03672	0.830665	1.11133	0.636626	-1.26366	0.578229	1.31768	0.795025	-1.15881	0.500533	1.36915	0.985198	1.00861	0.32133	1.59596	0.874046	1.09039	0.0136439	-2.73621	0.812161	1.1386
TYMS	0.0831169	-1.38741	0.00675021	-1.73459	0.703139	-1.10971	0.00438458	-2.29249	0.0299403	-1.79962	0.223304	-1.36118	0.137307	-1.55409	0.132652	1.5631	0.240379	-1.46664	0.658246	-1.15132	0.6641	1.14834	0.986739	1.00579	0.121814	-1.46818	0.795842	-1.06319	0.203029	1.36482	0.622805	1.14374	0.0486842	-1.60471	0.416569	-1.20017	0.495191	1.16486	0.980354	-1.00646	0.00867756	1.68645	0.959231	-1.01347
PDE3B	0.0110636	1.19083	0.00676232	1.20806	0.101001	1.17385	0.00441954	1.33671	0.142921	1.14074	0.0673552	1.18356	0.138392	1.16643	0.772985	-1.02914	0.0321693	1.29887	0.362188	1.10844	0.222093	1.15005	0.313467	1.13341	0.111286	1.14893	0.388187	-1.07524	0.777777	-1.02369	0.6538	-1.04378	0.0245332	1.21366	0.96511	1.0034	0.542636	1.04877	0.742929	1.03058	0.021722	-1.16721	0.204299	-1.12767
MIR302C	0.0191767	1.14822	0.00676259	1.17935	0.184583	1.11791	0.293928	1.08398	0.0397824	1.18346	0.0154792	1.2279	0.0199692	1.2532	0.540631	-1.05496	0.780025	1.02751	0.24873	1.12181	0.134749	1.16394	0.122563	1.18792	0.116862	-1.12656	0.976755	-1.00211	0.518796	1.04818	0.378938	1.07707	0.465911	-1.05122	0.419722	1.05697	0.157845	1.10478	0.137797	1.13216	0.014105	-1.15803	0.31226	-1.08602
CLDN3	0.00578805	-1.2301	0.0067696	-1.22413	0.0471572	-1.23609	0.0473958	-1.22813	0.0816686	-1.19376	0.0105877	-1.32302	0.293985	-1.12582	0.929913	-1.00977	0.0990878	-1.24012	0.147059	-1.20542	0.0326603	-1.33594	0.351608	-1.13681	0.882241	-1.01374	0.792922	1.0245	0.233375	-1.11949	0.341996	1.10775	0.295144	-1.09672	0.503269	-1.06	0.051328	-1.19918	0.905856	1.01212	0.0358748	1.1668	0.120685	1.18048
BTBD2	0.0390165	-1.19613	0.00678189	-1.28082	0.3726	-1.11704	0.00365243	-1.3608	0.00257078	-1.38276	0.724812	-1.03184	0.00300438	-1.44195	0.196946	1.14662	0.151803	-1.18679	0.119819	-1.20595	0.36546	1.11124	0.0856389	-1.25757	0.43461	-1.06992	0.308051	-1.09301	0.00326267	1.35172	0.15657	-1.15584	0.106132	-1.14617	0.0691691	-1.1684	0.0270878	1.2161	0.0447865	-1.22868	0.0021578	1.26271	0.46962	1.07152
LOC100132032	0.0425959	1.1813	0.00679292	1.26479	0.403415	1.10331	0.0421555	1.27086	0.021089	1.32176	0.267531	1.13114	0.0189081	1.38982	0.286272	-1.14636	0.466192	1.1086	0.318777	1.15301	0.923964	-1.01345	0.222885	1.21237	0.968725	-1.0041	0.64503	1.04946	0.143479	-1.17278	0.345132	1.12211	0.502935	1.06833	0.259048	1.11989	0.456358	-1.07644	0.149535	1.18943	0.0109531	-1.24799	0.619431	-1.05931
FAM156A	0.0199328	-1.16416	0.00687834	-1.19994	0.190591	-1.12944	0.0287827	-1.24293	0.0490755	-1.21173	0.0667033	-1.1937	0.251416	-1.13047	0.563542	1.06243	0.192748	-1.1699	0.270393	-1.14053	0.326362	-1.12356	0.628075	-1.06405	0.540246	-1.05501	0.821011	-1.01985	0.996954	1.00033	0.469404	1.07562	0.202854	-1.11295	0.355166	-1.07951	0.47637	-1.06026	0.943628	1.00681	0.0277495	1.16644	0.403781	1.08468
CD9	0.00927122	1.33116	0.006899	1.34951	0.081524	1.31306	0.00842148	1.52894	0.080367	1.29639	0.196901	1.20465	0.0491068	1.40923	0.865164	-1.02776	0.0426001	1.48765	0.211581	1.26138	0.385177	1.17212	0.12696	1.37117	0.241535	1.17544	0.665077	-1.06008	0.256911	-1.16906	0.732125	1.05436	0.0541297	1.29866	0.616484	1.0654	0.844379	-1.02503	0.282198	1.17762	0.0228162	-1.28166	0.163385	-1.24024
ARSK	0.539732	1.02968	0.00690792	1.15557	0.240895	-1.08991	0.0362429	1.17949	0.106129	1.13063	0.0371891	1.17834	0.17438	1.12448	0.014314	-1.25947	0.485033	-1.06781	0.258285	-1.11396	0.478664	-1.06885	0.277362	-1.12005	0.662807	1.03082	0.707918	-1.0264	0.676378	1.02948	0.676797	-1.03389	0.560381	1.03884	0.845613	-1.01275	0.572386	1.03762	0.802529	-1.0194	0.0066846	-1.1735	0.144629	1.12394
WDR53	0.00585698	1.15357	0.00691772	1.14947	0.0472136	1.1577	0.0037861	1.24155	0.0501509	1.14201	0.166521	1.09434	0.155254	1.11313	0.921483	1.00716	0.0146209	1.25045	0.101547	1.15019	0.242256	1.10218	0.211554	1.1211	0.0957007	1.11219	0.932626	-1.00511	0.314356	-1.06391	0.573608	-1.04004	0.0169945	1.16389	0.370334	1.05283	0.995528	1.00032	0.756509	1.02096	0.0267582	-1.1139	0.0987875	-1.12348
CXCL1	0.446224	1.10228	0.00696431	1.47081	0.326772	-1.21053	0.0465642	1.43798	0.0766757	1.37383	0.00258429	1.84771	0.362994	1.19698	0.0097634	-1.78046	0.334683	-1.23817	0.245633	-1.29599	0.864638	1.03777	0.112932	-1.48746	0.964524	-1.00723	0.675499	-1.07043	0.0602282	1.3869	0.191186	-1.28632	0.866219	1.02593	0.84776	-1.0296	0.047224	1.38603	0.288639	-1.21474	0.00364814	-1.50726	0.132828	1.32572
UBXN8	0.0407172	1.22159	0.0069726	1.32067	0.382938	1.12995	0.0294735	1.34637	0.0434097	1.31275	0.251893	1.15701	0.00630792	1.57882	0.286895	-1.16879	0.384066	1.15194	0.472594	1.12317	0.949581	-1.01017	0.103981	1.35082	0.960756	1.00589	0.815621	-1.02824	0.117488	-1.2168	0.128601	1.24386	0.420282	1.09559	0.587923	1.06284	0.423761	-1.09482	0.0481428	1.32632	0.00830044	-1.30422	0.555051	-1.0816
C5ORF34	0.0242357	1.17725	0.0069799	1.22488	0.231566	1.13148	0.0182369	1.29465	0.0502252	1.22935	0.214476	1.13302	0.0565456	1.26015	0.485523	-1.08255	0.171207	1.19592	0.322063	1.1356	0.71818	1.04662	0.281909	1.16406	0.456244	1.07327	0.98551	1.00171	0.265684	-1.11304	0.748086	1.03531	0.156294	1.13866	0.446478	1.0701	0.732222	-1.03063	0.356206	1.10236	0.0189473	-1.19726	0.419925	-1.08855
LRRC59	0.0544061	-1.10658	0.0069852	-1.16287	0.494643	-1.053	0.000950018	-1.29576	0.0811977	-1.1222	0.171787	-1.09221	0.0755095	-1.14571	0.182219	1.10434	0.0633044	-1.17334	0.84165	-1.01618	0.890607	1.0111	0.676776	-1.03746	0.0272739	-1.1571	0.448915	1.04689	0.186015	1.08539	0.791684	1.01835	0.00820168	-1.1869	0.982625	1.00122	0.550287	1.0343	0.721451	-1.02394	0.00622801	1.14978	0.757457	1.02069
FAM113B	0.0870004	-1.19293	0.00699317	-1.34877	0.719168	-1.0551	0.000257722	-1.63493	0.00135306	-1.49447	0.544522	-1.06353	0.0849752	-1.23752	0.0510982	1.27833	0.0763248	-1.27896	0.243218	-1.16908	0.173612	1.20197	0.820289	1.03298	0.0152051	-1.30487	0.148415	-1.15758	0.00663002	1.35966	0.353815	1.11096	0.0043801	-1.35961	0.043695	-1.22067	0.0359393	1.23222	0.801793	1.02737	0.00133382	1.32674	0.911505	-1.01201
MRPS17	0.00623621	1.66716	0.00699607	1.65238	0.0505833	1.68208	0.0293374	1.8214	0.0813926	1.58844	0.130888	1.48433	0.062538	1.77926	0.950729	1.01798	0.0727719	1.85414	0.152549	1.617	0.214435	1.51102	0.110127	1.81125	0.614488	1.12935	0.800404	-1.06272	0.532338	-1.16325	0.743761	1.09465	0.175712	1.37216	0.503072	1.16435	0.753644	1.07338	0.288978	1.33415	0.0356835	-1.49652	0.127532	-1.52886
COQ9	0.138591	-1.15364	0.00702085	-1.32754	0.9858	-1.00251	0.0130062	-1.42479	0.0582362	-1.29132	0.283152	-1.14779	0.00888009	-1.54809	0.0698585	1.32422	0.65272	-1.07595	0.876676	1.02548	0.38473	1.1537	0.385979	-1.16906	0.526107	-1.08023	0.656222	1.05545	0.0981814	1.23499	0.190856	-1.20664	0.256613	-1.14083	0.903538	-1.01382	0.270958	1.13617	0.101014	-1.2603	0.004843	1.34054	0.742964	-1.04489
C5ORF30	0.114983	1.17925	0.00702612	1.35748	0.874101	1.02441	2.64062e-05	1.78197	0.0351749	1.23954	0.339442	1.09482	0.00494015	1.42816	0.0193072	-1.32513	0.026006	1.34475	0.580922	-1.06905	0.129462	-1.21036	0.572071	1.07776	0.00134276	1.42926	0.172743	-1.13521	0.00546766	-1.33958	0.549571	1.06401	0.000398503	1.47562	0.582051	-1.0476	0.0337564	-1.2159	0.226444	1.13142	0.000385605	-1.35553	0.735083	1.03419
C11ORF70	0.0115876	1.14688	0.00703275	1.16019	0.104129	1.13373	0.0159172	1.20792	0.0230374	1.19203	0.0611768	1.14999	0.45445	1.0626	0.774233	-1.02333	0.0821699	1.18038	0.106684	1.16486	0.207862	1.12377	0.702534	1.03837	0.350645	1.06559	0.496816	1.04694	0.976093	-1.00201	0.177922	-1.11336	0.0995876	1.11523	0.153711	1.09765	0.430128	1.05136	0.548215	-1.04577	0.0289087	-1.12482	0.237288	-1.09411
UBE2G2	0.463963	1.17489	0.00707283	1.94074	0.310553	-1.40597	0.0119895	2.3052	0.0187226	2.15655	0.407917	1.27735	0.0202012	2.39696	0.00953245	-2.72863	0.655666	-1.18368	0.535338	-1.26528	0.060649	-2.13617	0.753931	-1.13837	0.467786	1.22877	0.67759	1.12427	0.0547971	-1.78813	0.429473	1.29441	0.337773	1.29293	0.505145	1.19353	0.103793	-1.57075	0.337034	1.35493	0.00263356	-2.10706	0.155664	1.58291
PDLIM5	0.0226564	1.26157	0.00707818	1.32894	0.214642	1.19762	0.039769	1.38147	0.0823338	1.30508	0.0664797	1.32751	0.142431	1.29047	0.53514	-1.10965	0.251577	1.24496	0.390466	1.17612	0.344155	1.19633	0.463864	1.16295	0.692903	1.0565	0.880396	-1.0211	0.989449	1.00184	0.822027	-1.03654	0.287642	1.15191	0.576047	1.07591	0.476052	1.09813	0.698382	1.06147	0.0276187	-1.27935	0.434228	-1.12919
RNU5A	0.227794	1.04502	0.00708283	1.11445	0.707878	-1.02049	0.0500197	1.12369	0.0839739	1.10631	0.052029	1.12239	0.146237	1.10113	0.0596026	-1.13729	0.865626	-1.0121	0.698291	-1.02801	0.852777	-1.01328	0.679067	-1.03284	0.815779	1.01243	0.873433	-1.00848	0.838556	1.01086	0.809418	-1.0148	0.570664	1.02873	0.846523	1.00966	0.589592	1.02729	0.945732	1.004	0.0114118	-1.11809	0.4701	1.04369
ZNF518B	0.0517923	-1.33664	0.00708489	-1.53126	0.471508	-1.16676	0.0200586	-1.68565	0.019345	-1.69198	0.265868	-1.25759	0.0828891	-1.53364	0.253681	1.31241	0.343324	-1.28439	0.336392	-1.28922	0.869429	1.04359	0.585801	-1.16857	0.511959	-1.13644	0.495881	-1.14214	0.189372	1.30045	0.99321	-1.00189	0.215965	-1.26015	0.207677	-1.26584	0.510411	1.12786	0.584052	-1.12504	0.0135173	1.4849	0.747145	1.07156
CYTSA	0.0586598	1.33727	0.00709015	1.55343	0.524169	1.15119	0.0692099	1.51488	0.0308488	1.66148	0.179358	1.34667	0.0296073	1.80679	0.237778	-1.34942	0.676207	1.12262	0.455982	1.23126	0.994102	-1.00204	0.343004	1.33894	0.80711	-1.05157	0.723806	1.07559	0.323192	-1.23026	0.440047	1.20281	0.69423	1.07899	0.341163	1.20547	0.735723	-1.06739	0.220311	1.33306	0.0132052	-1.52559	0.783005	-1.06478
SH3RF2	0.172868	1.23063	0.00709187	1.56641	0.880198	-1.03431	0.0524771	1.61414	0.0645245	1.5733	0.0822813	1.52575	0.115779	1.54749	0.085302	-1.62016	0.989937	-1.00373	0.920835	-1.02979	0.839017	-1.06188	0.887232	-1.04696	0.850992	1.04224	0.973888	1.00723	0.87833	-1.03428	0.953189	-1.01496	0.563873	1.12731	0.667004	1.09317	0.800252	1.05365	0.776498	1.07169	0.0127626	-1.57574	0.61154	1.13236
ZNF34	0.00990174	1.24671	0.00710014	1.26178	0.0865296	1.23181	0.109941	1.21683	0.0404355	1.29734	0.0912696	1.23195	0.0530076	1.32461	0.858433	-1.02432	0.264476	1.18794	0.133597	1.26653	0.233382	1.2027	0.13602	1.29315	0.633401	-1.05523	0.778133	1.03217	0.74019	-1.03799	0.646336	1.0612	0.69445	1.04231	0.272087	1.1256	0.594741	1.05787	0.260452	1.15405	0.0311696	-1.21417	0.19793	-1.17966
SSX3	0.0599479	1.07604	0.00710409	1.11814	0.53338	1.03552	0.0051163	1.17034	0.0584038	1.10199	0.332793	1.04821	0.0103138	1.17579	0.179057	-1.07979	0.205524	1.08386	0.74157	1.02057	0.631513	-1.03012	0.220632	1.08891	0.241691	1.0568	0.588574	-1.02529	0.0626731	-1.09603	0.256327	1.06337	0.0781623	1.08406	0.843434	1.00854	0.2438	-1.05289	0.106989	1.09012	0.00590103	-1.11409	0.754373	-1.01605
DOCK6	0.0216828	1.39437	0.00711718	1.49638	0.204542	1.29931	0.0480652	1.55081	0.0570453	1.52177	0.0859832	1.45296	0.136641	1.44541	0.553569	-1.15167	0.272384	1.34657	0.302621	1.32136	0.386992	1.26161	0.438743	1.25505	0.794342	1.05284	0.893999	1.02664	0.857629	-1.03604	0.851855	-1.04326	0.343854	1.19501	0.406797	1.16822	0.590902	1.10511	0.668802	1.09823	0.0283236	-1.41676	0.418401	-1.19592
PAPOLA	0.0488191	1.42484	0.00713503	1.66835	0.446508	1.21687	0.0795757	1.62738	0.0557344	1.7124	0.0791461	1.62866	0.0875822	1.72662	0.305254	-1.37102	0.612774	1.18698	0.512966	1.24899	0.611164	1.18792	0.53527	1.25937	0.883059	-1.03765	0.901994	1.03142	0.886348	-1.03656	0.884416	1.04286	0.643233	1.11572	0.473146	1.18602	0.640402	1.11677	0.51935	1.19785	0.0203768	-1.6078	0.7298	-1.10098
FAM105A	0.0676778	1.11195	0.00714406	1.18161	0.587923	1.0464	0.0131763	1.25053	0.0581242	1.17576	0.0461374	1.18742	0.379022	1.08541	0.199899	-1.12922	0.329013	1.10742	0.694654	1.04121	0.625794	1.05154	0.725301	-1.04037	0.277382	1.08874	0.970593	1.00282	0.834603	1.0161	0.249794	-1.10937	0.122411	1.12314	0.559028	1.04305	0.456118	1.05547	0.527949	-1.05528	0.0156287	-1.16433	0.940503	-1.00633
OTUB2	0.365732	1.09163	0.0071873	1.33642	0.433356	-1.12148	0.00267014	1.42181	0.000617018	1.53164	0.860154	1.01724	0.00288416	1.49471	0.00275166	-1.49876	0.674759	-1.05413	0.862482	1.02193	0.00758267	-1.47336	0.984251	-1.00271	0.457127	1.07266	0.0871154	1.18454	0.0012266	-1.45689	0.215808	1.14662	0.255993	1.1073	0.0440713	1.21072	0.00394547	-1.34969	0.133786	1.17578	0.000349551	-1.37766	0.126807	1.17961
LOC100132728	0.00641726	-1.25378	0.00720451	-1.24879	0.0514378	-1.25879	0.0500753	-1.26771	0.11749	-1.20221	0.0347069	-1.29564	0.136337	-1.22311	0.950831	-1.00801	0.107466	-1.27786	0.198524	-1.21184	0.0823115	-1.30601	0.200744	-1.2329	0.835798	-1.0226	0.654707	1.04957	0.634774	-1.05276	0.837545	1.02573	0.287385	-1.11616	0.648423	-1.04732	0.192866	-1.14574	0.576934	-1.0692	0.0412357	1.19096	0.138969	1.20241
MDH2	0.0399496	-1.12491	0.00720774	-1.17587	0.370975	-1.07615	0.0352276	-1.19415	0.0538342	-1.17358	0.213623	-1.10378	0.0176801	-1.26707	0.327963	1.09266	0.378802	-1.09288	0.476627	-1.07405	0.918897	-1.01017	0.188799	-1.15962	0.868641	-1.01233	0.882932	1.01097	0.224451	1.0971	0.293964	-1.09559	0.389599	-1.06248	0.569291	-1.04056	0.62766	1.0344	0.125188	-1.14081	0.0130917	1.16452	0.577148	1.04704
RGS17	0.155157	1.18802	0.00721588	1.42667	0.951665	-1.01083	0.0117317	1.4986	0.00478242	1.59832	0.575849	1.08248	0.00581653	1.6909	0.0389614	-1.44211	0.832711	1.03917	0.57392	1.10832	0.131642	-1.33223	0.429818	1.17252	0.730811	1.04783	0.336563	1.1418	0.0121236	-1.47254	0.196861	1.23083	0.366176	1.12369	0.143483	1.214	0.0466982	-1.31484	0.0986893	1.29887	0.00219799	-1.44603	0.639496	1.07305
FAM158A	0.35312	-1.09257	0.00723107	-1.32948	0.453571	1.11373	0.0149265	-1.3906	0.00267482	-1.54504	0.392395	-1.10966	0.0747579	-1.30093	0.0126441	1.48068	0.686057	1.06478	0.783711	-1.04347	0.0798729	1.33436	0.450436	1.13817	0.591111	-1.06432	0.0964946	-1.22478	0.0549953	1.26945	0.841449	1.02689	0.40748	-1.09505	0.0613685	-1.24257	0.113442	1.19725	0.932486	-1.01087	0.00271752	1.35647	0.207423	-1.18071
PDZD2	0.00493857	1.34891	0.00724103	1.32651	0.0372883	1.3717	0.0375581	1.38558	0.0866538	1.29827	0.0698884	1.32071	0.139388	1.29182	0.840005	1.03406	0.0695406	1.43278	0.129256	1.34249	0.110238	1.36569	0.169732	1.33583	0.659825	1.06294	0.852266	-1.02608	0.983257	-1.0029	0.838486	-1.03291	0.194463	1.18978	0.464784	1.10039	0.376838	1.12325	0.559986	1.09384	0.0465441	-1.24306	0.109279	-1.29404
KDELR3	0.00894278	1.26612	0.00725227	1.27624	0.0759465	1.25609	0.0114131	1.3608	0.0157916	1.3369	0.435131	1.08794	0.0209039	1.37368	0.89722	-1.01605	0.0498307	1.33931	0.0632195	1.31578	0.621353	1.07076	0.0624958	1.35198	0.456061	1.08044	0.602633	1.05521	0.0469655	-1.24734	0.450972	1.09409	0.101269	1.18113	0.147964	1.15627	0.299129	-1.10748	0.134632	1.19454	0.0160864	-1.22535	0.122373	-1.20216
FLJ37396	0.185764	-1.072	0.00728878	-1.16707	0.841884	1.01556	0.00958599	-1.2268	0.00872958	-1.23082	0.320217	-1.0721	0.126137	-1.13558	0.0478315	1.18523	0.69826	-1.03507	0.671373	-1.03847	0.269508	1.10552	0.660691	1.04372	0.302575	-1.07207	0.274503	-1.07676	0.113137	1.11642	0.660865	1.034	0.164374	-1.09366	0.147938	-1.09797	0.255873	1.07488	0.965202	1.00319	0.00583895	1.16854	0.513606	-1.04934
NCAM2	0.000398521	1.43267	0.00729352	1.28133	0.0014001	1.60189	0.00264411	1.49311	0.069167	1.23901	0.150773	1.17961	0.146504	1.21279	0.0972174	1.25017	0.0006327	1.86664	0.00792749	1.54897	0.0155794	1.47472	0.0175057	1.5162	0.0647506	1.23375	0.716262	-1.03943	0.335244	-1.1098	0.583855	-1.0695	0.00480931	1.39241	0.291954	1.11313	0.629408	1.0494	0.491629	1.08493	0.0700291	-1.16183	0.00305978	-1.51883
LOC643778	0.00258352	1.17726	0.00729582	1.15099	0.0164587	1.20413	0.0560478	1.15826	0.107158	1.12887	0.0730694	1.14635	0.0603442	1.18098	0.586263	1.04617	0.0534268	1.21174	0.0887436	1.18099	0.0656904	1.19927	0.0523596	1.23551	0.935696	1.00556	0.676883	-1.02915	0.904534	-1.00828	0.69125	1.03195	0.280558	1.07371	0.534811	1.0411	0.369575	1.06047	0.227564	1.09903	0.0520669	-1.11092	0.0521686	-1.17275
BTBD7	0.0135924	1.21243	0.00729692	1.23792	0.122052	1.18746	0.0515267	1.22667	0.170427	1.14831	0.00410969	1.39251	0.161584	1.17741	0.711402	-1.04249	0.208827	1.17667	0.44605	1.1015	0.0350206	1.33575	0.382905	1.12942	0.943724	-1.00662	0.320976	-1.09923	0.0998402	1.17642	0.57098	-1.06315	0.43366	1.0719	0.911156	-1.00983	0.0229205	1.24807	0.844816	1.02046	0.0209688	-1.19211	0.236912	-1.13404
MYOM2	0.000342828	1.70424	0.0073122	1.43553	0.00114159	2.02326	0.0107346	1.66287	0.0722331	1.3971	0.158242	1.2916	0.108439	1.40521	0.105664	1.40942	0.00196967	2.34368	0.00893463	1.9691	0.0176818	1.82041	0.0142666	1.98053	0.249199	1.21944	0.840361	-1.03438	0.414967	-1.14854	0.892333	-1.02642	0.0247852	1.47858	0.258573	1.19975	0.578265	1.09187	0.317719	1.20811	0.0909492	-1.24504	0.00416324	-1.87945
HS.374278	0.0443902	-1.22941	0.0073281	-1.33724	0.405676	-1.13027	0.00953073	-1.45856	0.00709545	-1.48661	0.393708	-1.11586	0.0794967	-1.31389	0.262303	1.18311	0.214667	-1.23281	0.178204	-1.25652	0.721145	1.06027	0.56104	-1.11054	0.342809	-1.12495	0.25269	-1.15389	0.0666457	1.27043	0.877868	1.02177	0.117333	-1.20682	0.0825062	-1.23473	0.255255	1.1427	0.643663	-1.06466	0.00956569	1.30336	0.640983	1.0652
TIAF1	0.0272257	-1.30011	0.00734042	-1.39296	0.254172	-1.21345	0.0118347	-1.56586	0.0336743	-1.43911	0.261765	-1.19708	0.0814763	-1.39704	0.449787	1.14794	0.140791	-1.36406	0.274043	-1.25365	0.835567	-1.04281	0.381576	-1.217	0.310595	-1.16844	0.774657	-1.04407	0.193348	1.22433	0.983515	-1.00358	0.0996257	-1.27786	0.317017	-1.15477	0.586756	1.08012	0.518638	-1.11438	0.017512	1.34036	0.449171	1.13584
ZNF586	0.0120033	-1.19765	0.00736435	-1.2157	0.105611	-1.17988	0.0570194	-1.17602	0.00150811	-1.36437	0.362696	-1.076	0.0137743	-1.29062	0.744061	1.03035	0.209864	-1.14138	0.0149964	-1.32417	0.672522	-1.0443	0.0609807	-1.2526	0.507774	1.0522	0.0705314	-1.15856	0.0410648	1.1846	0.409913	-1.07583	0.692196	-1.02875	0.011261	-1.2295	0.283595	1.08147	0.114305	-1.15019	0.00933789	1.18083	0.138857	1.13921
ERO1L	0.0843298	1.28473	0.00740123	1.51782	0.689742	1.08744	0.0061273	1.7032	0.0057422	1.71259	0.616421	1.08725	0.0103366	1.75725	0.0998953	-1.39578	0.361445	1.22026	0.34877	1.22698	0.256469	-1.28376	0.336028	1.25898	0.397012	1.14726	0.373031	1.15571	0.0114991	-1.58581	0.338628	1.19606	0.143723	1.25701	0.133425	1.26533	0.0550129	-1.36327	0.148974	1.30503	0.00333618	-1.50723	0.954317	-1.01019
XAB2	0.0572017	1.63284	0.00740369	2.08202	0.504742	1.28057	0.0828089	1.99656	0.0908357	1.95809	0.0473154	2.23878	0.0895594	2.18011	0.273235	-1.62585	0.672526	1.22801	0.7018	1.20435	0.51243	1.37699	0.582507	1.3409	0.865869	-1.06289	0.809865	-1.09082	0.799714	1.09602	0.892089	1.05789	0.674058	1.15346	0.724703	1.12684	0.413729	1.32336	0.537118	1.28185	0.0196996	-1.98764	0.795337	-1.10927
SYMPK	0.00873876	-1.14479	0.00741036	-1.14889	0.0730011	-1.1407	0.0221597	-1.19212	0.134016	-1.11424	0.0953947	-1.12943	0.0689833	-1.16758	0.928483	1.00718	0.0758168	-1.18363	0.268449	-1.1063	0.212532	-1.12138	0.146607	-1.15926	0.479146	-1.0486	0.524231	1.04355	0.712056	1.02488	0.796242	-1.01992	0.134808	-1.10224	0.794047	-1.0164	0.603263	-1.03305	0.333479	-1.07506	0.0327956	1.12024	0.16895	1.11067
SOX21	0.559761	1.06967	0.0074176	1.41407	0.234126	-1.23586	0.000859552	1.80586	0.0518167	1.34192	0.294767	1.16181	0.0444214	1.42322	0.0037727	-1.7476	0.856149	1.03334	0.160244	-1.30232	0.038516	-1.5042	0.309833	-1.22792	0.0285925	1.38455	0.60259	-1.07309	0.0683764	-1.30044	0.959365	1.00792	0.022736	1.37711	0.773921	-1.03701	0.115005	-1.23279	0.818481	1.03484	0.00141794	-1.47588	0.0772205	1.32397
WDR92	0.00484155	1.60315	0.00742229	1.5567	0.0358366	1.65098	0.0408318	1.64875	0.131628	1.42523	0.0539392	1.59458	0.0984366	1.57249	0.820721	1.06057	0.0710831	1.74862	0.169896	1.51156	0.0874685	1.69116	0.124499	1.66773	0.727385	1.07841	0.584736	-1.12609	0.886137	1.03143	0.960332	1.01242	0.218087	1.29312	0.685574	1.08571	0.294473	1.24231	0.408544	1.22168	0.0450478	-1.40912	0.101228	-1.51215
LOC642381	0.153206	-1.05604	0.00745226	-1.11778	0.967469	1.00228	0.00735834	-1.17331	0.0967749	-1.09439	0.0285386	-1.13212	0.394904	-1.05253	0.0727333	1.12033	0.490095	-1.04729	0.724596	1.0237	0.874661	-1.01052	0.396968	1.06441	0.165082	-1.07394	0.664618	1.02174	0.633508	-1.02396	0.209768	1.07628	0.0874023	-1.08764	0.992229	-1.00045	0.382049	-1.04198	0.403268	1.04744	0.00938464	1.11381	0.603462	-1.02897
RNASEH2A	0.013918	2.07327	0.0074598	2.24445	0.123806	1.91514	0.0396468	2.51269	0.109256	1.9994	0.0489524	2.39944	0.149737	2.03886	0.73855	-1.17195	0.166408	2.14402	0.323246	1.70604	0.191648	2.04738	0.348971	1.73971	0.684388	1.17492	0.717337	-1.15428	0.801092	1.10485	0.796256	-1.12458	0.254227	1.54269	0.668309	1.17271	0.317022	1.45963	0.677049	1.20054	0.0336467	-1.95834	0.281818	-1.61881
ITGAV	0.0190034	-1.28013	0.00746947	-1.33611	0.173701	-1.22651	0.0429929	-1.36885	0.0504119	-1.35233	0.191996	-1.21249	0.0347934	-1.46372	0.605412	1.08936	0.22859	-1.25656	0.252914	-1.2414	0.563708	-1.11303	0.159595	-1.34364	0.872021	-1.02238	0.965433	-1.00597	0.319026	1.1498	0.484118	-1.11793	0.352501	-1.12947	0.411281	-1.11314	0.853413	1.02408	0.198064	-1.22405	0.022289	1.29047	0.325506	1.16451
TUBA4A	0.0684332	-1.3289	0.00747065	-1.56117	0.583758	-1.13119	0.0283325	-1.69547	0.171465	-1.36322	0.0226201	-1.73929	0.16579	-1.43757	0.215079	1.38011	0.46973	-1.2285	0.965135	1.01239	0.417719	-1.26026	0.894881	-1.04164	0.572731	-1.12659	0.419798	1.18723	0.470224	-1.16558	0.677092	1.10607	0.278659	-1.24392	0.825382	1.04442	0.219796	-1.2826	0.930498	-1.02047	0.0161649	1.5148	0.901762	1.0291
TFIP11	0.0453863	1.31906	0.00749143	1.47752	0.410104	1.1776	0.00984755	1.59492	0.00588176	1.66231	0.58525	1.09035	0.00831695	1.74144	0.225909	-1.25469	0.250641	1.27117	0.182063	1.32488	0.494108	-1.15073	0.157575	1.38794	0.583208	1.08729	0.367467	1.14898	0.0137396	-1.52716	0.260863	1.22247	0.192591	1.21114	0.107185	1.27281	0.0798605	-1.30321	0.0942585	1.34585	0.00478326	-1.44575	0.56817	-1.10115
EIF4A2	0.0174536	1.32978	0.00752338	1.38925	0.157957	1.27286	0.10275	1.30298	0.116705	1.2884	0.00530138	1.65521	0.137984	1.3168	0.623693	-1.09144	0.379352	1.19382	0.409494	1.18046	0.0519671	1.51654	0.394713	1.20648	0.592965	-1.08276	0.526125	-1.09913	0.12272	1.27064	0.700957	-1.06764	0.769729	1.04149	0.844864	1.02752	0.0314675	1.38788	0.745128	1.05475	0.0213931	-1.31908	0.3036	-1.18761
CTSF	0.0141292	1.30436	0.0075286	1.34311	0.125266	1.26673	0.0439165	1.38617	0.0805064	1.3197	0.0397561	1.39714	0.225919	1.23967	0.734584	-1.06029	0.17962	1.30735	0.267595	1.24466	0.168018	1.3177	0.463634	1.16918	0.723137	1.05231	0.919392	-1.01464	0.669511	1.06343	0.555422	-1.1029	0.277845	1.16125	0.504861	1.09475	0.249959	1.17229	0.922458	1.01558	0.0347394	-1.27425	0.289397	-1.1878
FBXL7	0.00374913	1.50416	0.00757362	1.44475	0.0257512	1.56602	0.0345196	1.53678	0.0471557	1.49036	0.154786	1.31647	0.103362	1.44505	0.707533	1.08394	0.0489698	1.66578	0.0620719	1.61546	0.154153	1.42697	0.104846	1.56635	0.646106	1.08581	0.816699	1.0423	0.491458	-1.13201	0.998983	1.00026	0.171789	1.26793	0.243404	1.22211	0.757762	1.05306	0.413934	1.17766	0.0485418	-1.32081	0.0750232	-1.45494
MGC16121	0.0506972	1.46813	0.00761948	1.74119	0.449529	1.23789	0.149235	1.38204	0.104102	1.44605	0.000354744	2.74675	0.062782	1.642	0.184953	-1.40658	0.94946	-1.01776	0.920664	1.02806	0.0288731	1.95278	0.612842	1.16737	0.161506	-1.35187	0.256358	-1.27268	0.00976026	1.8484	0.763554	-1.07431	0.540296	-1.12717	0.736732	-1.06756	0.00266304	2.02288	0.704476	1.09103	0.00450515	-1.66193	0.668048	-1.1036
IQCC	0.86039	-1.00808	0.00764845	1.14724	0.038927	-1.16586	0.061932	1.14165	0.0101806	1.21503	0.185707	1.09486	0.10952	1.1373	0.00188546	-1.33752	0.0811065	-1.17157	0.272024	-1.10081	0.0326423	-1.22163	0.100529	-1.17605	0.930599	-1.00556	0.236134	1.08061	0.343683	-1.06325	0.884479	-1.01068	0.88665	-1.00854	0.277809	1.0685	0.333803	-1.06047	0.852703	-1.01316	0.00279419	-1.18231	0.0208358	1.19903
UNKL	0.0657599	-1.059	0.00765123	-1.09253	0.560193	-1.0265	0.0673228	-1.09264	0.116767	-1.07744	0.0395371	-1.10689	0.103904	-1.09377	0.245483	1.06433	0.654401	-1.0266	0.834181	-1.01232	0.505821	-1.03999	0.670939	-1.02766	0.999913	-1	0.669004	1.01886	0.692361	-1.01743	0.978013	-1.00138	0.575797	-1.02324	0.88011	-1.00618	0.35343	-1.03928	0.616975	-1.02451	0.019149	1.08691	0.859539	1.00857
ALOX5AP	0.000298268	-1.53732	0.00770091	-1.3298	0.000914515	-1.77722	0.0192733	-1.44287	0.0920868	-1.28369	0.172176	-1.21947	0.0483633	-1.41264	0.0904291	-1.33646	0.00265044	-1.92834	0.00939868	-1.7156	0.0163793	-1.62978	0.00606438	-1.88794	0.453591	-1.10749	0.690696	1.05524	0.371954	1.12998	0.634716	-1.07666	0.0512281	-1.30463	0.328875	-1.13387	0.613701	-1.06615	0.123901	-1.2719	0.0943789	1.19011	0.00341605	1.68552
RAB11FIP5	0.0178934	1.88746	0.00770295	2.08217	0.160254	1.71095	0.0545595	2.18871	0.0652334	2.10988	0.0999457	1.92857	0.101857	2.12479	0.654084	-1.21697	0.241894	1.7985	0.271054	1.73372	0.353697	1.58473	0.307226	1.74597	0.859779	1.06641	0.966262	1.0155	0.774401	-1.11007	0.952734	1.02508	0.366897	1.36701	0.436277	1.30814	0.638651	1.17443	0.495142	1.31924	0.0315602	-1.87264	0.339149	-1.47952
DYNLT3	0.0126311	1.5453	0.00770634	1.60331	0.109075	1.48938	0.0281595	1.61321	0.244975	1.26594	0.00124943	2.21284	0.159227	1.39643	0.746928	-1.07649	0.129645	1.49858	0.528012	1.17598	0.0128381	2.0556	0.359376	1.2972	0.901301	1.02384	0.131816	-1.3494	0.0328196	1.56044	0.444438	-1.18394	0.294722	1.21008	0.575884	-1.10541	0.00616646	1.76817	0.933604	1.01767	0.0145421	-1.46696	0.176402	-1.34277
APCDD1L	0.578705	1.13035	0.00773632	1.93095	0.225307	-1.51127	0.032882	2.18426	0.100262	1.78455	0.0485225	2.03908	0.200544	1.66471	0.0140942	-2.91819	0.505047	-1.33601	0.265411	-1.63525	0.411619	-1.43113	0.24686	-1.75297	0.575652	1.19823	0.78282	-1.09268	0.781624	1.09323	0.624689	-1.19881	0.495885	1.22976	0.905561	-1.03636	0.680608	1.13234	0.737905	-1.12652	0.00726412	-2.07656	0.135594	1.74098
UBR2	0.0545976	1.22455	0.00774479	1.34619	0.47651	1.11389	0.016574	1.4875	0.0560455	1.35396	0.125231	1.2671	0.191662	1.25828	0.276648	-1.20855	0.285622	1.23082	0.552884	1.12032	0.803699	1.04845	0.846557	1.04116	0.330252	1.15096	0.914712	1.0153	0.60723	-1.07597	0.613988	-1.08603	0.139058	1.22791	0.490546	1.09684	0.922805	1.01295	0.977138	1.0045	0.0191581	-1.31154	0.779771	-1.04488
WAS	0.0250874	-1.1626	0.00775444	-1.20383	0.227827	-1.12278	0.00838601	-1.30377	0.0282261	-1.23485	0.167601	-1.13305	0.250771	-1.12595	0.492439	1.07219	0.0997508	-1.21598	0.222866	-1.15171	0.625177	-1.05676	0.692229	-1.05014	0.189876	-1.12048	0.623556	-1.04221	0.388522	1.07613	0.402598	1.08519	0.0577344	-1.174	0.238411	-1.09993	0.91897	1.00803	0.867032	1.01566	0.0207758	1.17104	0.42919	1.07707
SPATS2	0.0590641	1.1738	0.00777933	1.271	0.508902	1.08404	0.00173495	1.31013	0.000527954	1.36913	0.953061	1.00414	0.000103343	1.54696	0.0664472	-1.17247	0.233291	1.11741	0.104341	1.16773	0.104505	-1.16764	0.0136712	1.31941	0.783173	1.01877	0.263624	1.0804	0.000211964	-1.39943	0.00755229	1.27145	0.182415	1.09131	0.0415681	1.15056	0.0024886	-1.26088	0.00177028	1.33214	0.000289714	-1.26715	0.542213	-1.0469
TRIM4	0.319356	1.16155	0.00779271	1.55742	0.524732	-1.15433	0.0812101	1.51323	0.0685943	1.54512	0.113559	1.45035	0.0326492	1.83113	0.0373863	-1.79777	0.552992	-1.18804	0.601462	-1.16352	0.461349	-1.23955	0.953594	1.01856	0.793451	-1.05798	0.894363	-1.02896	0.601233	-1.11958	0.42874	1.21883	0.942352	1.01468	0.844305	1.04039	0.856848	-1.03703	0.315817	1.27557	0.00789675	-1.62016	0.360057	1.24774
ALDH6A1	0.707226	1.04666	0.00781525	1.43683	0.152681	-1.31159	0.025668	1.57123	0.148559	1.31723	0.0653184	1.43492	0.105287	1.43427	0.00914192	-1.88452	0.446518	-1.19939	0.146013	-1.43067	0.260365	-1.31332	0.30145	-1.31393	0.501206	1.12686	0.514546	-1.12263	0.992916	-1.00156	0.991421	-1.00218	0.45124	1.1339	0.604299	-1.08973	0.919035	1.01691	0.93362	1.01635	0.00568342	-1.51674	0.0950447	1.41036
ZNF364	0.0207588	1.42896	0.00781801	1.52634	0.186343	1.33778	0.169343	1.30295	0.0623263	1.44888	0.00192794	2.02187	0.1555	1.3725	0.540919	-1.14095	0.581348	1.14199	0.327382	1.26989	0.0299301	1.7721	0.485186	1.20295	0.275562	-1.2204	0.747145	-1.05932	0.0456746	1.47208	0.529634	-1.13865	0.810969	-1.04084	0.603244	1.09129	0.0108286	1.62782	0.90976	1.02263	0.0150428	-1.42988	0.321912	-1.22062
LOC643300	0.0236486	-1.1442	0.00782842	-1.17783	0.213394	-1.11153	0.0874015	-1.15003	0.223852	-1.10141	0.00892319	-1.26146	0.0417292	-1.21803	0.518617	1.05965	0.41696	-1.08529	0.698581	-1.03941	0.097477	-1.19046	0.215343	-1.14947	0.63298	1.03622	0.222738	1.09766	0.249442	-1.09169	0.631907	-1.04187	0.741535	-1.02325	0.679124	1.02928	0.071243	-1.14335	0.274154	-1.09627	0.0173313	1.15577	0.367031	1.07814
BCAR1	0.0696815	-1.17931	0.00786213	-1.2938	0.58156	-1.07496	0.00147588	-1.46532	0.0470862	-1.23221	0.463347	-1.0746	0.00203538	-1.52573	0.115735	1.20358	0.133426	-1.21746	0.851269	-1.02379	0.373207	1.12003	0.101657	-1.26766	0.131035	-1.15912	0.37948	1.08693	0.0123674	1.30453	0.0778171	-1.22327	0.0333057	-1.22675	0.967692	1.00355	0.0725518	1.18269	0.0268643	-1.28769	0.00220745	1.28933	0.75901	1.03227
UCN2	0.151337	-1.48689	0.00786765	-2.22379	0.988505	1.00585	0.0503084	-2.39076	0.114633	-1.98051	0.0633287	-2.27123	0.0976543	-2.29958	0.108138	2.2368	0.900417	-1.06883	0.819182	1.12941	0.977084	-1.01539	0.962103	-1.02807	0.815073	-1.09725	0.690722	1.17141	0.950878	-1.02472	0.928344	-1.04181	0.516009	-1.27548	0.962618	-1.01756	0.626255	-1.19934	0.655104	-1.21733	0.0142479	2.23136	0.710124	-1.17756
CD3D	0.000874126	1.14929	0.00787853	1.10909	0.00379967	1.19095	0.0932326	1.0672	0.000129486	1.21225	0.232451	1.04599	0.0152734	1.12269	0.109539	1.07381	0.0114996	1.14597	7.42579e-05	1.30173	0.0262573	1.1232	0.00276368	1.20556	0.151195	-1.0541	0.00480109	1.12439	0.0386924	-1.08268	0.713287	1.01502	0.793726	1.00868	0.000247206	1.17536	0.641427	-1.01556	0.0922107	1.07195	0.0164724	-1.07186	0.00137219	-1.16749
FAM91A1	0.0180887	1.34987	0.00790311	1.41295	0.159969	1.2896	0.0176779	1.52311	0.0436629	1.41373	0.330715	1.16952	0.012824	1.67508	0.618292	-1.09564	0.123601	1.39015	0.224958	1.29032	0.749512	1.06742	0.0747804	1.52885	0.595291	1.08459	0.904905	-1.01833	0.0922583	-1.3113	0.246303	1.23122	0.178546	1.21988	0.448105	1.11552	0.412812	-1.12552	0.0803388	1.36735	0.0146683	-1.35819	0.254815	-1.21719
DMBT1	0.0241119	-1.29424	0.00790864	-1.36902	0.216614	-1.22354	0.0544167	-1.39659	0.0399917	-1.43411	0.0923494	-1.33255	0.18561	-1.29049	0.548698	1.1189	0.296899	-1.24818	0.245355	-1.28171	0.407162	-1.19095	0.534274	-1.15335	0.830829	-1.0337	0.659805	-1.07089	0.849468	1.02988	0.686072	1.07488	0.374584	-1.14001	0.27376	-1.17686	0.608929	-1.07757	0.832898	-1.03688	0.0302734	1.30971	0.436705	1.14453
APBB3	0.0174465	1.35672	0.00795193	1.41739	0.153334	1.29864	0.0757317	1.40224	0.0845842	1.38692	0.09541	1.37024	0.0451224	1.56566	0.672402	-1.09144	0.287954	1.28475	0.308706	1.27072	0.332824	1.25543	0.169002	1.43448	0.882607	-1.02571	0.815986	-1.04084	0.744302	-1.05777	0.540946	1.1293	0.527784	1.10793	0.581473	1.09342	0.643763	1.07766	0.230185	1.26463	0.0284445	-1.35417	0.307246	-1.21919
PRR14	0.0578099	1.35732	0.00795439	1.57311	0.495386	1.17114	0.0245033	1.73481	0.0489134	1.60089	0.251107	1.29718	0.0404029	1.76707	0.259241	-1.34323	0.376953	1.29152	0.541184	1.19182	0.902622	-1.0355	0.386932	1.31554	0.582388	1.12473	0.960846	1.01049	0.217622	-1.31005	0.563066	1.15271	0.256495	1.26095	0.500239	1.14507	0.559578	-1.1241	0.290707	1.28914	0.0144345	-1.53604	0.749806	-1.07801
SLC26A6	0.0126697	-1.16843	0.00809592	-1.18249	0.106479	-1.15454	0.0294939	-1.22245	0.0634085	-1.18142	0.0417924	-1.20381	0.348205	-1.09672	0.804843	1.02421	0.119158	-1.19355	0.201185	-1.1535	0.151606	-1.17536	0.566135	-1.07079	0.516866	-1.05408	0.929249	-1.00718	0.69049	-1.03271	0.329363	1.09641	0.171737	-1.11312	0.387824	-1.06844	0.252452	-1.09279	0.796027	1.02334	0.0372572	1.14324	0.250672	1.11088
PTMS	0.401567	-1.04215	0.00811074	-1.15575	0.404168	1.06415	0.0101581	-1.23153	0.114847	-1.1243	0.130056	-1.11856	0.10393	-1.15023	0.0226353	1.2299	0.988442	-1.00132	0.334105	1.09393	0.308293	1.09955	0.506545	1.06926	0.223874	-1.08893	0.595864	1.03693	0.529507	1.04404	0.940255	1.00587	0.160569	-1.0975	0.798624	1.01641	0.725587	1.02268	0.882871	-1.01115	0.00668198	1.16984	0.237191	-1.09576
CACNA2D4	0.138114	-1.2518	0.00812386	-1.54435	0.947551	-1.01467	0.00431546	-1.95319	0.0756841	-1.45449	0.25808	-1.25806	0.0518352	-1.6157	0.0835598	1.52202	0.337711	-1.28329	0.859073	1.04643	0.460756	1.20981	0.831123	-1.06155	0.122932	-1.36087	0.656728	1.08866	0.159935	1.32101	0.801024	-1.05675	0.0552031	-1.44579	0.933519	-1.015	0.379619	1.17259	0.506919	-1.15145	0.00712224	1.5445	0.742524	-1.07181
TGFBR3	0.000782617	2.42382	0.00812978	1.9101	0.00321232	3.07572	0.0188037	2.3568	0.106412	1.74085	0.118691	1.7055	0.105967	1.89845	0.219189	1.61024	0.00654223	3.79502	0.0266666	2.80319	0.0292828	2.74628	0.0280013	3.05696	0.37764	1.3243	0.695605	-1.13091	0.632983	-1.16227	0.983454	-1.0075	0.0552864	1.83442	0.413991	1.27534	0.461694	1.24433	0.326071	1.41511	0.082664	-1.52507	0.0119202	-2.70121
DCP1B	0.40329	-1.04025	0.00813435	-1.1489	0.402383	1.06172	0.0030552	-1.23498	0.00963949	-1.19277	0.339668	-1.05934	0.17657	-1.10072	0.0110789	1.21981	0.871692	-1.01244	0.770031	1.02266	0.082878	1.15148	0.233629	1.10819	0.0940149	-1.10638	0.345952	-1.05625	0.0873284	1.109	0.429964	1.05377	0.0658115	-1.11109	0.246746	-1.06568	0.15707	1.08194	0.605449	1.03332	0.0031007	1.15943	0.167518	-1.09473
HS.327917	0.141502	-1.07879	0.00822127	-1.15932	0.959339	-1.00385	0.00805708	-1.23047	0.0333657	-1.17107	0.0405421	-1.16295	0.622294	-1.03943	0.0829035	1.15487	0.472474	-1.06546	0.873387	-1.01403	0.936363	-1.007	0.282202	1.11106	0.175404	-1.09586	0.695452	-1.0259	0.802602	-1.01643	0.0921446	1.14273	0.0914794	-1.11526	0.421287	-1.05097	0.501682	-1.04224	0.209137	1.09788	0.0102716	1.15003	0.648251	-1.03355
C5ORF41	0.201374	1.07424	0.00828037	1.17569	0.821969	-1.0188	0.040336	1.18554	0.097462	1.1428	0.165811	1.11599	0.0079837	1.31006	0.056719	-1.19779	0.916788	-1.01033	0.634324	-1.04812	0.476541	-1.07329	0.411961	1.09374	0.990236	-1.0009	0.500388	-1.05112	0.277589	-1.08492	0.133434	1.14142	0.648613	1.03194	0.854376	-1.0127	0.55252	-1.04196	0.0796391	1.16334	0.00584312	-1.18862	0.591528	1.04475
TTC12	0.162279	-1.11326	0.00829262	-1.24668	0.958239	1.00592	0.0117444	-1.35235	0.0347064	-1.27511	0.297917	-1.11824	0.0779913	-1.25571	0.0795343	1.25406	0.580283	-1.07838	0.90235	-1.01679	0.404603	1.12145	0.99291	-1.00132	0.297331	-1.11369	0.772662	-1.02969	0.165395	1.15693	0.939477	-1.00886	0.15574	-1.15036	0.468002	-1.07196	0.360868	1.09202	0.649127	-1.05243	0.00897261	1.24875	0.65923	-1.05076
LOC285550	0.0089935	1.62008	0.00831196	1.63005	0.0705966	1.61017	0.0104267	1.77312	0.00371863	1.96487	0.654101	1.0918	0.00860857	1.98053	0.956589	-1.01235	0.0411085	1.75149	0.0188237	1.9409	0.764757	1.07848	0.0277257	1.95638	0.631409	1.09476	0.238964	1.2554	0.00990776	-1.7437	0.281228	1.26876	0.127785	1.3244	0.0358805	1.49808	0.105042	-1.35112	0.0634333	1.51242	0.00984048	-1.50129	0.076976	-1.47935
ZNF330	0.102012	1.26976	0.00832584	1.51321	0.764951	1.06547	0.0888293	1.46883	0.130392	1.40146	0.0366773	1.62695	0.0760648	1.59239	0.169829	-1.42022	0.902669	1.03422	0.961458	-1.01338	0.622991	1.14556	0.704982	1.12122	0.825133	-1.04639	0.600576	-1.11399	0.658518	1.09524	0.791576	1.06433	0.769499	1.05803	0.999693	1.00007	0.359421	1.19614	0.502925	1.16571	0.0162854	-1.49922	0.943682	1.01616
SMARCA2	0.62547	-1.0273	0.00836153	-1.17669	0.202835	1.11498	0.0511534	-1.19495	0.0512185	-1.19488	0.106344	-1.15474	0.154342	-1.15583	0.0140291	1.31198	0.398593	1.09794	0.398309	1.098	0.254363	1.13617	0.299495	1.1351	0.782229	-1.02277	0.782953	-1.02269	0.776604	1.02339	0.815183	1.02211	0.690519	-1.03092	0.691183	-1.03084	0.889222	1.01068	0.915958	1.00954	0.0077184	1.20115	0.130295	-1.15324
HJURP	0.123471	-1.36761	0.00839842	-1.78332	0.872253	-1.0488	0.00203573	-2.34237	0.0122565	-1.90367	0.67086	-1.10109	0.00832967	-2.21388	0.0583572	1.70034	0.282895	-1.37759	0.699252	-1.11958	0.152573	1.54423	0.414737	-1.30202	0.135162	-1.40431	0.77209	-1.06507	0.0079876	1.94825	0.30003	-1.30255	0.047121	-1.54965	0.36092	-1.20825	0.0357708	1.59648	0.140318	-1.44822	0.00242926	1.79206	0.823631	-1.05509
RGP1	0.0271887	-1.12712	0.00842707	-1.15931	0.237458	-1.09583	0.0361774	-1.18823	0.0704339	-1.15664	0.0461258	-1.17677	0.300686	-1.09626	0.520463	1.05793	0.244705	-1.12317	0.366475	-1.0933	0.284328	-1.11233	0.738715	-1.03623	0.591758	-1.03984	0.965519	-1.00314	0.718898	-1.02648	0.417539	1.07074	0.244556	-1.08455	0.476461	-1.05004	0.315462	-1.072	0.846624	1.01563	0.0305883	1.13405	0.472123	1.05994
ARRB1	0.138115	1.12473	0.00846606	1.25355	0.937331	1.00915	0.0665532	1.20785	0.00642698	1.35763	0.367094	1.09213	0.00486452	1.44601	0.0678665	-1.24218	0.821531	-1.02842	0.478358	1.09294	0.309582	-1.13739	0.275162	1.16409	0.484003	-1.06756	0.336903	1.09471	0.0464788	-1.22099	0.117924	1.19074	0.935046	-1.00709	0.141298	1.14249	0.156463	-1.13647	0.0578059	1.23231	0.00371119	-1.26324	0.795482	1.02692
AQP11	0.00210045	1.39136	0.00846766	1.3107	0.0114468	1.47697	0.012903	1.44598	0.137587	1.22464	0.172468	1.2031	0.0326331	1.42415	0.433837	1.12686	0.0112093	1.62942	0.0733325	1.38	0.088598	1.35572	0.0215259	1.60482	0.341203	1.12947	0.432748	-1.10492	0.334818	-1.13137	0.486263	1.10679	0.0541676	1.27692	0.702618	1.04611	0.840029	1.02407	0.121023	1.25382	0.0463072	-1.21908	0.0263814	-1.40694
U2AF1L4	0.101302	1.17113	0.00849952	1.3132	0.756207	1.04442	0.0746869	1.29302	0.157467	1.22012	0.0127382	1.46636	0.140314	1.27189	0.158681	-1.25735	0.872704	1.02837	0.863365	-1.03051	0.385421	1.16623	0.952058	1.01156	0.895515	-1.01724	0.472304	-1.09907	0.258962	1.16258	0.794064	-1.03984	0.702311	1.04784	0.851094	-1.02317	0.122278	1.21859	0.851535	1.02732	0.014777	-1.29906	0.927154	1.01325
UCRC	0.0589548	1.30356	0.00850638	1.47837	0.490817	1.14943	0.00724315	1.61204	0.00787979	1.60148	0.665157	1.06876	0.00310789	1.87342	0.170354	-1.28618	0.264999	1.25335	0.278496	1.24515	0.356903	-1.20343	0.0999923	1.45658	0.548096	1.0932	0.587626	1.08366	0.00729943	-1.58232	0.104808	1.33571	0.17534	1.21425	0.192299	1.20471	0.0457847	-1.34861	0.0357342	1.45419	0.00328053	-1.46064	0.63864	-1.07989
ARHGEF5L	0.000352414	1.95563	0.00854322	1.56068	0.00106829	2.45054	0.00393737	2.0191	0.053037	1.53358	0.230314	1.28775	0.131515	1.45271	0.0737818	1.57017	0.000657041	3.17034	0.00485587	2.40798	0.0177079	2.02199	0.0123629	2.28101	0.0923081	1.42098	0.937789	-1.0155	0.221437	-1.28188	0.699686	-1.09156	0.00680523	1.7898	0.187616	1.28665	0.81867	1.04331	0.397778	1.20568	0.087187	-1.29833	0.00242032	-2.23112
TAF8	0.101336	1.17633	0.00854523	1.32301	0.755128	1.04592	0.00889605	1.4693	0.0692535	1.28138	0.327744	1.13579	0.0161496	1.49093	0.128051	-1.26492	0.371046	1.16157	0.937473	1.01301	0.516965	-1.11369	0.37015	1.17867	0.31263	1.13493	0.650398	-1.05748	0.0953301	-1.24198	0.310602	1.15726	0.129387	1.20063	0.871463	1.01881	0.284352	-1.13439	0.156667	1.22187	0.00736496	-1.32167	0.981676	1.00313
GNL3L	0.0666965	-1.24359	0.00855347	-1.39365	0.543855	-1.10969	0.0267634	-1.50392	0.111959	-1.3214	0.159023	-1.27663	0.0406068	-1.53588	0.248874	1.25589	0.408524	-1.19749	0.81334	-1.05216	0.939331	-1.01651	0.399746	-1.22294	0.573897	-1.09497	0.611856	1.08521	0.431316	1.13626	0.522493	-1.12611	0.263985	-1.1878	0.910765	-1.01699	0.870432	1.02483	0.27726	-1.21815	0.0160324	1.37381	0.803582	1.04516
LOC646515	0.121716	-1.11004	0.00855866	-1.21089	0.859204	-1.0176	0.0455992	-1.23109	0.0475275	-1.22848	0.0326259	-1.25216	0.399297	-1.09926	0.133277	1.18995	0.783948	-1.03457	0.797092	-1.03238	0.681565	-1.05228	0.561377	1.0825	0.722849	-1.03334	0.745781	-1.03042	0.550786	-1.05699	0.276066	1.12549	0.436724	-1.07043	0.453675	-1.06771	0.31616	-1.09245	0.509829	1.07021	0.0166496	1.19892	0.78956	-1.02765
CBFB	0.304177	-1.08156	0.00858104	-1.24751	0.573217	1.06645	0.0163552	-1.29689	0.00719458	-1.35027	0.525167	-1.06353	0.0218861	-1.32781	0.0211517	1.33041	0.837288	1.02585	0.905039	-1.01493	0.0889558	1.25093	0.988512	1.00196	0.629699	-1.04584	0.297124	-1.10362	0.0309036	1.24567	0.477765	-1.07922	0.4015	-1.07658	0.174575	-1.12996	0.0756165	1.17852	0.328059	-1.10745	0.00326517	1.26893	0.317462	-1.11005
RAD51	0.111106	-1.06414	0.00858733	-1.11669	0.805614	-1.01407	0.00692453	-1.15745	0.0043967	-1.16999	0.536052	-1.02944	0.0597968	-1.11481	0.0904423	1.1012	0.413179	-1.05108	0.322544	-1.06247	0.27347	1.06971	0.852038	-1.01236	0.2945	-1.04915	0.179248	-1.06434	0.0283796	1.11437	0.967942	1.00207	0.122512	-1.07036	0.0710184	-1.0843	0.10109	1.07535	0.644489	-1.02322	0.00520318	1.11345	0.868344	-1.00825
TRIAP1	0.0630296	1.3825	0.00858813	1.62479	0.517784	1.17634	0.0394303	1.76396	0.109898	1.5302	0.0691327	1.6342	0.145392	1.55801	0.279617	-1.38123	0.458392	1.2771	0.754039	1.10785	0.608102	1.18315	0.73671	1.12799	0.639949	1.12103	0.757269	-1.07821	0.959426	1.01245	0.854445	-1.05263	0.320408	1.25983	0.791362	1.06224	0.544075	1.14945	0.760986	1.08545	0.0226473	-1.56847	0.816406	-1.06453
LOC100133075	0.94372	-1.00268	0.0086048	-1.11823	0.0782497	1.11226	0.0140268	-1.13836	0.00511029	-1.166	0.0155097	-1.13564	0.986291	1.00092	0.00117491	1.24377	0.157209	1.09259	0.293624	1.06669	0.147103	1.09522	0.0048338	1.24492	0.423904	-1.03697	0.144378	-1.07068	0.464922	-1.03366	0.0173074	1.14765	0.479647	-1.03045	0.177315	-1.06054	0.52205	-1.02748	0.021878	1.13499	0.00178898	1.13373	0.0149998	-1.14598
MRI1	0.0735793	1.31558	0.00864045	1.53486	0.587506	1.12762	0.0202947	1.74751	0.0859396	1.48065	0.185519	1.34351	0.0670058	1.62819	0.228375	-1.36115	0.376206	1.28385	0.762509	1.0878	0.962586	-1.01313	0.559017	1.19619	0.427586	1.1811	0.792826	-1.056	0.381571	-1.20212	0.762228	1.07482	0.193088	1.29885	0.747567	1.06463	0.781254	-1.05549	0.446297	1.19317	0.0164612	-1.50434	0.867181	-1.0391
PGAP3	0.106167	-1.08487	0.00865604	-1.15287	0.777988	-1.02088	0.0368336	-1.17345	0.0994873	-1.12973	0.176088	-1.10339	0.0193033	-1.23605	0.149652	1.12929	0.672771	-1.0391	0.996557	-1.00039	0.79789	1.02348	0.369894	-1.09453	0.814453	-1.01597	0.608055	1.03539	0.335099	1.06848	0.28299	-1.08887	0.442064	-1.0504	0.954431	-1.00362	0.696867	1.02501	0.151551	-1.118	0.0111447	1.15346	0.966394	-1.00315
U2AF1	0.0117848	1.36038	0.00867306	1.3823	0.094307	1.3388	0.00462278	1.56024	0.00792824	1.50425	0.6471	1.06298	0.0175148	1.50578	0.83503	-1.03249	0.0290009	1.51114	0.0434613	1.45691	0.865356	1.02953	0.0613907	1.4584	0.247209	1.1641	0.425266	1.10874	0.0131786	-1.43295	0.480778	1.11025	0.0435854	1.30044	0.0853459	1.24465	0.116218	-1.21873	0.136699	1.24617	0.0110228	-1.3114	0.117323	-1.26204
SDPR	0.0125159	1.76796	0.00867523	1.83237	0.101012	1.70582	0.132664	1.64011	0.047653	1.96279	0.0846227	1.7785	0.066414	2.04114	0.843833	-1.07419	0.307172	1.52683	0.153954	1.82723	0.227604	1.65567	0.164861	1.90016	0.5994	-1.17325	0.792495	1.08296	0.864209	-1.05313	0.705171	1.14097	0.75747	1.09168	0.295387	1.35425	0.517739	1.20314	0.305533	1.41937	0.0361637	-1.65864	0.223061	-1.52214
LOC387882	0.00405712	1.98807	0.00869775	1.84532	0.0260449	2.14186	0.0932799	1.73394	0.13366	1.62607	0.0167698	2.30137	0.131698	1.75855	0.678025	1.1607	0.0979848	2.01258	0.129439	1.88737	0.0263728	2.67119	0.12079	2.04115	0.794765	-1.08074	0.586061	-1.17738	0.323922	1.34962	0.863636	-1.06062	0.47126	1.22553	0.652555	1.13461	0.0690773	1.72133	0.507891	1.24643	0.0517516	-1.5795	0.071071	-1.88878
ZNF558	0.0295531	1.39051	0.00871936	1.51003	0.25415	1.28046	0.0388887	1.58521	0.0463235	1.55536	0.251232	1.27237	0.0331754	1.73629	0.489068	-1.17928	0.273934	1.34421	0.304564	1.3189	0.773866	1.07893	0.195814	1.47233	0.802497	1.05051	0.903229	1.02422	0.228665	-1.27614	0.455319	1.18608	0.335652	1.19825	0.398127	1.17123	0.654187	-1.08647	0.197396	1.33657	0.0203841	-1.45062	0.42958	-1.19018
LOC399959	0.00681062	2.69013	0.00871995	2.59064	0.0492346	2.79345	0.0453841	2.81979	0.115945	2.20115	0.018897	3.50913	0.276814	1.84773	0.891306	1.07828	0.0888659	3.04054	0.176484	2.37347	0.0464426	3.78385	0.31702	1.99238	0.743662	1.16249	0.696629	-1.19683	0.344478	1.55609	0.439415	-1.51141	0.240074	1.68216	0.606691	1.24964	0.0867986	2.18698	0.979867	1.01291	0.0464638	-2.0625	0.126415	-2.25774
HRASLS	0.00317592	1.4199	0.00878686	1.35204	0.0189942	1.49116	0.133317	1.26409	0.123081	1.27295	0.0107623	1.54536	0.107157	1.33973	0.57212	1.1029	0.102121	1.39416	0.0958077	1.40393	0.0144076	1.70437	0.0817904	1.47758	0.539866	-1.09271	0.582707	-1.08258	0.225469	1.19627	0.945993	-1.01124	0.656218	1.06197	0.612435	1.07091	0.0399596	1.35149	0.419585	1.13868	0.0508745	-1.24744	0.0488197	-1.40301
MPND	0.120433	-1.0781	0.00879806	-1.14651	0.846266	-1.01378	0.0238768	-1.17724	0.0114649	-1.20646	0.311657	-1.06949	0.113787	-1.13307	0.118848	1.13093	0.634307	-1.04094	0.446693	-1.06678	0.509597	1.05746	0.98359	-1.00189	0.561748	-1.03724	0.279763	-1.07171	0.160374	1.09574	0.841257	1.01452	0.296458	-1.0646	0.133832	-1.09639	0.37746	1.054	0.809452	-1.01686	0.010809	1.14248	0.834884	-1.01455
ZNF573	0.0369198	-1.24233	0.00881305	-1.3287	0.314993	-1.16157	0.142619	-1.24422	0.0230636	-1.43414	0.138244	-1.24751	0.0428903	-1.43731	0.420707	1.14388	0.649525	-1.08771	0.232958	-1.25375	0.639383	-1.09059	0.269592	-1.25652	0.48727	1.10112	0.501761	-1.09756	0.503023	1.09725	0.545734	-1.10079	0.983116	-1.00273	0.193389	-1.1891	0.963502	-1.00591	0.259252	-1.19225	0.0204505	1.29626	0.521643	1.10315
TMEM205	0.194648	1.22799	0.00886239	1.57135	0.86003	-1.04204	0.0409526	1.66903	0.0522795	1.61968	0.211305	1.3456	0.0553447	1.73095	0.081042	-1.63741	0.948666	1.01932	0.970784	-1.01094	0.512481	-1.21686	0.864545	1.05713	0.753528	1.07216	0.893514	1.0301	0.334938	-1.24301	0.643556	1.12551	0.479968	1.1596	0.591406	1.11858	0.596796	-1.11674	0.439239	1.21141	0.0114337	-1.59459	0.611423	1.13328
GAL	0.0275645	1.33975	0.00891294	1.43203	0.234304	1.25343	0.00110774	1.79615	0.0124848	1.50265	0.567484	1.08597	0.04401	1.43616	0.426652	-1.14249	0.0269453	1.57214	0.155	1.31524	0.784207	-1.05205	0.270598	1.25704	0.0439401	1.35224	0.644645	1.06595	0.0172194	-1.44649	0.982237	1.00353	0.00902385	1.47502	0.191786	1.19073	0.113507	-1.24004	0.436094	1.12779	0.00722519	-1.36904	0.321474	-1.16679
SLC2A12	0.00225135	-1.20162	0.00895218	-1.16239	0.0120729	-1.24218	0.00718433	-1.255	0.17422	-1.10798	0.0663424	-1.15369	0.173414	-1.12597	0.434698	-1.06865	0.00713924	-1.34116	0.0895734	-1.18405	0.040612	-1.23289	0.0896081	-1.20327	0.147401	-1.11154	0.395033	1.06224	0.926265	1.0065	0.629972	1.03968	0.0217999	-1.18245	0.783213	-1.01824	0.319554	-1.06885	0.630654	-1.0381	0.0563001	1.11069	0.0302443	1.2028
ZYG11B	0.425284	1.06586	0.00896528	1.26084	0.390471	-1.10985	0.0735523	1.21488	0.139263	1.1706	0.00156376	1.4892	0.218864	1.1609	0.0121792	-1.39934	0.293445	-1.15183	0.190111	-1.19541	0.637777	1.06422	0.209327	-1.2054	0.682001	-1.04115	0.367531	-1.094	0.0319758	1.26002	0.377902	-1.1062	0.882946	-1.01363	0.530628	-1.05982	0.0237982	1.25957	0.533584	-1.07046	0.00378047	-1.28033	0.166398	1.16892
HS.567186	0.0230772	-1.13925	0.00896828	-1.16679	0.194256	-1.11235	0.245245	-1.08832	0.123485	-1.12137	0.00577845	-1.25774	0.0237089	-1.22831	0.562103	1.04894	0.688092	-1.03755	0.47028	-1.06906	0.0642659	-1.19906	0.132496	-1.17101	0.164712	1.10355	0.396723	1.0604	0.181985	-1.09896	0.428771	-1.06481	0.588233	1.03543	0.98655	-1.00108	0.0454123	-1.14889	0.159856	-1.11671	0.0152625	1.14612	0.305081	1.08226
LOC374395	0.0129683	1.56	0.00899103	1.60446	0.103082	1.51676	0.059877	1.61501	0.0266133	1.78833	0.242911	1.3291	0.0491484	1.79079	0.837437	-1.05782	0.182202	1.52674	0.103867	1.69058	0.460601	1.25645	0.133457	1.6929	0.987893	-1.00347	0.564065	1.14163	0.26053	-1.30116	0.610234	1.14372	0.410348	1.19532	0.175209	1.35086	0.795812	-1.05696	0.243625	1.35309	0.0303749	-1.48706	0.206296	-1.39006
STARD8	0.999018	1.00017	0.00903203	1.49488	0.0677725	-1.49437	0.164248	1.28286	0.138046	1.30608	0.00112699	2.01854	0.0710839	1.46742	0.00120843	-2.23391	0.0245312	-1.74135	0.0286481	-1.71038	0.649814	-1.10669	0.102143	-1.52234	0.236322	-1.2237	0.293629	-1.19476	0.0278444	1.49557	0.905322	-1.02291	0.253087	-1.19991	0.310813	-1.17434	0.033713	1.43577	0.909082	-1.02117	0.00136587	-1.61793	0.0186508	1.6215
LOC647150	0.157994	1.2924	0.00907663	1.67176	0.997368	-1.00088	0.0819766	1.53371	0.20681	1.35183	0.00226866	2.36056	0.113753	1.5593	0.0711773	-1.67323	0.770976	-1.09097	0.479408	-1.23775	0.261098	1.41079	0.829471	-1.07306	0.631688	-1.11313	0.229194	-1.31716	0.0516486	1.59645	0.739819	-1.08883	0.985401	1.00382	0.483302	-1.15912	0.0243056	1.68417	0.9234	1.02396	0.00701374	-1.6643	0.661278	1.11438
FOXO4	0.385258	-1.07408	0.00909511	1.26806	0.00636358	-1.4629	0.644445	1.03083	0.0161846	1.19416	8.70163e-06	1.57285	0.000952873	1.37043	1.43787e-06	-1.85504	8.26669e-06	-1.79957	0.000141601	-1.55342	0.0681636	-1.17941	0.00540811	-1.35362	0.000492695	-1.32948	0.175179	-1.09272	0.000591578	1.32126	0.204544	1.09955	0.000305319	-1.32619	0.0909378	-1.11161	0.00190526	1.25198	0.400959	1.0612	8.5188e-06	-1.3754	3.32715e-05	1.52614
NAV3	0.104036	1.24779	0.00911039	1.46357	0.754561	1.06382	0.0582067	1.4959	0.168772	1.32655	0.0354308	1.57632	0.109896	1.46846	0.177808	-1.37576	0.743399	1.08732	0.886555	-1.03709	0.595911	1.14578	0.815758	1.06738	0.879849	1.02918	0.493657	-1.14045	0.606141	1.10362	0.985087	1.00409	0.523897	1.12136	0.868094	-1.03007	0.328929	1.1941	0.662044	1.09673	0.0179451	-1.44589	0.946649	1.01418
RPS28	0.016458	1.10321	0.00912712	1.11482	0.133584	1.09172	0.0516922	1.12497	0.1376	1.09087	0.0277373	1.1459	0.19658	1.09024	0.746813	-1.02115	0.195618	1.10166	0.368991	1.06828	0.128334	1.12216	0.414933	1.06766	0.78725	1.01468	0.625259	-1.02681	0.47229	1.03993	0.661468	-1.02761	0.316436	1.05301	0.771178	1.01483	0.160544	1.07657	0.814275	1.01413	0.0371116	-1.09379	0.290141	-1.06666
PHYHIPL	0.0208258	-1.10163	0.00918421	-1.11831	0.172063	-1.08519	0.0205289	-1.15919	0.0584216	-1.12327	0.156	-1.08803	0.176344	-1.09692	0.649802	1.03052	0.127804	-1.12485	0.254778	-1.09	0.466156	-1.05581	0.444813	-1.06443	0.370513	-1.05128	0.883716	-1.00807	0.533847	1.03506	0.709224	1.02389	0.124068	-1.08663	0.38615	-1.04635	0.89096	-1.00709	0.782323	-1.01697	0.0324898	1.09876	0.347776	1.05982
RAB30	0.0325182	1.1487	0.00919107	1.19169	0.272751	1.10725	0.0976866	1.17647	0.0964767	1.17724	0.0617663	1.2046	0.0839598	1.2175	0.496965	-1.07626	0.462435	1.09311	0.459213	1.09383	0.355455	1.11925	0.355832	1.13123	0.827213	-1.01971	0.834831	-1.01882	0.893286	1.01206	0.798832	1.02654	0.646206	1.03935	0.639552	1.04017	0.42967	1.06924	0.425681	1.083	0.0294658	-1.16932	0.493966	-1.07062
RPRD1B	0.0249448	-1.11687	0.00923023	-1.14135	0.207714	-1.09291	0.000991009	-1.21511	0.0263625	-1.12241	0.653918	-1.02138	0.000833075	-1.25854	0.430026	1.04432	0.0244369	-1.16354	0.24727	-1.07478	0.715096	1.02246	0.0133566	-1.20513	0.125573	-1.07533	0.467901	1.03373	0.00334276	1.17226	0.0356483	-1.12689	0.0177219	-1.11945	0.678769	-1.01777	0.0387767	1.10028	0.0075605	-1.16764	0.00249766	1.12857	0.183723	1.07135
AIF1L	0.921235	1.01645	0.00924566	-1.61717	0.0533556	1.67083	0.0527378	-1.69247	0.112913	-1.52156	0.0409545	-1.751	0.200403	-1.46897	0.0040166	2.70201	0.165976	1.59649	0.094834	1.77582	0.196647	1.54313	0.104495	1.83939	0.768677	-1.07396	0.771091	1.07313	0.63152	-1.12376	0.673959	1.12466	0.810495	-1.056	0.747419	1.076	0.675696	-1.09998	0.667687	1.12239	0.00545851	1.78057	0.0356857	-1.85125
C1ORF63	0.350427	1.10467	0.00925923	1.35812	0.50456	-1.11295	0.0668539	1.36569	0.172467	1.25232	0.0321752	1.45322	0.100762	1.37422	0.0389665	-1.51151	0.62252	-1.10677	0.366824	-1.20697	0.848032	-1.04011	0.672759	-1.09991	0.968101	1.00613	0.478456	-1.11565	0.563289	1.09301	0.93462	1.01451	0.750194	1.04677	0.68509	-1.06002	0.407708	1.12778	0.753678	1.05461	0.0102546	-1.38859	0.331249	1.18228
IFIT2	0.0216931	1.72997	0.00930692	1.89058	0.178501	1.583	0.00850146	2.43395	0.0203479	2.13549	0.439241	1.2576	0.058883	1.98723	0.601456	-1.19431	0.0770927	2.03796	0.141106	1.78806	0.891379	1.053	0.232132	1.66392	0.252073	1.39278	0.579989	1.16986	0.0684649	-1.7317	0.850789	1.06283	0.0663992	1.68047	0.185588	1.43633	0.310654	-1.31429	0.383615	1.31751	0.0175855	-1.73039	0.292818	-1.39831
GRAMD3	0.0370162	1.288	0.00933409	1.38905	0.307625	1.19431	0.0713353	1.36322	0.0144018	1.56105	0.27762	1.19579	0.0439785	1.50138	0.422071	-1.16306	0.449647	1.1721	0.172221	1.34219	0.893705	1.02815	0.273193	1.29089	0.828002	-1.03423	0.35061	1.15837	0.193172	-1.23168	0.595088	1.09971	0.61406	1.0763	0.120972	1.26635	0.566429	-1.08732	0.28001	1.20849	0.0184983	-1.34755	0.4983	-1.12415
STX5	0.0174657	1.31878	0.00933749	1.36126	0.140888	1.27763	0.0789372	1.35778	0.112534	1.31396	0.0704762	1.37177	0.0784724	1.42445	0.737594	-1.06546	0.262783	1.27435	0.329916	1.23323	0.244111	1.28748	0.222965	1.33693	0.957154	-1.00849	0.740695	-1.05358	0.973571	1.00523	0.75948	1.05702	0.482586	1.11024	0.659583	1.06739	0.433706	1.12399	0.359862	1.17598	0.0366286	-1.3001	0.295044	-1.20484
NCKAP1	0.0551569	-1.10284	0.00934443	-1.15	0.445977	-1.05761	0.0612322	-1.15643	0.0547075	-1.16155	0.186506	-1.10399	0.0492409	-1.19441	0.325214	1.08736	0.51307	-1.06352	0.483874	-1.06823	0.870905	-1.0153	0.366373	-1.09845	0.963077	-1.00323	0.895893	-1.00915	0.405779	1.06041	0.565053	-1.04739	0.510193	-1.04427	0.460846	-1.04982	0.849723	1.01244	0.296769	-1.08556	0.0207535	1.14007	0.692107	1.03105
HS.551128	0.254753	1.0902	0.00934471	1.241	0.701631	-1.04414	0.408058	1.08853	0.0288369	1.27604	0.0101861	1.34704	0.0497484	1.28122	0.041497	-1.29578	0.196725	-1.1904	0.906421	-1.01547	0.766755	1.03956	0.937047	-1.01136	0.0844696	-1.19522	0.73066	1.03415	0.287929	1.11158	0.727952	1.03976	0.186143	-1.13303	0.474983	1.06804	0.167511	1.13975	0.515013	1.07325	0.00629256	-1.25443	0.439392	1.0879
LPXN	0.0575513	2.16336	0.00938819	3.04352	0.462214	1.53774	0.0550776	3.39434	0.0732827	3.09556	0.115322	2.66099	0.116699	3.0815	0.326574	-1.97922	0.483997	1.71499	0.56051	1.56403	0.698997	1.34447	0.598468	1.55693	0.800292	1.15499	0.970225	1.02146	0.751558	-1.19776	0.981488	1.01528	0.416694	1.55077	0.541213	1.38844	0.783575	1.15796	0.609967	1.38088	0.0254514	-2.79485	0.74093	-1.23187
RABL2A	0.0368105	-1.08073	0.00941698	-1.10576	0.304723	-1.05626	0.00505999	-1.15916	0.0133495	-1.13379	0.457052	-1.0342	0.090654	-1.09701	0.3825	1.04686	0.0952581	-1.10727	0.182496	-1.08304	0.833329	1.01224	0.464194	-1.04791	0.154891	-1.06584	0.431755	-1.03485	0.0566277	1.09234	0.844376	1.00976	0.0441217	-1.09218	0.143385	-1.06356	0.240246	1.0499	0.644682	-1.0223	0.0126531	1.09314	0.47827	1.03469
C1ORF56	0.0274806	-1.12552	0.00942706	-1.15462	0.227225	-1.09716	0.0308363	-1.1885	0.0894759	-1.13984	0.208763	-1.09893	0.0349517	-1.21396	0.546091	1.05237	0.209261	-1.12935	0.401639	-1.08311	0.646068	-1.04424	0.180254	-1.15355	0.638796	-1.03353	0.745483	1.02302	0.316557	1.07411	0.451217	-1.06316	0.243087	-1.08184	0.665085	-1.0289	0.814901	1.01549	0.193597	-1.10971	0.0234527	1.1372	0.391456	1.06963
SETD6	0.133018	-1.15588	0.0094465	-1.30972	0.887586	-1.02011	0.0231155	-1.37244	0.00736809	-1.47699	0.388359	-1.11602	0.0908058	-1.29617	0.101967	1.2839	0.681343	-1.06896	0.393601	-1.15039	0.39351	1.15043	0.957229	-1.00956	0.600513	-1.06558	0.195765	-1.17517	0.0962054	1.23644	0.92692	1.0128	0.319662	-1.12162	0.0904279	-1.22492	0.250511	1.14272	0.730095	-1.04724	0.00896351	1.30361	0.794889	-1.03536
ANKZF1	0.013175	-1.08789	0.00945124	-1.09318	0.102042	-1.08263	0.0330391	-1.11231	0.0471048	-1.10284	0.0602946	-1.09619	0.391145	-1.04679	0.853751	1.00974	0.117069	-1.10158	0.149869	-1.09221	0.177605	-1.08561	0.577884	-1.03669	0.526637	-1.02834	0.706185	-1.01669	0.846506	-1.00852	0.302373	1.05443	0.177452	-1.05909	0.262512	-1.04828	0.339853	-1.0407	0.750333	1.01557	0.0429839	1.07285	0.238721	1.06044
CUGBP1	0.0156714	1.13582	0.00952371	1.1488	0.123595	1.12299	0.115278	1.12831	0.0747834	1.1486	0.0329529	1.18606	0.176332	1.12535	0.787552	-1.02298	0.307873	1.10296	0.231809	1.12279	0.133185	1.15941	0.362929	1.10007	0.75753	-1.02194	0.976539	1.00207	0.525911	1.04588	0.75503	-1.02552	0.641804	1.0312	0.433728	1.05349	0.183493	1.09485	0.723096	1.02795	0.0407101	-1.12091	0.274464	-1.09076
LOC648733	0.0469979	-1.11062	0.00954556	-1.15429	0.382162	-1.06861	0.173209	-1.09537	0.00191625	-1.2775	0.0782065	-1.12844	0.17804	-1.10952	0.309878	1.08018	0.866778	-1.01406	0.0604329	-1.18267	0.601248	-1.04468	0.769089	-1.02716	0.301311	1.06766	0.0389839	-1.14983	0.678281	1.02614	0.501104	1.04955	0.753693	1.01844	0.0119985	-1.18094	0.764655	-1.01758	0.966657	1.00287	0.0130528	1.13607	0.611474	1.03564
LRRC6	0.000873529	1.55254	0.00956831	1.37334	0.00333389	1.75512	0.211904	1.23033	0.0725521	1.36137	0.0175734	1.53592	0.0956847	1.38748	0.201442	1.278	0.0447758	1.57235	0.0176095	1.73983	0.00564888	1.9629	0.0234953	1.77319	0.3485	-1.15923	0.934128	-1.01288	0.347568	1.15957	0.943886	1.0126	0.765764	1.04427	0.267978	1.17912	0.0487642	1.3628	0.284626	1.20631	0.0867859	-1.22804	0.010772	-1.64835
DUT	0.0522138	-1.2727	0.00957918	-1.40244	0.42024	-1.15497	0.0309351	-1.52181	0.0851131	-1.38187	0.0769082	-1.39574	0.243163	-1.27765	0.350351	1.21426	0.33201	-1.25328	0.573734	-1.13803	0.544905	-1.14945	0.838973	-1.0522	0.48773	-1.12668	0.95619	1.0094	0.981418	-1.00397	0.562917	1.12065	0.222135	-1.22226	0.59653	-1.08865	0.546444	-1.10178	0.961212	1.0092	0.0272387	1.35416	0.710033	1.07274
IFIT1	0.00281144	1.55156	0.00961372	1.44243	0.0153375	1.66893	0.000184863	1.87388	0.00576036	1.49457	0.869325	1.02065	0.00806826	1.55175	0.31867	1.15702	0.000279482	2.16813	0.00404572	1.72926	0.309566	1.18092	0.00476754	1.79542	0.0122313	1.40607	0.743176	1.04001	0.00150128	-1.59888	0.518879	1.0934	0.00070006	1.62393	0.0739996	1.23793	0.0445517	-1.27665	0.0676393	1.29498	0.0078009	-1.30835	0.00454432	-1.5586
PAPSS1	0.0434567	1.38662	0.00961852	1.54991	0.353966	1.24054	0.106812	1.45212	0.149807	1.39036	0.0107071	1.89818	0.136262	1.48414	0.38676	-1.24938	0.597646	1.16227	0.706716	1.11284	0.156294	1.5193	0.581364	1.1879	0.698443	-1.08553	0.51099	-1.15029	0.207072	1.31666	0.827293	-1.05442	0.779752	1.057	0.98677	1.00329	0.074255	1.45773	0.727522	1.08503	0.0222797	-1.48023	0.594695	-1.13317
DHPS	0.0411864	1.76591	0.00965351	2.1221	0.33583	1.46951	0.052093	2.30758	0.147792	1.82565	0.0627106	2.217	0.105087	2.19633	0.430496	-1.44408	0.370185	1.59795	0.650095	1.26423	0.411264	1.53523	0.461938	1.52092	0.778839	1.11395	0.596187	-1.22684	0.887043	1.05603	0.924048	1.04293	0.372608	1.38504	0.901295	1.04562	0.445283	1.32006	0.533372	1.3053	0.0282987	-1.96936	0.579348	-1.26711
MAMLD1	0.0109212	-1.26349	0.00966126	-1.26957	0.0811677	-1.25745	0.0309515	-1.32424	0.280364	-1.1397	0.0604615	-1.26954	0.0257721	-1.40121	0.94403	1.00964	0.0934816	-1.3116	0.433361	-1.12881	0.150375	-1.25742	0.0672843	-1.38783	0.691988	-1.04629	0.188983	1.16749	0.92308	1.01106	0.364597	-1.12815	0.211549	-1.14748	0.691223	1.04344	0.421252	-1.09084	0.12048	-1.22797	0.0294364	1.22072	0.152305	1.20674
HS.143018	0.108284	-1.10452	0.00968177	-1.1872	0.762427	-1.02759	0.000705771	-1.36462	0.0624001	-1.15456	0.156327	-1.11192	0.229073	-1.10822	0.0995864	1.15532	0.0904035	-1.18116	0.994308	1.00066	0.680879	1.03903	0.683203	1.0425	0.0136617	-1.21331	0.670526	1.02997	0.261176	1.08296	0.300025	1.08778	0.00546815	-1.23552	0.866585	-1.01096	0.599163	1.03485	0.618856	1.03899	0.00617946	1.17535	0.878629	-1.01176
PIN1	0.0286978	1.72299	0.00968535	1.94359	0.234423	1.52743	0.0653349	2.00076	0.147935	1.69908	0.0420144	2.175	0.124192	1.92321	0.555217	-1.27246	0.32753	1.57236	0.527031	1.33527	0.249645	1.70929	0.411984	1.51142	0.906212	1.04064	0.600255	-1.19494	0.65597	1.16319	0.973548	-1.01296	0.430014	1.28803	0.857335	1.05864	0.276075	1.42378	0.584542	1.22836	0.0325179	-1.78446	0.443417	-1.3364
HABP4	1.86789e-05	1.36373	0.00975473	1.16386	1.9216e-05	1.59791	0.0247613	1.20088	0.284651	1.08382	0.0114532	1.23638	0.170038	1.12861	0.00218507	1.37294	0.000127688	1.64872	0.000916055	1.48802	7.51299e-05	1.69747	0.00087438	1.54951	0.52658	1.0462	0.209809	-1.0959	0.247651	1.08765	0.645238	-1.0383	0.0257727	1.17787	0.54297	1.04148	0.00922768	1.21978	0.266115	1.09334	0.289426	-1.05755	7.52039e-05	-1.54697
DJ341D10.1	0.0614775	1.33853	0.00978828	1.52952	0.481691	1.17139	0.0110781	1.69875	0.00832917	1.74446	0.632535	1.09165	0.0154224	1.77926	0.219499	-1.30573	0.275592	1.301	0.232272	1.336	0.452438	-1.19611	0.243462	1.36265	0.487541	1.13102	0.374354	1.17178	0.017948	-1.59438	0.367449	1.20305	0.17366	1.26172	0.125651	1.30256	0.0877406	-1.3474	0.154735	1.33381	0.00687204	-1.4969	0.669393	-1.08685
MAT2B	0.0665174	1.26097	0.009806	1.41209	0.51525	1.12602	0.142497	1.28746	0.113485	1.31609	0.00455896	1.73952	0.16289	1.31845	0.247342	-1.25405	0.901786	1.02664	0.820829	1.04947	0.141331	1.38713	0.830208	1.05136	0.47125	-1.12251	0.589155	-1.09007	0.0895784	1.33068	0.647098	-1.08747	0.927441	-1.01364	0.931228	1.01293	0.0332299	1.41563	0.931991	1.0151	0.0154262	-1.37267	0.797597	-1.04614
HS.556255	0.0561716	1.29245	0.00987293	1.44009	0.443247	1.15995	0.00921144	1.72147	0.176203	1.28959	0.0778846	1.4054	0.168825	1.34871	0.311216	-1.24151	0.178027	1.38659	0.871084	1.03872	0.598211	1.13201	0.74713	1.08634	0.175331	1.27795	0.428304	-1.15014	0.885065	-1.02554	0.690201	-1.08342	0.0665027	1.37872	0.876223	-1.0258	0.635936	1.08083	0.883376	1.02872	0.0200977	-1.39189	0.713392	-1.07365
GSDMD	0.0737188	1.44613	0.00991079	1.75741	0.559675	1.18998	0.126455	1.58775	0.139312	1.56183	0.0154806	2.19979	0.112581	1.74426	0.254312	-1.47684	0.846025	1.0751	0.88068	1.05755	0.295443	1.48952	0.684442	1.18107	0.629681	-1.144	0.575541	-1.16937	0.290479	1.35013	0.97706	-1.00922	0.919763	1.02657	0.980145	1.0065	0.126009	1.51813	0.652195	1.14917	0.0197104	-1.69648	0.843593	-1.06255
THBS2	0.16631	-1.60655	0.00995253	-2.60011	0.988293	1.00741	0.0591118	-2.8307	0.0768485	-2.62935	0.115906	-2.3338	0.117679	-2.64692	0.121315	2.61936	0.906731	-1.08068	0.995413	-1.00381	0.86167	1.12236	0.988486	-1.01052	0.821722	-1.11774	0.9791	-1.01301	0.767636	1.15727	0.969318	-1.02205	0.533236	-1.33698	0.663687	-1.22369	0.898905	-1.06054	0.701523	-1.23351	0.0177898	2.60705	0.718511	-1.21811
HS.374023	0.00255137	2.19315	0.0100006	1.90095	0.0131947	2.53027	0.0965804	1.68013	0.0175543	2.19816	0.287849	1.37857	0.00616767	2.97916	0.408098	1.33105	0.0507717	2.23634	0.0131287	2.92587	0.128567	1.83495	0.00509652	3.96541	0.455245	-1.23932	0.614685	1.15462	0.109903	-1.61336	0.110148	1.73175	0.611426	1.14569	0.102792	1.5817	0.704261	-1.1067	0.0192789	2.27806	0.0325915	-1.62684	0.0185224	-2.29287
KLHDC2	0.0781119	1.40164	0.0100061	1.68855	0.585033	1.16348	0.0419297	1.83945	0.0678852	1.71247	0.189588	1.45344	0.076901	1.82082	0.253793	-1.4513	0.508675	1.26745	0.643021	1.17996	0.996681	1.00148	0.562868	1.25462	0.690742	1.11155	0.968761	1.01043	0.437366	-1.23157	0.762462	1.09657	0.356834	1.26206	0.556885	1.15824	0.840901	-1.05116	0.456878	1.24674	0.02087	-1.64644	0.860187	-1.05303
DEF6	0.0809435	-1.31257	0.0100268	-1.53152	0.601826	-1.12493	0.0203294	-1.72209	0.0246209	-1.68667	0.348832	-1.22137	0.0836957	-1.56055	0.216615	1.36144	0.392396	-1.2649	0.434488	-1.23889	0.68938	1.11469	0.646774	-1.14625	0.449796	-1.16681	0.533741	-1.13493	0.148873	1.35501	0.921193	-1.02321	0.203831	-1.28181	0.2502	-1.25024	0.392832	1.17822	0.562802	-1.13892	0.0151641	1.49776	0.880028	1.03429
NRN1	0.0331174	-1.11146	0.0100709	-1.14136	0.265984	-1.08234	0.0664252	-1.14591	0.041227	-1.16649	0.201144	-1.09586	0.0705488	-1.16722	0.510638	1.05453	0.360964	-1.08665	0.270987	-1.10617	0.668568	-1.03919	0.310183	-1.10686	0.966403	-1.00281	0.691562	-1.02689	0.401465	1.05838	0.721532	-1.02775	0.470739	-1.0466	0.294964	-1.0692	0.897607	1.00808	0.366899	-1.07	0.028188	1.12512	0.467447	1.05567
TAF1B	0.00755558	1.24382	0.0100719	1.23163	0.0511336	1.25613	0.0775169	1.23109	0.15413	1.17838	0.0388802	1.28292	0.111102	1.23876	0.877451	1.01989	0.128072	1.25558	0.211934	1.20182	0.0770901	1.30844	0.151405	1.2634	0.99083	-1.00122	0.577917	-1.06138	0.615135	1.05523	0.95397	1.00708	0.393343	1.0902	0.734836	1.03443	0.188245	1.14551	0.431166	1.09835	0.0517897	-1.17718	0.129802	-1.20533
KTELC1	0.0151619	1.24838	0.0100939	1.26861	0.115323	1.22848	0.0774782	1.24535	0.269269	1.1412	0.00919661	1.41872	0.0740728	1.29267	0.811596	-1.03267	0.22727	1.20594	0.510696	1.1051	0.0510088	1.37383	0.188668	1.25177	0.811799	-1.02712	0.216099	-1.15396	0.204797	1.15838	0.858781	1.02323	0.538114	1.06745	0.707994	-1.04031	0.0511764	1.24818	0.382951	1.11631	0.028495	-1.21899	0.213354	-1.17286
ANKRD21	0.500317	-1.02835	0.0100956	-1.1255	0.325326	1.06429	0.076525	-1.11548	0.0192155	-1.16385	0.0233098	-1.15715	0.554438	-1.0406	0.0164535	1.19787	0.348917	1.07386	0.700787	1.02923	0.645006	1.03519	0.103294	1.15113	0.953979	1.00322	0.346551	-1.05483	0.418379	-1.04674	0.150813	1.10061	0.913419	-1.0057	0.289089	-1.05825	0.349781	-1.05094	0.221201	1.0808	0.00774889	1.13367	0.155468	-1.09547
LOC646785	0.00901549	-1.49371	0.010127	-1.48248	0.0629888	-1.50503	0.00823459	-1.6976	0.012631	-1.6346	0.604258	-1.0945	0.0245349	-1.6472	0.939856	-1.01521	0.027595	-1.72343	0.0380931	-1.65946	0.639034	-1.11115	0.0520077	-1.67226	0.320486	-1.18407	0.48154	-1.12583	0.0244276	1.51631	0.505263	-1.13743	0.059811	-1.37175	0.100901	-1.31088	0.192705	1.23445	0.145911	-1.32302	0.0192074	1.37572	0.0852485	1.40087
LAIR2	8.67115e-05	-1.33089	0.0102009	-1.17336	0.000144402	-1.50958	0.0386766	-1.20343	0.0227855	-1.23106	0.194259	-1.11652	0.203924	-1.13244	0.0178539	-1.28654	0.00102957	-1.54827	0.000687242	-1.58382	0.00403566	-1.43645	0.00569433	-1.45694	0.634802	-1.0384	0.39642	-1.07031	0.436055	1.06425	0.634121	1.04434	0.0638688	-1.15844	0.0320589	-1.19043	0.445627	-1.05878	0.402929	-1.07693	0.206848	1.07803	0.000712811	1.45862
PHLDB2	0.314666	-1.16193	0.0102263	-1.52307	0.589565	1.12812	0.016527	-1.70662	0.0184825	-1.6873	0.471764	-1.15494	0.0401843	-1.66772	0.0313712	1.71821	0.978898	1.00679	0.943422	1.01832	0.137378	1.48771	0.915251	1.03027	0.462337	-1.15216	0.510783	-1.13479	0.0637234	1.46082	0.614439	-1.11727	0.296744	-1.2099	0.331334	-1.19347	0.136684	1.32053	0.445291	-1.17688	0.00571349	1.5697	0.354497	-1.21976
OSTM1	0.167212	-1.11557	0.0102511	-1.2459	0.992276	1.00113	0.446909	-1.08297	0.018387	-1.31499	0.011637	-1.34732	0.0699458	-1.26076	0.0822538	1.2473	0.301164	1.15174	0.69362	-1.05427	0.566663	-1.08019	0.941587	-1.01079	0.0764797	1.20705	0.482826	-1.0732	0.311292	-1.10852	0.899328	-1.0146	0.19503	1.1334	0.260919	-1.11374	0.159221	-1.14668	0.605988	-1.05886	0.00854068	1.24716	0.688829	-1.0453
DNAJC17	0.00634266	1.1969	0.0102709	1.18118	0.0408362	1.21283	0.110547	1.16321	0.0677624	1.19231	0.0753697	1.18604	0.120705	1.18446	0.799412	1.02679	0.143131	1.19438	0.099258	1.22426	0.107472	1.21782	0.140971	1.2162	0.810895	-1.02096	0.887986	1.01228	0.952402	1.00518	0.972791	1.0034	0.514843	1.05476	0.316401	1.0865	0.353359	1.07965	0.438997	1.07792	0.0593617	-1.13668	0.112792	-1.17332
B4GALT6	0.0100313	1.42447	0.0103173	1.42214	0.070697	1.42681	0.0356677	1.51838	0.0781487	1.40606	0.229988	1.25167	0.042609	1.58807	0.987522	1.00329	0.0903642	1.52337	0.158687	1.41068	0.340302	1.25578	0.0874694	1.59329	0.668852	1.07794	0.87546	-1.02779	0.30663	-1.20021	0.505639	1.14441	0.208458	1.23706	0.466712	1.12809	0.907444	-1.01924	0.183448	1.30551	0.0383671	-1.33433	0.147321	-1.33959
NUDT21	0.208492	-1.17141	0.0103252	-1.42008	0.853542	1.0349	0.00370501	-1.68661	0.0249735	-1.45537	0.597151	-1.08356	0.0182456	-1.58659	0.0423399	1.46964	0.48425	-1.14763	0.960081	1.00981	0.135041	1.35631	0.720613	-1.07958	0.15185	-1.24236	0.888396	-1.02061	0.021335	1.452	0.42293	-1.14512	0.0713638	-1.29991	0.534039	-1.08909	0.0655356	1.30822	0.252277	-1.20797	0.0038567	1.44047	0.548902	-1.10192
LOC441506	0.211923	-1.07959	0.0104162	-1.18634	0.845194	1.01786	0.00304533	-1.32375	0.224203	-1.1036	0.144745	-1.12733	0.0512633	-1.21102	0.0543773	1.20753	0.373569	-1.09624	0.383179	1.09417	0.502797	1.07114	0.979317	-1.00289	0.0750261	-1.15469	0.207082	1.10372	0.361301	1.07286	0.772922	-1.02548	0.0380887	-1.17442	0.424048	1.05918	0.653874	1.03248	0.523054	-1.05545	0.00644873	1.19218	0.549676	-1.0518
UCP2	0.975243	1.00211	0.0104546	-1.21379	0.0681738	1.21892	0.0271326	-1.28051	0.0483128	-1.24166	0.17624	-1.15265	0.19437	-1.16994	0.00460595	1.47951	0.280333	1.15541	0.194893	1.19155	0.073497	1.28357	0.118569	1.2646	0.444162	-1.07835	0.725034	-1.03495	0.509517	1.06697	0.688775	1.04601	0.47552	-1.06804	0.752487	-1.02928	0.511907	1.06227	0.693968	1.04346	0.00564466	1.25972	0.0414999	-1.27019
BEX5	0.00362268	1.45766	0.010482	1.37815	0.0200373	1.54175	0.018538	1.54854	0.167474	1.26829	0.0581253	1.40177	0.214404	1.27765	0.560379	1.11871	0.0212546	1.73236	0.119408	1.41885	0.0515361	1.56816	0.144244	1.42932	0.313988	1.17803	0.524331	-1.10777	0.845636	1.03156	0.615236	-1.09696	0.0648649	1.34401	0.708189	1.0577	0.250937	1.19264	0.713629	1.06707	0.0660498	-1.25749	0.0556374	-1.43867
CTGLF7	0.083377	1.18292	0.0104937	1.30159	0.606532	1.07507	0.0893821	1.28134	0.0350186	1.3741	0.205909	1.197	0.0533092	1.39295	0.241922	-1.2107	0.750155	1.05835	0.480627	1.13497	0.948956	-1.01144	0.475873	1.15053	0.830223	-1.02884	0.626583	1.0669	0.37565	-1.12662	0.588076	1.08645	0.724544	1.04484	0.313411	1.13625	0.760927	-1.03857	0.334585	1.15497	0.0191257	-1.2887	0.868966	-1.02449
HS.98330	0.063786	1.21978	0.0105033	1.33512	0.483793	1.1144	0.0132829	1.40181	0.0126071	1.40631	0.642256	1.05768	0.00336073	1.62804	0.207293	-1.19806	0.320994	1.17007	0.311585	1.17383	0.427735	-1.13272	0.0888492	1.3589	0.711087	1.04389	0.683963	1.04837	0.011679	-1.39462	0.0856849	1.27436	0.261843	1.13285	0.248115	1.13722	0.0661663	-1.23773	0.0306782	1.35564	0.00485478	-1.32389	0.62013	-1.06581
RNY3	0.0544759	-1.10939	0.0105504	-1.15585	0.419524	-1.0648	0.0964064	-1.10506	0.000240118	-1.32194	0.145298	-1.09021	0.1498	-1.10355	0.224759	1.08551	0.807918	-1.01802	0.0169186	-1.21781	0.953028	-1.00433	0.837594	-1.01662	0.325871	1.0563	0.00444965	-1.20221	0.197738	1.07553	0.375173	1.05823	0.855998	1.00935	0.00127175	-1.22842	0.619843	1.02588	0.856453	1.01101	0.00575338	1.13791	0.613239	1.03121
ZNF585A	0.0203722	-1.25766	0.0105553	-1.29406	0.15615	-1.22229	0.00973817	-1.4085	0.0117998	-1.39267	0.594712	-1.06368	0.0316775	-1.36968	0.669605	1.05872	0.0726203	-1.33039	0.0832649	-1.31543	0.974951	-1.00469	0.13168	-1.29372	0.345247	-1.11258	0.415549	-1.09593	0.0287829	1.30697	0.588517	-1.07188	0.0860464	-1.20878	0.108299	-1.19249	0.172582	1.15875	0.217789	-1.16891	0.015465	1.24785	0.226585	1.16527
MRPS33	0.0308398	-1.24746	0.0105629	-1.31037	0.241851	-1.18758	0.194582	-1.19134	0.0785583	-1.27684	0.00494081	-1.5411	0.181393	-1.23211	0.517275	1.10339	0.650284	-1.07971	0.393026	-1.1572	0.0642855	-1.39669	0.552684	-1.11666	0.347212	1.12765	0.825463	1.0281	0.0932753	-1.24993	0.603822	1.07817	0.853647	1.02196	0.603495	-1.06338	0.0272178	-1.33266	0.893181	-1.01884	0.0229292	1.26089	0.418959	1.12047
GIPC1	0.00660108	1.71128	0.0105816	1.6459	0.042099	1.77925	0.0558697	1.73403	0.0543105	1.74113	0.0904975	1.61514	0.250702	1.43905	0.800961	1.08102	0.0862035	1.87452	0.0843993	1.88219	0.123602	1.74599	0.254663	1.55564	0.743095	1.08814	0.727246	1.09409	0.968278	-1.01028	0.580847	-1.17838	0.247304	1.33168	0.239722	1.33822	0.410204	1.22288	0.825795	1.06469	0.0631752	-1.45368	0.117769	-1.59613
TSPAN1	0.00135157	1.2826	0.0106034	1.20435	0.00554422	1.36594	0.100344	1.19029	0.0965937	1.19288	0.0446055	1.24467	0.162178	1.18355	0.288259	1.13417	0.0345393	1.34999	0.0334551	1.35293	0.0177839	1.41167	0.0544032	1.34234	0.887129	-1.01381	0.910832	-1.01088	0.636544	1.04692	0.847959	-1.02152	0.347155	1.09049	0.333346	1.09334	0.13834	1.15054	0.460083	1.08308	0.1002	-1.13022	0.0216416	-1.31455
INO80D	0.112605	-1.12307	0.010618	-1.22131	0.762423	-1.03272	0.053306	-1.24597	0.0637119	-1.23333	0.20919	-1.14651	0.0565306	-1.28412	0.183822	1.18261	0.702375	-1.05357	0.758268	-1.04288	0.820067	1.03149	0.583204	-1.08583	0.83567	-1.0213	0.9413	-1.0075	0.383257	1.09401	0.601197	-1.0632	0.485055	-1.06937	0.566908	-1.05636	0.73113	1.03331	0.365664	-1.10878	0.017911	1.21754	0.968443	-1.00445
EIF5A2	0.00791102	1.31227	0.0106218	1.29573	0.0523332	1.32901	0.0193045	1.35814	0.334787	1.12175	0.00315508	1.5134	0.216945	1.18752	0.851122	1.02568	0.0433111	1.39302	0.360845	1.15056	0.0108565	1.55226	0.245643	1.21802	0.523166	1.07511	0.12205	-1.20028	0.0713115	1.24202	0.415819	-1.11247	0.122304	1.18645	0.581281	-1.06025	0.0122083	1.35101	0.936813	1.00992	0.0299022	-1.21698	0.0860414	-1.25458
ZNF410	0.380958	1.07791	0.0106285	1.27224	0.482342	-1.09496	0.0252571	1.34858	0.0398809	1.3102	0.348517	1.12197	0.0482863	1.34688	0.0305542	-1.39305	0.835102	-1.03298	0.694652	-1.06324	0.180112	-1.24161	0.843501	-1.03428	0.541638	1.07398	0.777365	1.03342	0.150624	-1.18996	0.603207	1.07218	0.384033	1.10091	0.574313	1.06342	0.263888	-1.13272	0.465923	1.09925	0.00751119	-1.30046	0.303113	1.14462
COL17A1	0.0243039	1.44817	0.0106388	1.53796	0.188019	1.36362	0.308735	1.25161	0.0447087	1.60098	0.0455901	1.59738	0.0244624	1.86337	0.63106	-1.12785	0.709592	1.10973	0.222656	1.4195	0.225471	1.41631	0.117662	1.65214	0.170193	-1.3445	0.87683	1.03275	0.888198	1.02966	0.33483	1.26439	0.568116	-1.11841	0.354341	1.20143	0.361226	1.1982	0.128974	1.44144	0.0236552	-1.46407	0.312793	-1.26725
PROK1	0.181507	-1.07254	0.0107381	-1.15568	0.952007	1.00465	0.016433	-1.22015	0.0464141	-1.1724	0.117177	-1.12893	0.373815	-1.07989	0.0968269	1.16106	0.603666	-1.05089	0.9186	-1.00977	0.76835	1.02846	0.490729	1.07517	0.27122	-1.08318	0.707377	-1.02704	0.738781	1.02397	0.318262	1.08645	0.157865	-1.1026	0.458719	-1.05103	0.946829	-1.00444	0.536284	1.05009	0.0156212	1.15154	0.628673	-1.03884
LOC728715	0.0887955	-1.16598	0.0107801	-1.27693	0.632047	-1.06467	0.0105804	-1.43367	0.0589439	-1.28399	0.188407	-1.18252	0.224821	-1.19449	0.214965	1.19937	0.273034	-1.19536	0.669081	-1.07055	0.929088	1.01425	0.981324	1.00408	0.187209	-1.17561	0.900843	-1.01487	0.428375	1.09966	0.551753	1.08499	0.0826287	-1.2273	0.517313	-1.07518	0.812978	1.02665	0.913667	1.01431	0.0188388	1.25542	0.943306	1.00936
LOC728900	0.00152762	-1.18901	0.0108667	-1.1397	0.00640675	-1.24046	0.0074097	-1.21903	0.310463	-1.06821	0.0685184	-1.13221	0.0803155	-1.14673	0.261663	-1.0884	0.00388763	-1.3268	0.0846	-1.16264	0.0225112	-1.2323	0.0262535	-1.24811	0.162702	-1.09312	0.171471	1.09097	0.877103	1.00953	0.915136	-1.00754	0.0198929	-1.16135	0.876921	1.00895	0.299562	-1.06281	0.272781	-1.0792	0.0661325	1.09208	0.0136357	1.20893
FADS2	0.416325	1.03277	0.0108866	-1.11771	0.00842356	1.19217	0.030745	-1.14784	0.257385	-1.06974	0.0460684	-1.13371	0.101337	-1.12285	0.000761068	1.3325	0.063301	1.16088	0.0104496	1.24563	0.0465859	1.17535	0.0531481	1.18671	0.534402	-1.03557	0.300874	1.06078	0.741827	-1.0186	0.9304	-1.00562	0.721233	-1.01889	0.22194	1.06806	0.941395	-1.00385	0.90084	1.00773	0.00282163	1.15806	0.00616641	-1.21863
C13ORF37	0.282867	-1.12098	0.010903	-1.34432	0.670456	1.0698	0.0311964	-1.41388	0.0281459	-1.42503	0.395812	-1.13421	0.0358053	-1.47359	0.046988	1.43816	0.928116	1.01718	0.961244	1.00921	0.222088	1.26799	0.906322	-1.02463	0.686021	-1.05871	0.632735	-1.06986	0.109862	1.26721	0.491606	-1.11875	0.452813	-1.10528	0.4124	-1.11575	0.225997	1.17867	0.344608	-1.16153	0.00793833	1.37095	0.44399	-1.1281
LOC644979	0.0298746	-1.24086	0.0109136	-1.29774	0.230367	-1.18648	0.0466137	-1.35451	0.0780921	-1.30207	0.155218	-1.23153	0.114093	-1.30989	0.583388	1.09377	0.251551	-1.23838	0.345735	-1.19044	0.517182	-1.12595	0.372403	-1.19759	0.679888	-1.05765	0.979945	-1.00341	0.602642	1.07343	0.941639	-1.01145	0.290717	-1.14692	0.483864	-1.09385	0.857084	-1.02313	0.52113	-1.10174	0.0357413	1.25489	0.430714	1.12692
HS.545844	0.00131569	-1.20675	0.0109382	-1.14937	0.00524096	-1.267	0.0324882	-1.1881	0.056117	-1.16301	0.225622	-1.09594	0.108767	-1.15395	0.262316	-1.10234	0.012362	-1.30969	0.0191766	-1.28204	0.0629475	-1.2081	0.0343999	-1.27205	0.538801	-1.04472	0.828771	-1.01541	0.373153	1.066	0.952258	-1.00487	0.100896	-1.12151	0.193438	-1.09316	0.788501	-1.01794	0.317587	-1.08294	0.0915752	1.09652	0.0172777	1.23254
KBTBD11	0.000159383	1.62564	0.0109398	1.33003	0.000312199	1.98697	0.0263643	1.37532	0.371162	1.1251	0.0030538	1.58701	0.156492	1.2473	0.0171162	1.49393	0.000739744	2.05463	0.0075095	1.68082	0.000155486	2.37089	0.00423715	1.86338	0.679229	1.05315	0.101232	-1.24106	0.0690241	1.27466	0.586372	-1.08165	0.0577501	1.26976	0.985322	-1.00215	0.00336888	1.50777	0.385769	1.12928	0.132133	-1.15442	0.000483474	-1.86879
MUDENG	0.0292617	1.54972	0.0109509	1.6929	0.225108	1.41865	0.0339337	1.90511	0.106937	1.60158	0.192209	1.45365	0.05531	1.93676	0.583144	-1.19331	0.205603	1.59648	0.417103	1.34213	0.58362	1.21816	0.230105	1.62301	0.595244	1.15317	0.739556	-1.09295	0.419649	-1.24371	0.593584	1.17879	0.231325	1.36067	0.690926	1.10486	0.947133	-1.01672	0.278062	1.38784	0.0299434	-1.59276	0.397336	-1.28839
ZNF286C	0.0706583	-1.22833	0.0109745	-1.35717	0.519636	-1.11171	0.00404397	-1.59485	0.0506351	-1.33456	0.496267	-1.09835	0.0210606	-1.5007	0.219796	1.2208	0.146381	-1.3064	0.615217	-1.09319	0.55181	1.11148	0.295867	-1.22928	0.137697	-1.22629	0.798661	1.03415	0.0405409	1.34084	0.421938	-1.13073	0.0442133	-1.30893	0.654275	-1.05696	0.163847	1.19525	0.192334	-1.21676	0.00860021	1.33767	0.723816	1.05287
PIGG	0.600566	-1.02252	0.0109988	-1.12732	0.250361	1.07822	0.0395372	-1.15508	0.0737998	-1.13035	0.181232	-1.0931	0.108012	-1.13381	0.0188232	1.2155	0.541636	1.05231	0.388179	1.07533	0.214615	1.11197	0.448981	1.07204	0.60897	-1.03229	0.962193	-1.00293	0.503248	1.04263	0.921343	-1.00704	0.518575	-1.03843	0.839534	-1.01181	0.624777	1.02888	0.821829	-1.01553	0.00917865	1.14487	0.164213	-1.10395
NADK	0.763498	1.01406	0.0110517	1.14	0.155047	-1.10861	0.135877	1.11395	0.0247619	1.18797	0.152515	1.10866	0.0858155	1.15684	0.0104901	-1.26382	0.173377	-1.13454	0.492461	-1.06385	0.158838	-1.13995	0.373638	-1.09247	0.627626	-1.03298	0.428899	1.05478	0.56273	-1.03956	0.814882	1.01809	0.711589	-1.0234	0.393141	1.05555	0.645289	-1.02927	0.76348	1.02245	0.0069471	-1.16489	0.0991176	1.13693
LOC442388	0.15184	-1.08159	0.0110591	-1.16149	0.928801	-1.00719	0.0937961	-1.1401	0.0210671	-1.20951	0.0188403	-1.21467	0.563472	-1.05089	0.112507	1.15319	0.904765	1.01149	0.619071	-1.04884	0.588456	-1.05331	0.38155	1.09734	0.847718	1.01376	0.367618	-1.0673	0.328726	-1.07338	0.151113	1.13009	0.813584	-1.01586	0.207957	-1.09053	0.18398	-1.09612	0.307364	1.08548	0.0156199	1.15211	0.709071	-1.02988
LNPEP	0.0242697	1.12008	0.0110738	1.13986	0.183897	1.10064	0.0360486	1.17121	0.151722	1.10845	0.148496	1.10943	0.0454823	1.18849	0.661225	-1.03563	0.182125	1.13092	0.450168	1.07032	0.444408	1.07127	0.173525	1.1476	0.635807	1.03205	0.530823	-1.04278	0.542317	-1.04155	0.506417	1.0524	0.239638	1.07803	0.884329	1.00909	0.870842	1.01016	0.220154	1.09715	0.0314059	-1.12132	0.332168	-1.07519
DDIT4	0.0856934	-1.54604	0.0110747	-1.97998	0.60838	-1.20721	0.00275497	-3.10604	0.0960146	-1.73692	0.311545	-1.3826	0.0567426	-2.10189	0.187082	1.64013	0.131917	-1.89377	0.887438	-1.05901	0.674215	1.18627	0.578332	-1.28154	0.0662039	-1.81068	0.550907	1.19874	0.125013	1.62494	0.833349	-1.07575	0.0236958	-2.03523	0.962981	-1.01322	0.364674	1.29777	0.473147	-1.27379	0.0101396	1.91441	0.867644	1.05725
ZNF525	0.0022808	-1.27478	0.0110792	-1.21211	0.0106711	-1.3407	0.0483913	-1.24805	0.0521913	-1.24281	0.138191	-1.17432	0.200204	-1.17177	0.406205	-1.10609	0.0289366	-1.38045	0.0307306	-1.37466	0.0678732	-1.29891	0.0946412	-1.29608	0.669722	-1.04364	0.710758	-1.0378	0.7007	1.03922	0.718893	1.04224	0.166595	-1.14388	0.181928	-1.13812	0.515252	-1.06329	0.596628	-1.06051	0.088706	1.1405	0.0364751	1.28719
UBE2Q2	0.0495104	1.50058	0.0110801	1.73046	0.376189	1.30124	0.0808944	1.73626	0.149112	1.56372	0.0704118	1.77635	0.0732106	1.92722	0.412402	-1.32985	0.491122	1.3056	0.673927	1.17586	0.455529	1.33575	0.384547	1.44919	0.979094	-1.00752	0.608967	-1.15841	0.936062	1.02321	0.689621	1.14068	0.555308	1.17255	0.900321	1.03415	0.490465	1.20511	0.376176	1.32895	0.0288836	-1.65351	0.613039	-1.17447
GNB1	0.149798	1.27124	0.0110878	1.57684	0.919843	1.02487	0.0652499	1.63531	0.0748449	1.60488	0.117843	1.50549	0.139623	1.55865	0.150591	-1.53858	0.849675	1.06287	0.895623	1.04309	0.946084	-1.02198	0.97064	1.01305	0.835348	1.05111	0.917583	1.02511	0.801097	-1.06231	0.958951	-1.01427	0.534802	1.15081	0.601492	1.12516	0.854516	1.04207	0.755099	1.08638	0.0211361	-1.5679	0.79986	1.06961
FLJ10781	0.0126545	1.62219	0.0111049	1.63994	0.088857	1.60463	0.0517615	1.76104	0.106543	1.5813	0.0777628	1.65873	0.186731	1.5301	0.944207	-1.02201	0.134745	1.72311	0.22313	1.54725	0.179288	1.62301	0.299849	1.49715	0.692886	1.10815	0.874871	-1.04169	0.929624	1.02316	0.776376	-1.08842	0.255309	1.32793	0.528262	1.167	0.390312	1.2359	0.689525	1.1218	0.052796	-1.48507	0.211951	-1.44677
POLR1C	0.0919607	1.44595	0.0111061	1.8048	0.643254	1.15846	0.0480047	1.97183	0.108622	1.709	0.156434	1.59667	0.0652303	2.0612	0.238939	-1.55794	0.567483	1.26567	0.821333	1.09696	0.952169	1.02486	0.535624	1.32303	0.735629	1.10878	0.774722	-1.09141	0.56201	-1.19498	0.644669	1.17629	0.398595	1.27745	0.798237	1.07595	0.976612	-1.00842	0.384477	1.34724	0.0216637	-1.76807	0.910743	-1.03858
LPAR1	0.264518	1.44943	0.0111254	2.5119	0.718021	-1.19566	0.0862469	2.16828	0.182322	1.79946	0.00218929	4.88561	0.203875	1.90437	0.039816	-3.00338	0.555438	-1.38515	0.358659	-1.66905	0.382513	1.6267	0.453581	-1.5771	0.686939	-1.17983	0.321007	-1.51281	0.0395724	2.50372	0.475909	-1.40272	0.980019	-1.00965	0.545652	-1.26281	0.0234356	2.6254	0.715544	-1.17979	0.0069159	-2.55569	0.405835	1.46428
SCN9A	0.0155363	1.28235	0.0111473	1.30147	0.112155	1.26352	1.38006e-05	1.73719	0.0483544	1.19539	0.163647	1.12856	0.0926733	1.18729	0.759353	-1.03004	0.00026916	1.68653	0.182665	1.16053	0.403363	1.09565	0.241798	1.15267	0.000237032	1.48474	0.213349	-1.10866	0.0399983	-1.19704	0.237231	-1.11875	3.66146e-05	1.57165	0.962102	1.00359	0.391721	-1.06765	0.958906	-1.00459	0.00288178	-1.23441	0.0659431	-1.19134
LOC644057	0.200182	-1.05475	0.0111535	-1.12121	0.898759	1.00784	0.0293472	-1.13849	0.00795223	-1.1805	0.0599571	-1.11537	0.724882	-1.02225	0.0671585	1.13	0.914564	-1.00751	0.533893	-1.04469	0.851878	1.01312	0.204094	1.1054	0.558081	-1.03113	0.145466	-1.08217	0.949376	-1.00331	0.076016	1.11956	0.355053	-1.0469	0.0843393	-1.09342	0.664416	-1.02144	0.163126	1.08698	0.0112663	1.11607	0.524995	-1.03754
RNF169	0.254741	1.04685	0.0111573	1.11758	0.742966	-1.01978	0.0601535	1.127	0.217727	1.07813	0.0397846	1.14188	0.0962561	1.12777	0.0730937	-1.13969	0.883519	-1.01127	0.47208	-1.0571	0.979994	1.00192	0.900054	-1.01057	0.85827	1.01023	0.397215	-1.05014	0.628746	1.02806	0.865509	1.01115	0.604835	1.02816	0.635552	-1.02574	0.421034	1.04448	0.651351	1.02901	0.0140229	-1.12265	0.516633	1.04208
CHST4	0.513761	-1.08225	0.0112749	-1.40334	0.328294	1.19814	0.00217325	-1.65905	0.00696837	-1.53018	0.835826	-1.02851	0.0161326	-1.52824	0.00487923	1.6814	0.939023	1.01347	0.592217	1.09883	0.0132945	1.6348	0.619943	1.10022	0.118681	-1.23825	0.422716	-1.1117	0.00560372	1.52777	0.490828	-1.10983	0.0810132	-1.25457	0.298746	-1.13856	0.012549	1.41477	0.381318	-1.13683	0.00130772	1.4633	0.10987	-1.27489
LOC648138	0.04763	-1.09948	0.0113181	-1.13484	0.359373	-1.06523	0.0486067	-1.15303	0.131311	-1.11115	0.161631	-1.102	0.034582	-1.19523	0.417361	1.06535	0.366257	-1.08231	0.626663	-1.04299	0.695416	-1.0344	0.235853	-1.12191	0.810141	-1.01556	0.599495	1.03448	0.488245	1.04595	0.397075	-1.06541	0.38063	-1.05503	0.879023	-1.0092	0.989907	1.00076	0.188513	-1.10152	0.0240991	1.12447	0.563039	1.04222
CSAG1	0.0699427	-1.17221	0.0113199	-1.26374	0.508988	-1.08731	0.0478983	-1.3149	0.0909828	-1.25714	0.103479	-1.24546	0.1817	-1.22661	0.317844	1.16226	0.45939	-1.13133	0.635823	-1.08163	0.676186	-1.07159	0.765946	-1.05537	0.64887	-1.05783	0.976151	1.00368	0.895783	1.01624	0.796667	1.03712	0.335098	-1.11982	0.608986	-1.06105	0.677675	-1.04924	0.826988	-1.03021	0.0294468	1.24029	0.797746	1.03552
LOC728698	0.00472696	-1.21602	0.0113282	-1.18608	0.0266673	-1.24673	0.00553023	-1.24185	0.0162718	-1.19718	0.729999	-1.02327	0.00124301	-1.36233	0.519532	-1.05114	0.00747027	-1.30536	0.0172202	-1.2584	0.402571	-1.0756	0.00185507	-1.432	0.477902	-1.04694	0.962927	1.00298	0.00491863	1.23646	0.0353787	-1.18451	0.0548139	-1.13218	0.19611	-1.08348	0.0889432	1.11424	0.00486065	-1.26523	0.0109917	1.14543	0.0145592	1.21607
LOC646256	0.0376717	-1.10229	0.0113449	-1.13079	0.285914	-1.07451	0.0167627	-1.17246	0.0163993	-1.17324	0.469458	-1.04417	0.0687859	-1.14212	0.459579	1.05237	0.172686	-1.11411	0.170242	-1.11485	0.918354	1.00786	0.336677	-1.08528	0.413606	-1.04827	0.405105	-1.0492	0.0765739	1.11335	0.852293	-1.01225	0.142255	-1.08515	0.13871	-1.08602	0.292918	1.05902	0.430403	-1.05154	0.0188852	1.11539	0.451367	1.04912
CHMP7	0.00736965	1.08774	0.0113468	1.08158	0.0461261	1.09394	0.145382	1.06274	0.0930387	1.07381	0.010429	1.12466	0.231119	1.05865	0.806051	1.01143	0.178017	1.07489	0.127468	1.08608	0.0246308	1.13752	0.240363	1.07075	0.587329	-1.02126	0.851351	-1.00725	0.173274	1.05598	0.556912	-1.02653	0.699351	1.01409	0.469136	1.02677	0.0377464	1.0854	0.826499	1.0094	0.0519521	-1.06081	0.105885	-1.07538
IL24	0.366714	-1.05703	0.011388	1.18608	0.00668597	-1.32524	0.0132364	1.23124	0.257175	1.08982	0.00175786	1.32911	0.413524	1.07336	0.000121859	-1.57184	0.0217325	-1.27663	0.00179596	-1.4423	0.0967132	-1.18263	0.00258724	-1.46442	0.398819	1.06282	0.168817	-1.10712	0.0363827	1.17692	0.152167	-1.12981	0.661643	1.02975	0.0969068	-1.12424	0.087156	1.12873	0.103309	-1.14496	0.00082877	-1.24647	0.00109421	1.38041
ZFP36L1	0.0661043	1.71554	0.0114273	2.18507	0.48279	1.34691	0.0499425	2.45816	0.155877	1.87192	0.0992893	2.0934	0.0833674	2.46285	0.332423	-1.62229	0.453103	1.51524	0.794135	1.15387	0.643022	1.2904	0.490677	1.51813	0.725439	1.15458	0.592863	-1.2455	0.863106	-1.07297	0.755612	1.15751	0.369115	1.41798	0.953551	1.02254	0.683558	1.16939	0.441813	1.42123	0.0267201	-2.07522	0.741263	-1.16121
IRF9	0.0123503	1.24208	0.0114362	1.24564	0.0849258	1.23854	0.140113	1.18924	0.138145	1.19036	0.0103174	1.3916	0.15753	1.21049	0.964863	-1.00574	0.260298	1.18246	0.257757	1.18358	0.0400786	1.38367	0.256087	1.20359	0.590272	-1.06034	0.59818	-1.05901	0.178565	1.16291	0.77876	-1.0356	0.745186	1.03358	0.736813	1.03475	0.0441908	1.24806	0.651538	1.05578	0.0417583	-1.19119	0.175877	-1.18305
FIG4	0.00260672	1.73763	0.0114563	1.55745	0.0124068	1.93866	0.0243129	1.80623	0.0991093	1.51019	0.146569	1.43099	0.165309	1.4829	0.428671	1.24477	0.0180592	2.24833	0.0551592	1.87983	0.0761608	1.78125	0.0845525	1.84587	0.379816	1.22513	0.875701	-1.03627	0.638418	-1.11344	0.818938	-1.06177	0.0769262	1.49498	0.38715	1.20599	0.567914	1.1305	0.514896	1.17989	0.0819033	-1.35986	0.0381352	-1.76847
LOC392501	0.0286794	-1.15863	0.0115496	-1.1908	0.214674	-1.12734	0.00234135	-1.31089	0.0168495	-1.21752	0.716856	-1.02698	0.0202696	-1.2451	0.520554	1.05629	0.0366443	-1.24102	0.149507	-1.15263	0.766293	1.02854	0.129432	-1.17875	0.0981373	-1.13105	0.727307	-1.02493	0.0117805	1.22421	0.50453	-1.05601	0.020268	-1.18675	0.224817	-1.08605	0.0829226	1.12939	0.175951	-1.11565	0.00938529	1.16605	0.270999	1.09188
IFI44	0.0706773	1.37812	0.0115597	1.60347	0.509448	1.18445	0.0659217	1.62023	0.155644	1.43661	0.0151357	1.95837	0.267564	1.37917	0.294926	-1.35378	0.572466	1.19682	0.851166	1.06119	0.255372	1.4466	0.957224	1.01876	0.896728	1.03109	0.584307	-1.13856	0.24228	1.32756	0.500454	-1.20222	0.498842	1.16278	0.976618	1.0065	0.104552	1.45975	0.870668	-1.04341	0.0248022	-1.5346	0.804057	-1.06694
LOC730432	0.158272	1.14711	0.0115856	1.30247	0.94282	1.01029	0.0179567	1.4354	0.0992864	1.26747	0.258473	1.17093	0.0590099	1.37581	0.123388	-1.28921	0.543984	1.1134	0.922923	-1.01715	0.586163	-1.10101	0.736122	1.06718	0.35401	1.13145	0.746675	-1.04331	0.270015	-1.15955	0.657569	1.06926	0.186696	1.18278	0.879877	1.01873	0.536212	-1.07951	0.425358	1.1241	0.0140605	-1.30456	0.788299	1.03974
POLR3B	0.0548355	1.40146	0.0115951	1.59083	0.405652	1.23464	0.0547555	1.6946	0.134368	1.49035	0.0896478	1.58142	0.122816	1.61001	0.395678	-1.2885	0.41116	1.31517	0.659376	1.15665	0.536498	1.22734	0.539431	1.24952	0.735723	1.08646	0.719322	-1.09234	0.969959	-1.00928	0.958509	1.01476	0.36837	1.23372	0.807958	1.0575	0.582428	1.13552	0.585999	1.16019	0.0315345	-1.52638	0.662762	-1.12606
TSPAN17	0.000872473	1.38872	0.0115989	1.25776	0.00292476	1.53333	0.00079193	1.50065	0.0292415	1.25701	0.502546	1.06652	0.0701363	1.23708	0.0891263	1.2191	0.000238616	1.82944	0.00362044	1.53243	0.0484551	1.30019	0.00826746	1.50812	0.0203743	1.26779	0.990755	1.00106	0.0305195	-1.24366	0.847511	-1.02046	0.00127985	1.41106	0.141727	1.14082	0.450942	-1.06764	0.277949	1.11915	0.0485733	-1.15342	0.00209637	-1.46297
CYP26B1	0.00592758	1.35252	0.0116079	1.31166	0.0348116	1.39466	0.0260108	1.42874	0.133034	1.25565	0.156149	1.23842	0.0956694	1.34271	0.714388	1.06328	0.0401125	1.51915	0.139055	1.33511	0.157356	1.31679	0.0997653	1.42767	0.429754	1.11785	0.663897	-1.06266	0.572204	-1.08242	0.858306	1.02901	0.107007	1.24835	0.610507	1.06915	0.701066	1.05157	0.347811	1.15871	0.0591577	-1.22915	0.0869893	-1.32307
HS.579631	0.0140107	-1.65072	0.0116176	-1.67819	0.0973762	-1.62371	0.154375	-1.52201	0.0845141	-1.67988	0.06298	-1.75889	0.0876586	-1.8081	0.919615	1.03355	0.300026	-1.4726	0.198605	-1.62535	0.161952	-1.70179	0.178036	-1.74941	0.612915	1.14859	0.979658	1.00697	0.842045	-1.05584	0.771321	-1.09541	0.759556	-1.08144	0.446303	-1.21741	0.332969	-1.28644	0.352702	-1.32975	0.0480207	1.53072	0.2142	1.47129
SNHG9	0.0656656	1.6644	0.0116691	2.08314	0.475991	1.32983	0.00943944	2.87738	0.064248	2.01871	0.411216	1.34307	0.0332838	2.59834	0.283442	-1.56647	0.198256	1.83685	0.581346	1.2887	0.737023	-1.16634	0.321784	1.65872	0.246011	1.50099	0.845537	-1.06869	0.0911981	-1.84001	0.494272	1.31011	0.088617	1.78008	0.637068	1.16341	0.300755	-1.40165	0.241128	1.57499	0.0140724	-1.99691	0.685825	-1.16533
TSPAN9	0.100942	-1.44287	0.0116751	-1.82118	0.680537	-1.14315	0.0784176	-1.86115	0.0836958	-1.8389	0.0878747	-1.82234	0.165751	-1.73573	0.236829	1.59312	0.71706	-1.16824	0.738012	-1.15427	0.753913	-1.14388	0.854998	-1.08951	0.914433	-1.03488	0.954391	-1.01841	0.984532	-1.0062	0.872729	1.0605	0.558944	-1.19233	0.591249	-1.17525	0.616161	-1.16256	0.794189	-1.09658	0.0269225	1.76742	0.975844	1.01074
SMU1	0.00469664	-1.30055	0.0117204	-1.25578	0.0258844	-1.34693	0.0296466	-1.33357	0.0580525	-1.27759	0.265171	-1.14712	0.0920722	-1.28085	0.615327	-1.07258	0.0350854	-1.43037	0.0588981	-1.37032	0.196201	-1.23038	0.0791062	-1.37382	0.504062	-1.08106	0.857649	-1.02097	0.298357	1.13074	0.85578	-1.02445	0.121865	-1.19235	0.262702	-1.13253	0.964643	1.00482	0.328051	-1.13601	0.0613783	1.18472	0.0643804	1.28865
GOLGA8B	0.0101373	-1.35426	0.011732	-1.34436	0.0663287	-1.36423	0.0247885	-1.44454	0.0150686	-1.50036	0.345573	-1.15244	0.152355	-1.28981	0.931507	-1.01478	0.0618019	-1.46589	0.0427057	-1.52253	0.417982	-1.16947	0.211906	-1.30887	0.484303	-1.10564	0.298781	-1.16297	0.173671	1.22237	0.757069	1.05194	0.131695	-1.23406	0.0722195	-1.2915	0.64967	1.06267	0.637946	-1.07719	0.040934	1.25991	0.131147	1.28228
PGM5	0.00520541	3.70063	0.0117494	3.16046	0.0293953	4.33313	0.000181794	6.41881	0.0013336	4.32267	0.768588	-1.11421	0.00308387	4.51091	0.461252	1.37105	0.000430487	8.80049	0.00208818	5.92658	0.662678	1.23051	0.00336224	6.18466	0.0214573	2.47234	0.294922	1.45939	0.000260738	-5.57342	0.294345	1.54473	0.0011236	3.85705	0.0183032	2.40001	0.00821888	-2.74822	0.0310154	2.52596	0.00402575	-2.41374	0.00588503	-3.52495
DNAJB2	0.043177	1.20058	0.0117541	1.26699	0.321596	1.13765	0.0124263	1.38933	0.0312336	1.31499	0.444081	1.09365	0.0655996	1.30121	0.425767	-1.11369	0.154885	1.2475	0.276981	1.18075	0.903195	-1.01833	0.349663	1.16837	0.291686	1.12743	0.67623	1.04773	0.0911322	-1.22033	0.799088	1.03311	0.0986332	1.19956	0.277377	1.12296	0.32246	-1.11094	0.407638	1.10885	0.0192947	-1.23693	0.501824	-1.08699
C1ORF201	0.212512	-1.0613	0.0117627	-1.13909	0.873305	1.01131	0.122733	-1.10972	0.0052852	-1.23477	0.135283	-1.10566	0.22329	-1.09761	0.0740345	1.15198	0.653861	1.03807	0.409436	-1.07187	0.622678	1.04189	0.59701	1.04953	0.621276	1.03119	0.0887587	-1.11812	0.56743	1.03625	0.526822	1.04639	0.930242	1.00509	0.0497323	-1.13094	0.870165	1.00953	0.790109	1.01841	0.0116051	1.13884	0.563851	-1.04057
CCND2	0.088041	1.86226	0.0117925	2.64441	0.608133	1.31144	0.00370015	4.62122	0.0252874	2.99151	0.51835	1.33367	0.0729839	2.65622	0.184801	-2.01641	0.162374	2.29181	0.493542	1.48358	0.473445	-1.51192	0.660603	1.3173	0.0980602	2.1039	0.700791	1.17815	0.0475204	-2.49221	0.991101	1.00547	0.0353749	2.50496	0.329311	1.48648	0.166692	-1.77357	0.591895	1.28887	0.00994206	-2.50558	0.87022	-1.07997
ZNF91	0.356437	-1.08249	0.011842	-1.26742	0.543589	1.08162	0.10857	-1.23509	0.0259607	-1.36057	0.224529	-1.16915	0.0608082	-1.33702	0.0440543	1.37087	0.521191	1.10994	0.962698	1.00757	0.332701	1.17254	0.887484	1.02532	0.737336	1.04123	0.465735	-1.09266	0.353085	1.12026	0.637656	-1.06751	0.979659	1.00288	0.324192	-1.1199	0.544847	1.07113	0.491782	-1.09668	0.010699	1.29206	0.365616	-1.13009
FLJ22536	0.260999	-1.0534	0.0118468	-1.13512	0.741419	1.02296	0.0031404	-1.23764	0.105042	-1.10823	0.0947581	-1.11214	0.366639	-1.06578	0.0469777	1.16119	0.417475	-1.06584	0.550365	1.04779	0.580467	1.04411	0.322706	1.08953	0.050513	-1.13008	0.667105	1.02529	0.726599	1.02048	0.25848	1.0801	0.0308498	-1.13743	0.944607	1.00377	0.993224	-1.00046	0.434472	1.05194	0.00898865	1.13551	0.420304	-1.05364
FUCA2	0.17408	-1.09891	0.0118537	-1.2071	0.996742	-1.00042	0.205864	-1.13914	0.11574	-1.17926	0.036702	-1.25577	0.0447768	-1.28511	0.120326	1.2066	0.656266	1.05922	0.858836	1.02318	0.756824	-1.04075	0.656173	-1.06507	0.387222	1.08787	0.692495	1.0388	0.635136	-1.0468	0.491677	-1.07954	0.690037	1.03664	0.95074	-1.00557	0.375388	-1.08435	0.315653	-1.11483	0.0150671	1.21205	0.756012	-1.0336
GAGE12D	0.0276018	-1.10063	0.0118852	-1.1188	0.203261	-1.08274	0.218497	-1.07466	0.162263	-1.086	0.0195432	-1.15981	0.024677	-1.17737	0.618899	1.03331	0.594421	-1.04002	0.501163	-1.051	0.132157	-1.12243	0.12135	-1.13942	0.288085	1.06115	0.412671	1.04639	0.443798	-1.04323	0.329541	-1.06435	0.794395	1.01345	0.988189	1.00076	0.14369	-1.08128	0.128688	-1.10096	0.0241584	1.10491	0.326488	1.06231
SLC2A6	0.447943	-1.09452	0.0118871	-1.39015	0.409998	1.16041	0.0208992	-1.53942	0.0303985	-1.49009	0.360144	-1.16855	0.102808	-1.39479	0.0255132	1.61314	0.828802	1.04788	0.714223	1.08258	0.152233	1.38046	0.541971	1.15655	0.406267	-1.14525	0.569574	-1.09657	0.165976	1.261	0.982464	-1.00408	0.304539	-1.17152	0.435292	-1.12661	0.265104	1.18824	0.822991	-1.04071	0.0081912	1.43245	0.241716	-1.23916
PLEKHG3	0.213288	1.13438	0.0118893	1.31783	0.873588	-1.02411	0.149187	1.22803	0.0190878	1.43097	0.247772	1.17601	0.0158026	1.53588	0.0746486	-1.3496	0.594462	-1.099	0.740389	1.06029	0.440298	-1.14761	0.50696	1.13802	0.404373	-1.11752	0.48429	1.09726	0.213009	-1.18391	0.228593	1.2058	0.718778	-1.04547	0.27047	1.1492	0.439236	-1.10121	0.140362	1.25102	0.00857696	-1.33771	0.637507	1.07123
PIK3R2	0.0726661	1.70434	0.0118917	2.19738	0.516115	1.32192	0.0753877	2.28329	0.124876	2.01547	0.069737	2.32642	0.140789	2.1679	0.321748	-1.66226	0.574761	1.3736	0.732441	1.21248	0.552723	1.39955	0.667479	1.30419	0.900064	1.05406	0.78644	-1.12043	0.8532	1.08069	0.972663	-1.01664	0.511321	1.29718	0.778847	1.11681	0.476225	1.32664	0.670521	1.21892	0.0300756	-2.07622	0.794827	-1.12832
MAP4K5	0.145756	1.26346	0.0118951	1.54323	0.885692	1.03441	0.0346492	1.64912	0.0272662	1.69442	0.422979	1.19178	0.0335676	1.78924	0.126302	-1.49189	0.720273	1.10539	0.64965	1.13576	0.426805	-1.25182	0.554955	1.19931	0.729678	1.07471	0.604928	1.11426	0.100324	-1.43476	0.45444	1.19816	0.408612	1.17741	0.32453	1.21633	0.257636	-1.25412	0.268156	1.29845	0.0116317	-1.54802	0.851614	1.04402
MC4R	0.22863	-1.06701	0.0119075	-1.15831	0.828799	1.0174	0.0225701	-1.18696	0.00716909	-1.23498	0.0403544	-1.16284	0.914903	-1.00837	0.0513046	1.17847	0.934388	-1.00721	0.593273	-1.04795	0.878391	1.01344	0.120126	1.16868	0.46523	-1.04914	0.137726	-1.10611	0.75177	-1.02081	0.0377347	1.18464	0.300043	-1.06663	0.0833188	-1.11862	0.516358	-1.04067	0.0857323	1.14016	0.00960262	1.15162	0.442441	-1.05748
ZNF700	0.0224703	1.4188	0.0119419	1.48088	0.162702	1.35931	0.0321695	1.61803	0.266743	1.26214	0.0907475	1.44271	0.0368788	1.71376	0.717518	-1.08943	0.150663	1.4852	0.57962	1.15853	0.297876	1.32428	0.134332	1.57308	0.606587	1.10724	0.256107	-1.25776	0.795636	-1.05236	0.435368	1.19544	0.213865	1.26677	0.738905	-1.06355	0.594072	1.1039	0.176263	1.35724	0.030917	-1.40632	0.284941	-1.26895
SHISA2	0.0963117	1.59312	0.0119812	2.11031	0.650089	1.20268	0.0385604	1.53514	0.0659981	1.45326	6.91584e-07	5.23731	0.0725582	1.52231	0.021407	-1.75467	0.587734	-1.143	0.447182	-1.2074	0.000547178	2.98478	0.598781	-1.15264	0.0495866	-1.47401	0.0231751	-1.58577	9.84142e-06	3.48427	0.0745609	-1.4906	0.319656	-1.18982	0.177344	-1.27071	3.23802e-06	3.66497	0.370624	-1.20187	0.000154044	-1.99003	0.947094	-1.0135
ISG20	0.151671	1.497	0.0119945	2.13659	0.907889	1.04887	0.0973547	1.77213	0.003609	3.10985	0.456501	1.27867	0.00501232	3.47918	0.0765522	-2.03704	0.741553	-1.14949	0.324889	1.52665	0.280439	-1.59309	0.25846	1.70796	0.342658	-1.35465	0.171266	1.56254	0.0322778	-2.09319	0.116221	1.81474	0.746065	-1.10027	0.0661774	1.78481	0.115508	-1.62774	0.0564297	2.0421	0.00409146	-2.18622	0.83688	1.07425
CCDC124	0.0237881	1.2375	0.0120169	1.27332	0.172483	1.20268	0.00845349	1.44284	0.0428608	1.30401	0.217963	1.16548	0.288381	1.16321	0.682812	-1.05874	0.0636667	1.36279	0.195546	1.23166	0.540232	1.10081	0.5833	1.09867	0.14453	1.19327	0.719279	1.04269	0.360202	-1.11399	0.413191	-1.11688	0.0415059	1.27284	0.281543	1.12732	0.8908	-1.01505	0.892999	-1.01742	0.0325891	-1.2198	0.320005	-1.13905
IFIT3	0.0332796	1.25715	0.0120409	1.32071	0.245235	1.19664	0.0364591	1.40209	0.0537946	1.3598	0.272481	1.1807	0.0843312	1.36727	0.565702	-1.10368	0.223316	1.27038	0.284963	1.23206	0.724287	1.06978	0.315193	1.23882	0.595631	1.07884	0.805516	1.03567	0.291796	-1.16563	0.795727	1.04326	0.239972	1.17466	0.359278	1.13228	0.734793	-1.04629	0.411984	1.13974	0.0319521	-1.27708	0.428225	-1.1345
FAR1	0.0190288	-1.43775	0.0120529	-1.48302	0.134855	-1.39386	0.052927	-1.56726	0.0907237	-1.47046	0.178736	-1.34981	0.0786028	-1.59225	0.803131	1.06397	0.178663	-1.47303	0.256205	-1.38206	0.398266	-1.26866	0.199797	-1.49652	0.751215	-1.06797	0.925952	1.01943	0.522718	1.1427	0.715689	-1.09074	0.296977	-1.22972	0.505634	-1.13916	0.887102	-1.02794	0.33326	-1.25329	0.0429919	1.39432	0.271496	1.29434
NRIP1	0.0108879	1.30789	0.0120878	1.30175	0.070915	1.31407	0.000780035	1.59199	0.0958898	1.21129	0.4379	1.08921	0.017016	1.40104	0.940292	1.00946	0.00437879	1.60705	0.168336	1.22275	0.5034	1.09952	0.0389806	1.4143	0.0250044	1.2972	0.329026	-1.10982	0.0325273	-1.27869	0.460167	1.09401	0.00340764	1.41058	0.870299	1.01617	0.267987	-1.11789	0.117324	1.21007	0.0135714	-1.23861	0.0690397	-1.25268
MANSC1	0.898699	1.00793	0.0121402	1.18854	0.109292	-1.1699	0.202055	1.11556	0.0180541	1.24617	0.203634	1.1151	0.00825994	1.33967	0.00385674	-1.39047	0.0561568	-1.24644	0.316032	-1.1158	0.0557638	-1.24695	0.751541	-1.03792	0.233802	-1.10273	0.535572	1.0511	0.23136	-1.10333	0.127933	1.15755	0.290567	-1.08422	0.491163	1.05338	0.287791	-1.08475	0.133122	1.14892	0.00261889	-1.23626	0.0540448	1.2014
TBC1D23	0.0356503	1.14764	0.0121489	1.18493	0.261879	1.11153	0.014939	1.25518	0.0844745	1.16352	0.0184496	1.24399	0.693856	1.0384	0.506582	-1.06604	0.142669	1.17743	0.418269	1.09145	0.164062	1.16693	0.822396	-1.02661	0.262091	1.09578	0.903567	-1.00969	0.326671	1.08277	0.0951305	-1.17507	0.092033	1.14225	0.575468	1.0429	0.118433	1.13004	0.293386	-1.09913	0.0290087	-1.14997	0.478409	-1.06503
LOC731779	0.0554666	-1.09485	0.0121553	-1.13202	0.40184	-1.0589	0.0231904	-1.16663	0.0498098	-1.13833	0.423293	-1.05078	0.0206287	-1.19989	0.352017	1.06906	0.279238	-1.09127	0.431602	-1.06479	0.82702	1.0174	0.196171	-1.12238	0.569163	-1.03425	0.987389	-1.00093	0.0895323	1.11157	0.302261	-1.07374	0.227139	-1.0709	0.482902	-1.0398	0.310647	1.05866	0.132993	-1.10764	0.0160065	1.12349	0.578897	1.03697
SDCBP	0.0439841	1.38897	0.0121607	1.52916	0.322408	1.26163	0.0402397	1.66752	0.213566	1.34115	0.0934986	1.50105	0.0663247	1.68105	0.471214	-1.21206	0.290842	1.37577	0.732442	1.10651	0.473579	1.23844	0.321527	1.38694	0.635012	1.11068	0.406072	-1.20375	0.87284	-1.03588	0.648576	1.12271	0.278225	1.2574	0.875591	-1.03285	0.619869	1.10832	0.335904	1.26966	0.0297929	-1.46896	0.531024	-1.16622
MCOLN1	0.042104	1.25698	0.012207	1.3397	0.308406	1.17937	0.112858	1.30216	0.0416868	1.42023	0.0521556	1.39358	0.312617	1.20727	0.489723	-1.13594	0.507682	1.14633	0.285366	1.25027	0.326479	1.2268	0.785893	1.06279	0.862873	-1.02667	0.559875	1.09353	0.674746	1.06624	0.471865	-1.13565	0.653605	1.06643	0.2504	1.1835	0.316981	1.1569	0.87522	-1.02683	0.0375831	-1.28725	0.557374	-1.10468
GOLSYN	0.00561184	1.39269	0.0122102	1.33994	0.031505	1.44752	0.0777175	1.32564	0.0307927	1.42827	0.315271	1.16619	0.027668	1.52393	0.65704	1.08028	0.0812632	1.43207	0.0399373	1.54294	0.245782	1.25981	0.0323859	1.64627	0.84309	-1.02901	0.625343	1.0734	0.182461	-1.22076	0.35144	1.1703	0.417962	1.11744	0.154779	1.22205	0.752536	-1.04367	0.0990878	1.3209	0.046661	-1.25512	0.062022	-1.37699
ASNA1	0.00600038	1.23185	0.0122468	1.20438	0.0341712	1.25994	0.0419664	1.24899	0.0775099	1.20796	0.0643646	1.22044	0.363899	1.11304	0.698387	1.04613	0.0556512	1.3066	0.0888454	1.26368	0.0770887	1.27673	0.294762	1.16438	0.556414	1.05893	0.895329	1.01281	0.784909	1.02678	0.39244	-1.1012	0.160503	1.14146	0.318431	1.09661	0.260605	1.11022	0.955389	-1.006	0.0740327	-1.14396	0.0955278	-1.20757
MAN2A1	0.0565931	1.67455	0.0123389	2.02856	0.406776	1.38232	0.03099	2.46173	0.189345	1.67516	0.129692	1.8269	0.0665604	2.36605	0.388717	-1.4675	0.301597	1.67749	0.787473	1.1415	0.656237	1.2449	0.38103	1.61229	0.513186	1.27246	0.460947	-1.31301	0.669134	-1.16965	0.655373	1.20695	0.224729	1.5345	0.921517	-1.03432	0.837461	1.07284	0.354629	1.46321	0.0268243	-1.92098	0.635331	-1.21235
NDRG1	0.0516748	1.60299	0.0123912	1.88181	0.37304	1.36548	0.103573	1.82522	0.0778902	1.93072	0.132203	1.73697	0.0778819	2.13762	0.433574	-1.37814	0.537599	1.32441	0.460929	1.40096	0.610796	1.26037	0.38294	1.55109	0.870798	-1.0564	0.952573	1.02026	0.720488	-1.12856	0.688505	1.16858	0.650828	1.15443	0.507944	1.23496	0.790329	1.08778	0.379094	1.39542	0.032331	-1.78324	0.605757	-1.21355
LGR4	0.0473611	1.20539	0.0124431	1.27738	0.342723	1.13745	0.0603417	1.31508	0.0884563	1.27791	0.0810315	1.28645	0.238541	1.2092	0.46395	-1.12302	0.375164	1.17102	0.465688	1.13792	0.443525	1.14552	0.700985	1.07673	0.731773	1.0459	0.959368	1.00668	0.905383	1.01565	0.656323	-1.06934	0.362748	1.11994	0.522758	1.08207	0.48229	1.09075	0.930813	1.01263	0.0384425	-1.24036	0.600131	-1.07914
HS.545615	0.11365	-1.11533	0.0124516	-1.20152	0.729893	-1.03532	0.0142846	-1.30114	0.0991722	-1.17984	0.27162	-1.11285	0.0771607	-1.22925	0.189543	1.16053	0.358852	-1.12116	0.892931	-1.01664	0.732729	1.04285	0.669437	-1.05921	0.268166	-1.10923	0.769498	1.02718	0.263416	1.11044	0.790776	-1.02828	0.125015	-1.14766	0.812881	-1.0205	0.562969	1.05112	0.495549	-1.07199	0.0173907	1.19502	0.996159	-1.00049
RPTOR	0.0113893	-1.09396	0.0124748	-1.09245	0.0734043	-1.09548	0.00124519	-1.16001	0.00765407	-1.12073	0.526468	-1.02382	0.192592	-1.05908	0.948191	-1.00277	0.00647948	-1.16322	0.0265812	-1.12384	0.582742	-1.02666	0.260619	-1.06201	0.0322373	-1.08703	0.300609	-1.03824	0.0329061	1.08661	0.360254	1.03865	0.00500582	-1.11627	0.0553227	-1.07107	0.243379	1.04067	0.984517	-1.00076	0.0188602	1.07049	0.0863881	1.07405
HS.535392	0.0237984	1.40184	0.0125053	1.46294	0.168987	1.34328	0.00267129	1.89382	0.184186	1.2739	0.253519	1.22903	0.0373422	1.58744	0.675553	-1.08908	0.027461	1.73892	0.494186	1.1697	0.596638	1.1285	0.146672	1.4576	0.0647481	1.39811	0.264795	-1.21356	0.169859	-1.27299	0.609668	1.10498	0.0143814	1.55184	0.818885	-1.03704	0.618533	-1.08264	0.237232	1.25568	0.0183259	-1.38662	0.243547	-1.25166
ADAM15	0.0454879	1.17837	0.0125099	1.23718	0.328845	1.12236	0.34131	1.11048	0.0709002	1.23205	0.0126111	1.35903	0.0716532	1.27155	0.440837	-1.1023	0.957797	1.00742	0.431147	1.11771	0.150318	1.2329	0.358457	1.15354	0.173259	-1.15847	0.934322	-1.00861	0.252652	1.12999	0.779681	1.03407	0.503543	-1.06804	0.549174	1.06061	0.0879051	1.19309	0.407357	1.10154	0.023253	-1.21116	0.519944	-1.07755
LOC728944	0.407161	-1.04329	0.0125131	-1.15029	0.474275	1.05681	0.00649849	-1.24727	0.0666103	-1.14647	0.284169	-1.07926	0.15442	-1.12661	0.0277749	1.21564	0.775341	-1.02602	0.517881	1.06034	0.20004	1.12637	0.445016	1.07902	0.117256	-1.11653	0.974566	1.00214	0.230331	1.0862	0.741604	1.02575	0.0833979	-1.1224	0.819462	-1.01444	0.362173	1.05988	0.92881	1.00664	0.00810885	1.16146	0.265133	-1.08833
FAM92A1	0.00749873	-1.17914	0.0125427	-1.16353	0.0442894	-1.19496	0.0052434	-1.28025	0.11334	-1.13348	0.192937	-1.10664	0.174195	-1.13032	0.75934	-1.02702	0.0130679	-1.31484	0.134737	-1.1641	0.202107	-1.13654	0.17653	-1.16086	0.0886758	-1.1396	0.662903	1.03218	0.386581	1.06569	0.671486	1.03603	0.0167585	-1.20029	0.593219	-1.03712	0.909716	-1.00773	0.680448	-1.03365	0.0467126	1.12064	0.086099	1.15707
OR2Z1	0.0402824	-1.10066	0.01258	-1.12835	0.29113	-1.07365	0.0878221	-1.10725	0.102099	-1.10195	0.00226311	-1.23247	0.427375	-1.05361	0.449486	1.05095	0.477014	-1.05356	0.517697	-1.04852	0.0435299	-1.17271	0.97474	-1.00252	0.746091	1.01772	0.659334	1.02425	0.0346433	-1.13348	0.192989	1.08739	0.69044	-1.02048	0.775126	-1.01463	0.010435	-1.16049	0.515134	1.0401	0.0207685	1.10736	0.483935	1.04325
LOC100132240	0.0196136	-1.38148	0.0125891	-1.41926	0.136191	-1.3447	0.0840539	-1.42022	0.0854585	-1.41771	0.0382521	-1.54091	0.312749	-1.25534	0.807086	1.05545	0.241876	-1.34561	0.24455	-1.34323	0.142041	-1.45996	0.524503	-1.18939	0.937023	-1.01464	0.947242	-1.01225	0.506473	-1.1312	0.48215	1.16184	0.428362	-1.14827	0.435328	-1.14583	0.186032	-1.26633	0.961474	1.00988	0.051283	1.32673	0.294737	1.24354
SCYL2	0.0471767	1.43024	0.0126196	1.59583	0.339291	1.28183	0.0489063	1.71713	0.203984	1.39496	0.102048	1.54929	0.0557329	1.82887	0.459398	-1.24496	0.335182	1.37926	0.72896	1.12048	0.508019	1.24445	0.294344	1.46902	0.73585	1.08604	0.431272	-1.21472	0.823191	-1.05612	0.555257	1.18128	0.340739	1.24852	0.90475	-1.02776	0.667858	1.10355	0.281616	1.34664	0.0296663	-1.53238	0.546853	-1.17809
FAM156B	0.0187958	-1.2882	0.0126288	-1.31264	0.129653	-1.26421	0.0873577	-1.31343	0.0651678	-1.34585	0.172851	-1.23703	0.08056	-1.38082	0.8287	1.03831	0.238836	-1.26497	0.196124	-1.29619	0.374429	-1.19138	0.19482	-1.32987	0.97333	1.00485	0.84836	-1.02807	0.560644	1.08844	0.710414	-1.06383	0.471481	-1.10367	0.353748	-1.13644	0.843865	-1.02708	0.330583	-1.17196	0.0459623	1.25675	0.263667	1.20131
FAM131A	0.0865596	1.35613	0.0126773	1.59705	0.584244	1.15156	0.126795	1.51742	0.0984371	1.57622	0.0929966	1.5895	0.0748185	1.77122	0.287959	-1.38685	0.789408	1.09415	0.704408	1.13655	0.686148	1.14612	0.510461	1.27715	0.751121	-1.08295	0.907959	-1.02942	0.943376	-1.01797	0.661741	1.13487	0.819828	1.05504	0.674017	1.10429	0.643376	1.11546	0.39543	1.27019	0.0271617	-1.56335	0.844681	-1.0559
NFX1	0.000322505	-1.46711	0.0126814	-1.26614	0.000728569	-1.69999	0.136708	-1.22011	0.0265797	-1.3683	0.080345	-1.26852	0.25541	-1.18804	0.0628192	-1.34266	0.00932795	-1.63819	0.00239809	-1.83716	0.00587359	-1.70318	0.0206824	-1.59513	0.731536	1.04321	0.376405	-1.11687	0.937996	-1.00962	0.584174	1.08093	0.335495	-1.11977	0.045127	-1.2849	0.181169	-1.1733	0.553741	-1.08455	0.177487	1.13383	0.0033014	1.61476
HS.208715	0.00456167	-1.17865	0.0126837	-1.15022	0.0237193	-1.20778	0.0176558	-1.21417	0.0590971	-1.15929	0.0902914	-1.13969	0.474415	-1.06267	0.564094	-1.05005	0.0206699	-1.27494	0.0526977	-1.21731	0.0734975	-1.19673	0.297747	-1.11586	0.260239	-1.08431	0.783725	-1.01945	0.960582	1.00347	0.242365	1.1016	0.0548365	-1.14564	0.233898	-1.08378	0.368849	-1.06183	0.757653	1.02426	0.0755924	1.10177	0.0617246	1.16827
ASPHD2	0.199148	1.09366	0.0127098	1.20623	0.934665	-1.00847	0.131588	1.17791	0.102727	1.19556	0.0959686	1.20037	0.0584529	1.27603	0.119314	-1.21644	0.810282	-1.03271	0.897172	-1.01746	0.920908	-1.01339	0.744943	1.04899	0.704838	-1.03865	0.856294	-1.01825	0.898497	-1.01282	0.551594	1.07118	0.969661	1.00356	0.819201	1.02164	0.779589	1.02657	0.374767	1.10469	0.018214	-1.2128	0.703305	1.04308
PICK1	0.0010672	-1.9397	0.0127394	-1.59404	0.00358698	-2.36032	0.00397936	-1.44262	0.0220294	-1.31369	2.2101e-07	-2.80427	0.635481	-1.06059	0.00646786	-1.48071	8.60838e-05	-2.13611	0.000284847	-1.9452	1.01136e-07	-4.15232	0.00946841	-1.57044	0.400367	1.09179	0.055273	1.23694	2.54712e-06	-2.22204	0.000876887	1.64541	0.0916466	-1.18816	0.536768	-1.0619	1.35397e-07	-2.638	0.101756	1.21745	0.00307267	1.3065	1.69434e-05	2.09254
RNF38	0.0837498	-1.16194	0.0127439	-1.25631	0.567286	-1.07466	0.046175	-1.30658	0.187538	-1.18389	0.124709	-1.22037	0.0505231	-1.35243	0.285204	1.16903	0.490173	-1.11767	0.936962	-1.01271	0.788119	-1.04392	0.411127	-1.15688	0.711606	-1.04511	0.467681	1.09129	0.694493	1.04801	0.513541	-1.09429	0.367337	-1.10762	0.885119	1.01626	0.855747	-1.0205	0.286454	-1.15442	0.023475	1.24445	0.812434	1.03178
LOC100132724	0.22496	1.1273	0.0128319	1.30453	0.857735	-1.02654	0.0868458	1.3094	0.0750334	1.32532	0.150456	1.24908	0.0959081	1.35215	0.105886	-1.33915	0.906662	-1.02272	0.956762	-1.01044	0.716922	-1.07211	0.963299	1.0097	0.994445	1.00099	0.904691	1.01725	0.665798	-1.06385	0.789641	1.0448	0.709335	1.05129	0.631295	1.06664	0.960753	-1.00661	0.577378	1.0926	0.0190786	-1.31452	0.627647	1.08001
GUSBL1	0.0110098	-1.0938	0.0128321	-1.09128	0.0693501	-1.09633	0.0123091	-1.13887	0.205975	-1.06142	0.121437	-1.07702	0.125537	-1.08834	0.930146	-1.00463	0.0365971	-1.14415	0.286637	-1.06634	0.195882	-1.08201	0.182069	-1.09338	0.207059	-1.05888	0.409864	1.03737	0.695513	1.01739	0.947869	1.00331	0.0499287	-1.09119	0.946618	-1.00276	0.624261	-1.02047	0.50338	-1.03335	0.0476364	1.0712	0.142972	1.07715
LOC653636	0.00398628	-1.15444	0.0128465	-1.12714	0.0198337	-1.18239	0.0160979	-1.16276	0.244078	-1.06883	0.00414306	-1.20844	0.457528	-1.04942	0.461014	-1.04902	0.0144505	-1.21976	0.128237	-1.12122	0.00504716	-1.26767	0.234946	-1.10086	0.363697	-1.05066	0.252293	1.06491	0.0770781	-1.10604	0.171311	1.09126	0.0641179	-1.10467	0.975587	1.00154	0.0109955	-1.15694	0.691949	1.02381	0.0533646	1.08482	0.0326575	1.14894
LOC100128221	0.143674	1.1168	0.0128737	1.22271	0.857432	1.02006	0.194821	1.13144	0.206292	1.1277	0.0017467	1.42542	0.0668153	1.23203	0.106007	-1.19866	0.629004	-1.05941	0.609652	-1.06292	0.161243	1.18918	0.833166	1.02784	0.251759	-1.1099	0.233253	-1.11481	0.0356829	1.22592	0.927345	1.00933	0.554677	-1.05065	0.523772	-1.05483	0.015163	1.25578	0.592374	1.05421	0.0082218	-1.21848	0.83975	1.02004
ZNF385A	0.332015	-1.04521	0.0128875	-1.13166	0.605747	1.03588	0.0236873	-1.17343	0.132213	-1.10551	0.265836	-1.07531	0.0260647	-1.19844	0.0461336	1.17226	0.990377	-1.00099	0.47992	1.06039	0.303689	1.09017	0.80644	-1.02233	0.497408	-1.04284	0.542807	1.03827	0.237037	1.07733	0.328622	-1.07258	0.327038	-1.05903	0.80494	1.0143	0.414866	1.04858	0.235631	-1.08618	0.0089836	1.14403	0.413452	-1.05777
SNORD83B	0.135762	1.09517	0.0129247	1.17568	0.822706	1.02016	0.129064	1.15418	0.0473935	1.21375	0.11384	1.16181	0.142378	1.17296	0.18821	-1.15244	0.989677	1.00151	0.65744	1.0532	0.944585	1.00813	0.889972	1.01781	0.779377	-1.02465	0.623913	1.04368	0.857743	-1.01569	0.977418	-1.00283	0.859874	1.01447	0.365847	1.07763	0.784528	1.02252	0.725913	1.03432	0.0247567	-1.17081	0.895958	1.01264
THBD	0.0370153	1.23729	0.0129304	1.29919	0.263995	1.17834	0.146386	1.17142	0.0860231	1.20956	0.000224264	1.67657	0.25209	1.15229	0.423937	-1.10256	0.654396	1.06245	0.495994	1.09704	0.00738585	1.52061	0.765532	1.0451	0.227993	-1.1328	0.420514	-1.08544	0.00332387	1.42383	0.217785	-1.15795	0.742038	-1.03155	0.937518	1.00741	0.000829389	1.4906	0.648846	-1.05214	0.00893156	-1.24723	0.35866	-1.10933
LOC728653	0.0150549	-1.12512	0.0129671	-1.12866	0.0993244	-1.12159	0.0470463	-1.14925	0.0314277	-1.1652	0.290791	-1.07233	0.117083	-1.13079	0.932913	1.0063	0.128708	-1.14205	0.0966217	-1.1579	0.451521	-1.06561	0.216003	-1.12371	0.701796	-1.02417	0.500647	-1.04318	0.282055	1.07088	0.974298	-1.00231	0.250946	-1.07114	0.159837	-1.08901	0.805002	1.01451	0.478232	-1.05053	0.0460829	1.10319	0.202251	1.0949
LOC727837	0.560374	-1.02898	0.0130072	-1.14363	0.305204	1.08012	0.17762	-1.10466	0.0198971	-1.20355	0.177704	-1.10464	0.0663086	-1.17544	0.0211832	1.23526	0.237111	1.11822	0.777554	1.02635	0.237028	1.11825	0.623619	1.0509	0.476414	1.05051	0.350788	-1.0672	0.476171	1.05054	0.671275	-1.03409	0.619881	1.03252	0.280767	-1.07345	0.619611	1.03255	0.577177	-1.04343	0.00865037	1.16352	0.192935	-1.10748
DHX37	0.00436813	-1.32118	0.0130656	-1.26424	0.0220297	-1.38069	0.0536358	-1.30839	0.0470877	-1.32025	0.140242	-1.22017	0.262952	-1.18668	0.557286	-1.09211	0.0480245	-1.42891	0.0433911	-1.44186	0.10269	-1.33256	0.17151	-1.29599	0.671995	-1.05422	0.60378	-1.06698	0.746326	1.0411	0.589967	1.08045	0.193058	-1.16979	0.166011	-1.18253	0.533646	-1.07579	0.773318	-1.04046	0.0852604	1.18026	0.0653059	1.31189
C3ORF21	0.0841742	1.47944	0.0130734	1.81067	0.564331	1.2088	0.135995	1.64626	0.134526	1.64964	0.018858	2.3186	0.186356	1.65745	0.284764	-1.49791	0.819218	1.09904	0.815373	1.1013	0.300219	1.5479	0.823058	1.10651	0.704333	-1.12422	0.710883	-1.12115	0.280953	1.40428	0.760273	-1.11411	0.86696	1.04952	0.860266	1.0521	0.128436	1.58294	0.868326	1.05809	0.0267903	-1.73304	0.848679	-1.06715
DNASE2	0.242375	1.22876	0.0130824	1.6058	0.813612	-1.06355	0.098227	1.5254	0.191959	1.38578	0.0075092	2.11561	0.21341	1.43065	0.0723812	-1.70784	0.717953	-1.1196	0.5067	-1.23241	0.496479	1.23876	0.606203	-1.19375	0.81107	-1.05723	0.435254	-1.20158	0.119215	1.46297	0.599259	-1.1516	0.896118	1.02887	0.691573	-1.0906	0.0706309	1.52344	0.850595	-1.04969	0.0130837	-1.61324	0.527016	1.17825
GPX8	0.00710509	1.37273	0.0131055	1.33184	0.0403432	1.41489	0.101202	1.2754	0.208016	1.20047	0.00402957	1.61699	0.197531	1.24143	0.710168	1.06236	0.111738	1.35493	0.19509	1.27533	0.00949679	1.71783	0.179409	1.31884	0.712878	-1.05118	0.342813	-1.13957	0.0658522	1.30538	0.582675	-1.08971	0.534022	1.08269	0.957291	1.00681	0.0117454	1.43939	0.753684	1.04818	0.0470557	-1.23672	0.0741693	-1.32983
NUDC	0.0595467	1.36707	0.0131333	1.53727	0.415211	1.21571	0.118032	1.48603	0.0923166	1.53727	0.0566338	1.64057	0.184139	1.4671	0.405993	-1.2645	0.606114	1.17519	0.533692	1.21571	0.409498	1.29741	0.664302	1.16022	0.863289	-1.0408	0.982128	1.00521	0.693015	1.09628	0.830645	-1.05875	0.68846	1.09145	0.558423	1.13676	0.351516	1.22904	0.77918	1.07478	0.0363388	-1.47377	0.680202	-1.11206
TRIM28	0.039332	-1.15085	0.0131347	-1.1908	0.278549	-1.11224	0.0214235	-1.2497	0.0903671	-1.16881	0.368116	-1.08275	0.0158833	-1.3137	0.500379	1.07064	0.1835	-1.16725	0.439766	-1.0917	0.920137	-1.01132	0.113567	-1.22703	0.526097	-1.05491	0.67003	1.03642	0.117054	1.14768	0.225177	-1.12754	0.185206	-1.11359	0.728409	-1.02766	0.416821	1.06662	0.0878773	-1.18236	0.0192701	1.17339	0.405788	1.08112
GFOD2	0.337519	-1.07226	0.0131855	-1.21734	0.60027	1.0588	0.113185	-1.18101	0.00957001	-1.34618	0.300103	-1.11149	0.0653081	-1.25565	0.042868	1.28892	0.501417	1.09137	0.736516	-1.04443	0.262516	1.15963	0.85318	1.02649	0.649452	1.04482	0.188855	-1.13962	0.208482	1.13285	0.732145	-1.0386	0.907024	1.01057	0.120976	-1.15785	0.362766	1.08689	0.555947	-1.06505	0.0092119	1.23388	0.381734	-1.099
LAPTM4A	0.0168061	1.24434	0.0132152	1.25634	0.111433	1.23246	0.016941	1.38115	0.0538197	1.28413	0.161641	1.19132	0.346602	1.14228	0.890137	-1.01937	0.067516	1.3549	0.153413	1.25973	0.32473	1.16868	0.506989	1.12057	0.24941	1.14667	0.731755	1.04056	0.604377	-1.06213	0.388625	-1.12336	0.0730892	1.23053	0.279538	1.12755	0.782253	1.03047	0.873291	-1.02064	0.0488474	-1.19728	0.23319	-1.17003
[truncated: 15,716 more rows]
